# Supplementary material for: Machine learning aided design of single-atom alloy catalysts for methane cracking
Source: Nat Commun. 2024 Jul 18;15:6036. doi: 10.1038/s41467-024-50417-7 (PMC11255339; doi:10.1038/s41467-024-50417-7)
Supplement: Supplementary file 5 — Source data [file 41467_2024_50417_MOESM5_ESM.xlsx]

## Sheet: Figure 1&Figure S12&Figure S13
Figure 1. Single atom alloy catalyst designed by machine learning model. a: Total C-H dissociation rate on all surfaces of SAAs at 450 °C. b: Ranking of feature importance for 24 descriptors. c: Two-dimensional volcano plot illustrating C-H dissociation energy barrier with respect to scattered SAA surfaces.
Fig. S12 Distribution and variation trends of the C-H dissociation energy barrier for the H at top sites pathway with respect to doped_weighted_surface_energy, com_top_d_e_number, host_molar_volume, and com_top_electronegativity.
Fig. S13 Heat map of C-H dissociation energy barrier predicted by GBDT model for H at the top sites.
Figure 1a & Figure 1c & Figure S12 & Figure S13
Host	Surface	Doped	area_fraction	host_surface_energy	host_surface_work_function	host_surface_efermi	CN-M3	CN-B3	CN-B3top	CN-B3top05	CN-B3top02	host_symmetry_symbol	host_symmetry_number	host_volume	host_density	host_efermi	host_shape_factor	host_total_magnetization	host_weighted_surface_energy	host_weighted_work_function	host_out_e_number	host_d_e_number	host_period	host_HOMO	host_LUMO	host_cohesive_energy	host_d-band_center	host_number	host_atomic_radius_calculated	host_van_der_waals_radius	host_mendeleev_no	host_electrical_resistivity	host_molar_volume	host_thermal_conductivity	host_boiling_point	host_melting_point	host_liquid_range	host_ionization_energies_1	host_ionization_energies_2	host_ionization_energies_3	host_electronegativity	host_atomic_mass	host_atomic_radius	host_anerage_ionic_radius	host_electron_affinity	doped_volume	doped_density	doped_efermi	doped_shape_factor
Ag	_100	Ag	0.184057	0.818393	4.20958	-0.559799	8	8	4	4	4	Fm-3m	225	18.0049	9.94835	3.94068	5.06578	0.0003477	0.785577	4.21873	11	10	4	-4.5659	-3.8403	-2.0183	-3.7706	47	1.65	2.11	71	1.63e-08	10.27	430	2435	1234.93	1200.07	7.57623	21.4844	34.8	1.93	107.868	1.6	1.08667	1.30447	18.0049	9.94835	3.94068	5.06578
Ag	_100	Au	0.184057	0.818393	4.20958	-0.559799	8	8	4	4	4	Fm-3m	225	18.0049	9.94835	3.94068	5.06578	0.0003477	0.785577	4.21873	11	10	4	-4.5659	-3.8403	-2.0183	-3.7706	47	1.65	2.11	71	1.63e-08	10.27	430	2435	1234.93	1200.07	7.57623	21.4844	34.8	1.93	107.868	1.6	1.08667	1.30447	18.1447	18.0257	5.84744	5.14389
Ag	_100	Cd	0.184057	0.818393	4.20958	-0.559799	8	8	4	4	4	Fm-3m	225	18.0049	9.94835	3.94068	5.06578	0.0003477	0.785577	4.21873	11	10	4	-4.5659	-3.8403	-2.0183	-3.7706	47	1.65	2.11	71	1.63e-08	10.27	430	2435	1234.93	1200.07	7.57623	21.4844	34.8	1.93	107.868	1.6	1.08667	1.30447	46.5556	8.01892	2.59815	5.94045
Ag	_100	Co	0.184057	0.818393	4.20958	-0.559799	8	8	4	4	4	Fm-3m	225	18.0049	9.94835	3.94068	5.06578	0.0003477	0.785577	4.21873	11	10	4	-4.5659	-3.8403	-2.0183	-3.7706	47	1.65	2.11	71	1.63e-08	10.27	430	2435	1234.93	1200.07	7.57623	21.4844	34.8	1.93	107.868	1.6	1.08667	1.30447	21.8447	8.95968	5.23998	5.07384
Ag	_100	Cr	0.184057	0.818393	4.20958	-0.559799	8	8	4	4	4	Fm-3m	225	18.0049	9.94835	3.94068	5.06578	0.0003477	0.785577	4.21873	11	10	4	-4.5659	-3.8403	-2.0183	-3.7706	47	1.65	2.11	71	1.63e-08	10.27	430	2435	1234.93	1200.07	7.57623	21.4844	34.8	1.93	107.868	1.6	1.08667	1.30447	23.7395	7.27408	7.22912	4.93427
Ag	_100	Cu	0.184057	0.818393	4.20958	-0.559799	8	8	4	4	4	Fm-3m	225	18.0049	9.94835	3.94068	5.06578	0.0003477	0.785577	4.21873	11	10	4	-4.5659	-3.8403	-2.0183	-3.7706	47	1.65	2.11	71	1.63e-08	10.27	430	2435	1234.93	1200.07	7.57623	21.4844	34.8	1.93	107.868	1.6	1.08667	1.30447	11.8719	8.88827	7.51859	5.07016
Ag	_100	Fe	0.184057	0.818393	4.20958	-0.559799	8	8	4	4	4	Fm-3m	225	18.0049	9.94835	3.94068	5.06578	0.0003477	0.785577	4.21873	11	10	4	-4.5659	-3.8403	-2.0183	-3.7706	47	1.65	2.11	71	1.63e-08	10.27	430	2435	1234.93	1200.07	7.57623	21.4844	34.8	1.93	107.868	1.6	1.08667	1.30447	11.4538	8.09626	5.30148	4.94233
Ag	_100	Hf	0.184057	0.818393	4.20958	-0.559799	8	8	4	4	4	Fm-3m	225	18.0049	9.94835	3.94068	5.06578	0.0003477	0.785577	4.21873	11	10	4	-4.5659	-3.8403	-2.0183	-3.7706	47	1.65	2.11	71	1.63e-08	10.27	430	2435	1234.93	1200.07	7.57623	21.4844	34.8	1.93	107.868	1.6	1.08667	1.30447	44.9647	13.1832	5.00781	4.96399
Ag	_100	Hg	0.184057	0.818393	4.20958	-0.559799	8	8	4	4	4	Fm-3m	225	18.0049	9.94835	3.94068	5.06578	0.0003477	0.785577	4.21873	11	10	4	-4.5659	-3.8403	-2.0183	-3.7706	47	1.65	2.11	71	1.63e-08	10.27	430	2435	1234.93	1200.07	7.57623	21.4844	34.8	1.93	107.868	1.6	1.08667	1.30447	63.6459	10.4669	0.332021	4.94563
Ag	_100	Ir	0.184057	0.818393	4.20958	-0.559799	8	8	4	4	4	Fm-3m	225	18.0049	9.94835	3.94068	5.06578	0.0003477	0.785577	4.21873	11	10	4	-4.5659	-3.8403	-2.0183	-3.7706	47	1.65	2.11	71	1.63e-08	10.27	430	2435	1234.93	1200.07	7.57623	21.4844	34.8	1.93	107.868	1.6	1.08667	1.30447	14.5546	21.9301	10.1566	5.119
Ag	_100	Lu	0.184057	0.818393	4.20958	-0.559799	8	8	4	4	4	Fm-3m	225	18.0049	9.94835	3.94068	5.06578	0.0003477	0.785577	4.21873	11	10	4	-4.5659	-3.8403	-2.0183	-3.7706	47	1.65	2.11	71	1.63e-08	10.27	430	2435	1234.93	1200.07	7.57623	21.4844	34.8	1.93	107.868	1.6	1.08667	1.30447	58.8634	9.87166	2.88491	5.00748
Ag	_100	Mn	0.184057	0.818393	4.20958	-0.559799	8	8	4	4	4	Fm-3m	225	18.0049	9.94835	3.94068	5.06578	0.0003477	0.785577	4.21873	11	10	4	-4.5659	-3.8403	-2.0183	-3.7706	47	1.65	2.11	71	1.63e-08	10.27	430	2435	1234.93	1200.07	7.57623	21.4844	34.8	1.93	107.868	1.6	1.08667	1.30447	320.085	8.26524	6.40044	5.08344
Ag	_100	Mo	0.184057	0.818393	4.20958	-0.559799	8	8	4	4	4	Fm-3m	225	18.0049	9.94835	3.94068	5.06578	0.0003477	0.785577	4.21873	11	10	4	-4.5659	-3.8403	-2.0183	-3.7706	47	1.65	2.11	71	1.63e-08	10.27	430	2435	1234.93	1200.07	7.57623	21.4844	34.8	1.93	107.868	1.6	1.08667	1.30447	15.8916	10.0249	8.59875	4.96438
Ag	_100	Nb	0.184057	0.818393	4.20958	-0.559799	8	8	4	4	4	Fm-3m	225	18.0049	9.94835	3.94068	5.06578	0.0003477	0.785577	4.21873	11	10	4	-4.5659	-3.8403	-2.0183	-3.7706	47	1.65	2.11	71	1.63e-08	10.27	430	2435	1234.93	1200.07	7.57623	21.4844	34.8	1.93	107.868	1.6	1.08667	1.30447	18.3058	8.42765	5.20789	5.0282
Ag	_100	Ni	0.184057	0.818393	4.20958	-0.559799	8	8	4	4	4	Fm-3m	225	18.0049	9.94835	3.94068	5.06578	0.0003477	0.785577	4.21873	11	10	4	-4.5659	-3.8403	-2.0183	-3.7706	47	1.65	2.11	71	1.63e-08	10.27	430	2435	1234.93	1200.07	7.57623	21.4844	34.8	1.93	107.868	1.6	1.08667	1.30447	10.7721	9.04769	8.06383	5.1775
Ag	_100	Os	0.184057	0.818393	4.20958	-0.559799	8	8	4	4	4	Fm-3m	225	18.0049	9.94835	3.94068	5.06578	0.0003477	0.785577	4.21873	11	10	4	-4.5659	-3.8403	-2.0183	-3.7706	47	1.65	2.11	71	1.63e-08	10.27	430	2435	1234.93	1200.07	7.57623	21.4844	34.8	1.93	107.868	1.6	1.08667	1.30447	28.711	22.0044	8.56779	5.09379
Ag	_100	Pd	0.184057	0.818393	4.20958	-0.559799	8	8	4	4	4	Fm-3m	225	18.0049	9.94835	3.94068	5.06578	0.0003477	0.785577	4.21873	11	10	4	-4.5659	-3.8403	-2.0183	-3.7706	47	1.65	2.11	71	1.63e-08	10.27	430	2435	1234.93	1200.07	7.57623	21.4844	34.8	1.93	107.868	1.6	1.08667	1.30447	15.4903	11.4081	4.4796	5.05443
Ag	_100	Pt	0.184057	0.818393	4.20958	-0.559799	8	8	4	4	4	Fm-3m	225	18.0049	9.94835	3.94068	5.06578	0.0003477	0.785577	4.21873	11	10	4	-4.5659	-3.8403	-2.0183	-3.7706	47	1.65	2.11	71	1.63e-08	10.27	430	2435	1234.93	1200.07	7.57623	21.4844	34.8	1.93	107.868	1.6	1.08667	1.30447	15.7229	20.6034	7.28511	5.08489
Ag	_100	Re	0.184057	0.818393	4.20958	-0.559799	8	8	4	4	4	Fm-3m	225	18.0049	9.94835	3.94068	5.06578	0.0003477	0.785577	4.21873	11	10	4	-4.5659	-3.8403	-2.0183	-3.7706	47	1.65	2.11	71	1.63e-08	10.27	430	2435	1234.93	1200.07	7.57623	21.4844	34.8	1.93	107.868	1.6	1.08667	1.30447	30.122	20.5301	7.09929	5.13772
Ag	_100	Rh	0.184057	0.818393	4.20958	-0.559799	8	8	4	4	4	Fm-3m	225	18.0049	9.94835	3.94068	5.06578	0.0003477	0.785577	4.21873	11	10	4	-4.5659	-3.8403	-2.0183	-3.7706	47	1.65	2.11	71	1.63e-08	10.27	430	2435	1234.93	1200.07	7.57623	21.4844	34.8	1.93	107.868	1.6	1.08667	1.30447	14.1989	12.0346	7.14604	5.16071
Ag	_100	Ru	0.184057	0.818393	4.20958	-0.559799	8	8	4	4	4	Fm-3m	225	18.0049	9.94835	3.94068	5.06578	0.0003477	0.785577	4.21873	11	10	4	-4.5659	-3.8403	-2.0183	-3.7706	47	1.65	2.11	71	1.63e-08	10.27	430	2435	1234.93	1200.07	7.57623	21.4844	34.8	1.93	107.868	1.6	1.08667	1.30447	27.9036	12.0293	8.37186	5.06339
Ag	_100	Sc	0.184057	0.818393	4.20958	-0.559799	8	8	4	4	4	Fm-3m	225	18.0049	9.94835	3.94068	5.06578	0.0003477	0.785577	4.21873	11	10	4	-4.5659	-3.8403	-2.0183	-3.7706	47	1.65	2.11	71	1.63e-08	10.27	430	2435	1234.93	1200.07	7.57623	21.4844	34.8	1.93	107.868	1.6	1.08667	1.30447	49.3879	3.02305	3.77515	5.01872
Ag	_100	Ta	0.184057	0.818393	4.20958	-0.559799	8	8	4	4	4	Fm-3m	225	18.0049	9.94835	3.94068	5.06578	0.0003477	0.785577	4.21873	11	10	4	-4.5659	-3.8403	-2.0183	-3.7706	47	1.65	2.11	71	1.63e-08	10.27	430	2435	1234.93	1200.07	7.57623	21.4844	34.8	1.93	107.868	1.6	1.08667	1.30447	18.335	16.3878	6.03781	5.02768
Ag	_100	Tc	0.184057	0.818393	4.20958	-0.559799	8	8	4	4	4	Fm-3m	225	18.0049	9.94835	3.94068	5.06578	0.0003477	0.785577	4.21873	11	10	4	-4.5659	-3.8403	-2.0183	-3.7706	47	1.65	2.11	71	1.63e-08	10.27	430	2435	1234.93	1200.07	7.57623	21.4844	34.8	1.93	107.868	1.6	1.08667	1.30447	29.1829	11.1526	8.13065	5.08758
Ag	_100	Ti	0.184057	0.818393	4.20958	-0.559799	8	8	4	4	4	Fm-3m	225	18.0049	9.94835	3.94068	5.06578	0.0003477	0.785577	4.21873	11	10	4	-4.5659	-3.8403	-2.0183	-3.7706	47	1.65	2.11	71	1.63e-08	10.27	430	2435	1234.93	1200.07	7.57623	21.4844	34.8	1.93	107.868	1.6	1.08667	1.30447	34.7139	4.57944	6.013	4.9945
Ag	_100	V	0.184057	0.818393	4.20958	-0.559799	8	8	4	4	4	Fm-3m	225	18.0049	9.94835	3.94068	5.06578	0.0003477	0.785577	4.21873	11	10	4	-4.5659	-3.8403	-2.0183	-3.7706	47	1.65	2.11	71	1.63e-08	10.27	430	2435	1234.93	1200.07	7.57623	21.4844	34.8	1.93	107.868	1.6	1.08667	1.30447	13.3996	6.3129	6.26286	4.97045
Ag	_100	W	0.184057	0.818393	4.20958	-0.559799	8	8	4	4	4	Fm-3m	225	18.0049	9.94835	3.94068	5.06578	0.0003477	0.785577	4.21873	11	10	4	-4.5659	-3.8403	-2.0183	-3.7706	47	1.65	2.11	71	1.63e-08	10.27	430	2435	1234.93	1200.07	7.57623	21.4844	34.8	1.93	107.868	1.6	1.08667	1.30447	16.1914	18.854	7.38203	5.00332
Ag	_100	Y	0.184057	0.818393	4.20958	-0.559799	8	8	4	4	4	Fm-3m	225	18.0049	9.94835	3.94068	5.06578	0.0003477	0.785577	4.21873	11	10	4	-4.5659	-3.8403	-2.0183	-3.7706	47	1.65	2.11	71	1.63e-08	10.27	430	2435	1234.93	1200.07	7.57623	21.4844	34.8	1.93	107.868	1.6	1.08667	1.30447	65.6941	4.49452	3.12641	5.02887
Ag	_100	Zn	0.184057	0.818393	4.20958	-0.559799	8	8	4	4	4	Fm-3m	225	18.0049	9.94835	3.94068	5.06578	0.0003477	0.785577	4.21873	11	10	4	-4.5659	-3.8403	-2.0183	-3.7706	47	1.65	2.11	71	1.63e-08	10.27	430	2435	1234.93	1200.07	7.57623	21.4844	34.8	1.93	107.868	1.6	1.08667	1.30447	31.1149	6.98148	3.29833	5.85949
Ag	_100	Zr	0.184057	0.818393	4.20958	-0.559799	8	8	4	4	4	Fm-3m	225	18.0049	9.94835	3.94068	5.06578	0.0003477	0.785577	4.21873	11	10	4	-4.5659	-3.8403	-2.0183	-3.7706	47	1.65	2.11	71	1.63e-08	10.27	430	2435	1234.93	1200.07	7.57623	21.4844	34.8	1.93	107.868	1.6	1.08667	1.30447	46.9993	6.44609	4.36232	5.03937
Ag	_110	Ag	0	0.874566	4.05924	-0.545234	7	7	6	2	2	Fm-3m	225	18.0049	9.94835	3.94068	5.06578	0.0003477	0.785577	4.21873	11	10	4	-4.5659	-3.8403	-2.0183	-3.7706	47	1.65	2.11	71	1.63e-08	10.27	430	2435	1234.93	1200.07	7.57623	21.4844	34.8	1.93	107.868	1.6	1.08667	1.30447	18.0049	9.94835	3.94068	5.06578
Ag	_110	Au	0	0.874566	4.05924	-0.545234	7	7	6	2	2	Fm-3m	225	18.0049	9.94835	3.94068	5.06578	0.0003477	0.785577	4.21873	11	10	4	-4.5659	-3.8403	-2.0183	-3.7706	47	1.65	2.11	71	1.63e-08	10.27	430	2435	1234.93	1200.07	7.57623	21.4844	34.8	1.93	107.868	1.6	1.08667	1.30447	18.1447	18.0257	5.84744	5.14389
Ag	_110	Cd	0	0.874566	4.05924	-0.545234	7	7	6	2	2	Fm-3m	225	18.0049	9.94835	3.94068	5.06578	0.0003477	0.785577	4.21873	11	10	4	-4.5659	-3.8403	-2.0183	-3.7706	47	1.65	2.11	71	1.63e-08	10.27	430	2435	1234.93	1200.07	7.57623	21.4844	34.8	1.93	107.868	1.6	1.08667	1.30447	46.5556	8.01892	2.59815	5.94045
Ag	_110	Co	0	0.874566	4.05924	-0.545234	7	7	6	2	2	Fm-3m	225	18.0049	9.94835	3.94068	5.06578	0.0003477	0.785577	4.21873	11	10	4	-4.5659	-3.8403	-2.0183	-3.7706	47	1.65	2.11	71	1.63e-08	10.27	430	2435	1234.93	1200.07	7.57623	21.4844	34.8	1.93	107.868	1.6	1.08667	1.30447	21.8447	8.95968	5.23998	5.07384
Ag	_110	Cr	0	0.874566	4.05924	-0.545234	7	7	6	2	2	Fm-3m	225	18.0049	9.94835	3.94068	5.06578	0.0003477	0.785577	4.21873	11	10	4	-4.5659	-3.8403	-2.0183	-3.7706	47	1.65	2.11	71	1.63e-08	10.27	430	2435	1234.93	1200.07	7.57623	21.4844	34.8	1.93	107.868	1.6	1.08667	1.30447	23.7395	7.27408	7.22912	4.93427
Ag	_110	Cu	0	0.874566	4.05924	-0.545234	7	7	6	2	2	Fm-3m	225	18.0049	9.94835	3.94068	5.06578	0.0003477	0.785577	4.21873	11	10	4	-4.5659	-3.8403	-2.0183	-3.7706	47	1.65	2.11	71	1.63e-08	10.27	430	2435	1234.93	1200.07	7.57623	21.4844	34.8	1.93	107.868	1.6	1.08667	1.30447	11.8719	8.88827	7.51859	5.07016
Ag	_110	Fe	0	0.874566	4.05924	-0.545234	7	7	6	2	2	Fm-3m	225	18.0049	9.94835	3.94068	5.06578	0.0003477	0.785577	4.21873	11	10	4	-4.5659	-3.8403	-2.0183	-3.7706	47	1.65	2.11	71	1.63e-08	10.27	430	2435	1234.93	1200.07	7.57623	21.4844	34.8	1.93	107.868	1.6	1.08667	1.30447	11.4538	8.09626	5.30148	4.94233
Ag	_110	Hf	0	0.874566	4.05924	-0.545234	7	7	6	2	2	Fm-3m	225	18.0049	9.94835	3.94068	5.06578	0.0003477	0.785577	4.21873	11	10	4	-4.5659	-3.8403	-2.0183	-3.7706	47	1.65	2.11	71	1.63e-08	10.27	430	2435	1234.93	1200.07	7.57623	21.4844	34.8	1.93	107.868	1.6	1.08667	1.30447	44.9647	13.1832	5.00781	4.96399
Ag	_110	Hg	0	0.874566	4.05924	-0.545234	7	7	6	2	2	Fm-3m	225	18.0049	9.94835	3.94068	5.06578	0.0003477	0.785577	4.21873	11	10	4	-4.5659	-3.8403	-2.0183	-3.7706	47	1.65	2.11	71	1.63e-08	10.27	430	2435	1234.93	1200.07	7.57623	21.4844	34.8	1.93	107.868	1.6	1.08667	1.30447	63.6459	10.4669	0.332021	4.94563
Ag	_110	Ir	0	0.874566	4.05924	-0.545234	7	7	6	2	2	Fm-3m	225	18.0049	9.94835	3.94068	5.06578	0.0003477	0.785577	4.21873	11	10	4	-4.5659	-3.8403	-2.0183	-3.7706	47	1.65	2.11	71	1.63e-08	10.27	430	2435	1234.93	1200.07	7.57623	21.4844	34.8	1.93	107.868	1.6	1.08667	1.30447	14.5546	21.9301	10.1566	5.119
Ag	_110	Lu	0	0.874566	4.05924	-0.545234	7	7	6	2	2	Fm-3m	225	18.0049	9.94835	3.94068	5.06578	0.0003477	0.785577	4.21873	11	10	4	-4.5659	-3.8403	-2.0183	-3.7706	47	1.65	2.11	71	1.63e-08	10.27	430	2435	1234.93	1200.07	7.57623	21.4844	34.8	1.93	107.868	1.6	1.08667	1.30447	58.8634	9.87166	2.88491	5.00748
Ag	_110	Mn	0	0.874566	4.05924	-0.545234	7	7	6	2	2	Fm-3m	225	18.0049	9.94835	3.94068	5.06578	0.0003477	0.785577	4.21873	11	10	4	-4.5659	-3.8403	-2.0183	-3.7706	47	1.65	2.11	71	1.63e-08	10.27	430	2435	1234.93	1200.07	7.57623	21.4844	34.8	1.93	107.868	1.6	1.08667	1.30447	320.085	8.26524	6.40044	5.08344
Ag	_110	Mo	0	0.874566	4.05924	-0.545234	7	7	6	2	2	Fm-3m	225	18.0049	9.94835	3.94068	5.06578	0.0003477	0.785577	4.21873	11	10	4	-4.5659	-3.8403	-2.0183	-3.7706	47	1.65	2.11	71	1.63e-08	10.27	430	2435	1234.93	1200.07	7.57623	21.4844	34.8	1.93	107.868	1.6	1.08667	1.30447	15.8916	10.0249	8.59875	4.96438
Ag	_110	Nb	0	0.874566	4.05924	-0.545234	7	7	6	2	2	Fm-3m	225	18.0049	9.94835	3.94068	5.06578	0.0003477	0.785577	4.21873	11	10	4	-4.5659	-3.8403	-2.0183	-3.7706	47	1.65	2.11	71	1.63e-08	10.27	430	2435	1234.93	1200.07	7.57623	21.4844	34.8	1.93	107.868	1.6	1.08667	1.30447	18.3058	8.42765	5.20789	5.0282
Ag	_110	Ni	0	0.874566	4.05924	-0.545234	7	7	6	2	2	Fm-3m	225	18.0049	9.94835	3.94068	5.06578	0.0003477	0.785577	4.21873	11	10	4	-4.5659	-3.8403	-2.0183	-3.7706	47	1.65	2.11	71	1.63e-08	10.27	430	2435	1234.93	1200.07	7.57623	21.4844	34.8	1.93	107.868	1.6	1.08667	1.30447	10.7721	9.04769	8.06383	5.1775
Ag	_110	Os	0	0.874566	4.05924	-0.545234	7	7	6	2	2	Fm-3m	225	18.0049	9.94835	3.94068	5.06578	0.0003477	0.785577	4.21873	11	10	4	-4.5659	-3.8403	-2.0183	-3.7706	47	1.65	2.11	71	1.63e-08	10.27	430	2435	1234.93	1200.07	7.57623	21.4844	34.8	1.93	107.868	1.6	1.08667	1.30447	28.711	22.0044	8.56779	5.09379
Ag	_110	Pd	0	0.874566	4.05924	-0.545234	7	7	6	2	2	Fm-3m	225	18.0049	9.94835	3.94068	5.06578	0.0003477	0.785577	4.21873	11	10	4	-4.5659	-3.8403	-2.0183	-3.7706	47	1.65	2.11	71	1.63e-08	10.27	430	2435	1234.93	1200.07	7.57623	21.4844	34.8	1.93	107.868	1.6	1.08667	1.30447	15.4903	11.4081	4.4796	5.05443
Ag	_110	Pt	0	0.874566	4.05924	-0.545234	7	7	6	2	2	Fm-3m	225	18.0049	9.94835	3.94068	5.06578	0.0003477	0.785577	4.21873	11	10	4	-4.5659	-3.8403	-2.0183	-3.7706	47	1.65	2.11	71	1.63e-08	10.27	430	2435	1234.93	1200.07	7.57623	21.4844	34.8	1.93	107.868	1.6	1.08667	1.30447	15.7229	20.6034	7.28511	5.08489
Ag	_110	Re	0	0.874566	4.05924	-0.545234	7	7	6	2	2	Fm-3m	225	18.0049	9.94835	3.94068	5.06578	0.0003477	0.785577	4.21873	11	10	4	-4.5659	-3.8403	-2.0183	-3.7706	47	1.65	2.11	71	1.63e-08	10.27	430	2435	1234.93	1200.07	7.57623	21.4844	34.8	1.93	107.868	1.6	1.08667	1.30447	30.122	20.5301	7.09929	5.13772
Ag	_110	Rh	0	0.874566	4.05924	-0.545234	7	7	6	2	2	Fm-3m	225	18.0049	9.94835	3.94068	5.06578	0.0003477	0.785577	4.21873	11	10	4	-4.5659	-3.8403	-2.0183	-3.7706	47	1.65	2.11	71	1.63e-08	10.27	430	2435	1234.93	1200.07	7.57623	21.4844	34.8	1.93	107.868	1.6	1.08667	1.30447	14.1989	12.0346	7.14604	5.16071
Ag	_110	Ru	0	0.874566	4.05924	-0.545234	7	7	6	2	2	Fm-3m	225	18.0049	9.94835	3.94068	5.06578	0.0003477	0.785577	4.21873	11	10	4	-4.5659	-3.8403	-2.0183	-3.7706	47	1.65	2.11	71	1.63e-08	10.27	430	2435	1234.93	1200.07	7.57623	21.4844	34.8	1.93	107.868	1.6	1.08667	1.30447	27.9036	12.0293	8.37186	5.06339
Ag	_110	Sc	0	0.874566	4.05924	-0.545234	7	7	6	2	2	Fm-3m	225	18.0049	9.94835	3.94068	5.06578	0.0003477	0.785577	4.21873	11	10	4	-4.5659	-3.8403	-2.0183	-3.7706	47	1.65	2.11	71	1.63e-08	10.27	430	2435	1234.93	1200.07	7.57623	21.4844	34.8	1.93	107.868	1.6	1.08667	1.30447	49.3879	3.02305	3.77515	5.01872
Ag	_110	Ta	0	0.874566	4.05924	-0.545234	7	7	6	2	2	Fm-3m	225	18.0049	9.94835	3.94068	5.06578	0.0003477	0.785577	4.21873	11	10	4	-4.5659	-3.8403	-2.0183	-3.7706	47	1.65	2.11	71	1.63e-08	10.27	430	2435	1234.93	1200.07	7.57623	21.4844	34.8	1.93	107.868	1.6	1.08667	1.30447	18.335	16.3878	6.03781	5.02768
Ag	_110	Tc	0	0.874566	4.05924	-0.545234	7	7	6	2	2	Fm-3m	225	18.0049	9.94835	3.94068	5.06578	0.0003477	0.785577	4.21873	11	10	4	-4.5659	-3.8403	-2.0183	-3.7706	47	1.65	2.11	71	1.63e-08	10.27	430	2435	1234.93	1200.07	7.57623	21.4844	34.8	1.93	107.868	1.6	1.08667	1.30447	29.1829	11.1526	8.13065	5.08758
Ag	_110	Ti	0	0.874566	4.05924	-0.545234	7	7	6	2	2	Fm-3m	225	18.0049	9.94835	3.94068	5.06578	0.0003477	0.785577	4.21873	11	10	4	-4.5659	-3.8403	-2.0183	-3.7706	47	1.65	2.11	71	1.63e-08	10.27	430	2435	1234.93	1200.07	7.57623	21.4844	34.8	1.93	107.868	1.6	1.08667	1.30447	34.7139	4.57944	6.013	4.9945
Ag	_110	V	0	0.874566	4.05924	-0.545234	7	7	6	2	2	Fm-3m	225	18.0049	9.94835	3.94068	5.06578	0.0003477	0.785577	4.21873	11	10	4	-4.5659	-3.8403	-2.0183	-3.7706	47	1.65	2.11	71	1.63e-08	10.27	430	2435	1234.93	1200.07	7.57623	21.4844	34.8	1.93	107.868	1.6	1.08667	1.30447	13.3996	6.3129	6.26286	4.97045
Ag	_110	W	0	0.874566	4.05924	-0.545234	7	7	6	2	2	Fm-3m	225	18.0049	9.94835	3.94068	5.06578	0.0003477	0.785577	4.21873	11	10	4	-4.5659	-3.8403	-2.0183	-3.7706	47	1.65	2.11	71	1.63e-08	10.27	430	2435	1234.93	1200.07	7.57623	21.4844	34.8	1.93	107.868	1.6	1.08667	1.30447	16.1914	18.854	7.38203	5.00332
Ag	_110	Y	0	0.874566	4.05924	-0.545234	7	7	6	2	2	Fm-3m	225	18.0049	9.94835	3.94068	5.06578	0.0003477	0.785577	4.21873	11	10	4	-4.5659	-3.8403	-2.0183	-3.7706	47	1.65	2.11	71	1.63e-08	10.27	430	2435	1234.93	1200.07	7.57623	21.4844	34.8	1.93	107.868	1.6	1.08667	1.30447	65.6941	4.49452	3.12641	5.02887
Ag	_110	Zn	0	0.874566	4.05924	-0.545234	7	7	6	2	2	Fm-3m	225	18.0049	9.94835	3.94068	5.06578	0.0003477	0.785577	4.21873	11	10	4	-4.5659	-3.8403	-2.0183	-3.7706	47	1.65	2.11	71	1.63e-08	10.27	430	2435	1234.93	1200.07	7.57623	21.4844	34.8	1.93	107.868	1.6	1.08667	1.30447	31.1149	6.98148	3.29833	5.85949
Ag	_110	Zr	0	0.874566	4.05924	-0.545234	7	7	6	2	2	Fm-3m	225	18.0049	9.94835	3.94068	5.06578	0.0003477	0.785577	4.21873	11	10	4	-4.5659	-3.8403	-2.0183	-3.7706	47	1.65	2.11	71	1.63e-08	10.27	430	2435	1234.93	1200.07	7.57623	21.4844	34.8	1.93	107.868	1.6	1.08667	1.30447	46.9993	6.44609	4.36232	5.03937
Ag	_111	Ag	0.0775823	0.764295	4.34461	-0.585975	9	9	6	6	6	Fm-3m	225	18.0049	9.94835	3.94068	5.06578	0.0003477	0.785577	4.21873	11	10	4	-4.5659	-3.8403	-2.0183	-3.7706	47	1.65	2.11	71	1.63e-08	10.27	430	2435	1234.93	1200.07	7.57623	21.4844	34.8	1.93	107.868	1.6	1.08667	1.30447	18.0049	9.94835	3.94068	5.06578
Ag	_111	Au	0.0775823	0.764295	4.34461	-0.585975	9	9	6	6	6	Fm-3m	225	18.0049	9.94835	3.94068	5.06578	0.0003477	0.785577	4.21873	11	10	4	-4.5659	-3.8403	-2.0183	-3.7706	47	1.65	2.11	71	1.63e-08	10.27	430	2435	1234.93	1200.07	7.57623	21.4844	34.8	1.93	107.868	1.6	1.08667	1.30447	18.1447	18.0257	5.84744	5.14389
Ag	_111	Cd	0.0775823	0.764295	4.34461	-0.585975	9	9	6	6	6	Fm-3m	225	18.0049	9.94835	3.94068	5.06578	0.0003477	0.785577	4.21873	11	10	4	-4.5659	-3.8403	-2.0183	-3.7706	47	1.65	2.11	71	1.63e-08	10.27	430	2435	1234.93	1200.07	7.57623	21.4844	34.8	1.93	107.868	1.6	1.08667	1.30447	46.5556	8.01892	2.59815	5.94045
Ag	_111	Co	0.0775823	0.764295	4.34461	-0.585975	9	9	6	6	6	Fm-3m	225	18.0049	9.94835	3.94068	5.06578	0.0003477	0.785577	4.21873	11	10	4	-4.5659	-3.8403	-2.0183	-3.7706	47	1.65	2.11	71	1.63e-08	10.27	430	2435	1234.93	1200.07	7.57623	21.4844	34.8	1.93	107.868	1.6	1.08667	1.30447	21.8447	8.95968	5.23998	5.07384
Ag	_111	Cr	0.0775823	0.764295	4.34461	-0.585975	9	9	6	6	6	Fm-3m	225	18.0049	9.94835	3.94068	5.06578	0.0003477	0.785577	4.21873	11	10	4	-4.5659	-3.8403	-2.0183	-3.7706	47	1.65	2.11	71	1.63e-08	10.27	430	2435	1234.93	1200.07	7.57623	21.4844	34.8	1.93	107.868	1.6	1.08667	1.30447	23.7395	7.27408	7.22912	4.93427
Ag	_111	Cu	0.0775823	0.764295	4.34461	-0.585975	9	9	6	6	6	Fm-3m	225	18.0049	9.94835	3.94068	5.06578	0.0003477	0.785577	4.21873	11	10	4	-4.5659	-3.8403	-2.0183	-3.7706	47	1.65	2.11	71	1.63e-08	10.27	430	2435	1234.93	1200.07	7.57623	21.4844	34.8	1.93	107.868	1.6	1.08667	1.30447	11.8719	8.88827	7.51859	5.07016
Ag	_111	Fe	0.0775823	0.764295	4.34461	-0.585975	9	9	6	6	6	Fm-3m	225	18.0049	9.94835	3.94068	5.06578	0.0003477	0.785577	4.21873	11	10	4	-4.5659	-3.8403	-2.0183	-3.7706	47	1.65	2.11	71	1.63e-08	10.27	430	2435	1234.93	1200.07	7.57623	21.4844	34.8	1.93	107.868	1.6	1.08667	1.30447	11.4538	8.09626	5.30148	4.94233
Ag	_111	Hf	0.0775823	0.764295	4.34461	-0.585975	9	9	6	6	6	Fm-3m	225	18.0049	9.94835	3.94068	5.06578	0.0003477	0.785577	4.21873	11	10	4	-4.5659	-3.8403	-2.0183	-3.7706	47	1.65	2.11	71	1.63e-08	10.27	430	2435	1234.93	1200.07	7.57623	21.4844	34.8	1.93	107.868	1.6	1.08667	1.30447	44.9647	13.1832	5.00781	4.96399
Ag	_111	Hg	0.0775823	0.764295	4.34461	-0.585975	9	9	6	6	6	Fm-3m	225	18.0049	9.94835	3.94068	5.06578	0.0003477	0.785577	4.21873	11	10	4	-4.5659	-3.8403	-2.0183	-3.7706	47	1.65	2.11	71	1.63e-08	10.27	430	2435	1234.93	1200.07	7.57623	21.4844	34.8	1.93	107.868	1.6	1.08667	1.30447	63.6459	10.4669	0.332021	4.94563
Ag	_111	Ir	0.0775823	0.764295	4.34461	-0.585975	9	9	6	6	6	Fm-3m	225	18.0049	9.94835	3.94068	5.06578	0.0003477	0.785577	4.21873	11	10	4	-4.5659	-3.8403	-2.0183	-3.7706	47	1.65	2.11	71	1.63e-08	10.27	430	2435	1234.93	1200.07	7.57623	21.4844	34.8	1.93	107.868	1.6	1.08667	1.30447	14.5546	21.9301	10.1566	5.119
Ag	_111	Lu	0.0775823	0.764295	4.34461	-0.585975	9	9	6	6	6	Fm-3m	225	18.0049	9.94835	3.94068	5.06578	0.0003477	0.785577	4.21873	11	10	4	-4.5659	-3.8403	-2.0183	-3.7706	47	1.65	2.11	71	1.63e-08	10.27	430	2435	1234.93	1200.07	7.57623	21.4844	34.8	1.93	107.868	1.6	1.08667	1.30447	58.8634	9.87166	2.88491	5.00748
Ag	_111	Mn	0.0775823	0.764295	4.34461	-0.585975	9	9	6	6	6	Fm-3m	225	18.0049	9.94835	3.94068	5.06578	0.0003477	0.785577	4.21873	11	10	4	-4.5659	-3.8403	-2.0183	-3.7706	47	1.65	2.11	71	1.63e-08	10.27	430	2435	1234.93	1200.07	7.57623	21.4844	34.8	1.93	107.868	1.6	1.08667	1.30447	320.085	8.26524	6.40044	5.08344
Ag	_111	Mo	0.0775823	0.764295	4.34461	-0.585975	9	9	6	6	6	Fm-3m	225	18.0049	9.94835	3.94068	5.06578	0.0003477	0.785577	4.21873	11	10	4	-4.5659	-3.8403	-2.0183	-3.7706	47	1.65	2.11	71	1.63e-08	10.27	430	2435	1234.93	1200.07	7.57623	21.4844	34.8	1.93	107.868	1.6	1.08667	1.30447	15.8916	10.0249	8.59875	4.96438
Ag	_111	Nb	0.0775823	0.764295	4.34461	-0.585975	9	9	6	6	6	Fm-3m	225	18.0049	9.94835	3.94068	5.06578	0.0003477	0.785577	4.21873	11	10	4	-4.5659	-3.8403	-2.0183	-3.7706	47	1.65	2.11	71	1.63e-08	10.27	430	2435	1234.93	1200.07	7.57623	21.4844	34.8	1.93	107.868	1.6	1.08667	1.30447	18.3058	8.42765	5.20789	5.0282
Ag	_111	Ni	0.0775823	0.764295	4.34461	-0.585975	9	9	6	6	6	Fm-3m	225	18.0049	9.94835	3.94068	5.06578	0.0003477	0.785577	4.21873	11	10	4	-4.5659	-3.8403	-2.0183	-3.7706	47	1.65	2.11	71	1.63e-08	10.27	430	2435	1234.93	1200.07	7.57623	21.4844	34.8	1.93	107.868	1.6	1.08667	1.30447	10.7721	9.04769	8.06383	5.1775
Ag	_111	Os	0.0775823	0.764295	4.34461	-0.585975	9	9	6	6	6	Fm-3m	225	18.0049	9.94835	3.94068	5.06578	0.0003477	0.785577	4.21873	11	10	4	-4.5659	-3.8403	-2.0183	-3.7706	47	1.65	2.11	71	1.63e-08	10.27	430	2435	1234.93	1200.07	7.57623	21.4844	34.8	1.93	107.868	1.6	1.08667	1.30447	28.711	22.0044	8.56779	5.09379
Ag	_111	Pd	0.0775823	0.764295	4.34461	-0.585975	9	9	6	6	6	Fm-3m	225	18.0049	9.94835	3.94068	5.06578	0.0003477	0.785577	4.21873	11	10	4	-4.5659	-3.8403	-2.0183	-3.7706	47	1.65	2.11	71	1.63e-08	10.27	430	2435	1234.93	1200.07	7.57623	21.4844	34.8	1.93	107.868	1.6	1.08667	1.30447	15.4903	11.4081	4.4796	5.05443
Ag	_111	Pt	0.0775823	0.764295	4.34461	-0.585975	9	9	6	6	6	Fm-3m	225	18.0049	9.94835	3.94068	5.06578	0.0003477	0.785577	4.21873	11	10	4	-4.5659	-3.8403	-2.0183	-3.7706	47	1.65	2.11	71	1.63e-08	10.27	430	2435	1234.93	1200.07	7.57623	21.4844	34.8	1.93	107.868	1.6	1.08667	1.30447	15.7229	20.6034	7.28511	5.08489
Ag	_111	Re	0.0775823	0.764295	4.34461	-0.585975	9	9	6	6	6	Fm-3m	225	18.0049	9.94835	3.94068	5.06578	0.0003477	0.785577	4.21873	11	10	4	-4.5659	-3.8403	-2.0183	-3.7706	47	1.65	2.11	71	1.63e-08	10.27	430	2435	1234.93	1200.07	7.57623	21.4844	34.8	1.93	107.868	1.6	1.08667	1.30447	30.122	20.5301	7.09929	5.13772
Ag	_111	Rh	0.0775823	0.764295	4.34461	-0.585975	9	9	6	6	6	Fm-3m	225	18.0049	9.94835	3.94068	5.06578	0.0003477	0.785577	4.21873	11	10	4	-4.5659	-3.8403	-2.0183	-3.7706	47	1.65	2.11	71	1.63e-08	10.27	430	2435	1234.93	1200.07	7.57623	21.4844	34.8	1.93	107.868	1.6	1.08667	1.30447	14.1989	12.0346	7.14604	5.16071
Ag	_111	Ru	0.0775823	0.764295	4.34461	-0.585975	9	9	6	6	6	Fm-3m	225	18.0049	9.94835	3.94068	5.06578	0.0003477	0.785577	4.21873	11	10	4	-4.5659	-3.8403	-2.0183	-3.7706	47	1.65	2.11	71	1.63e-08	10.27	430	2435	1234.93	1200.07	7.57623	21.4844	34.8	1.93	107.868	1.6	1.08667	1.30447	27.9036	12.0293	8.37186	5.06339
Ag	_111	Sc	0.0775823	0.764295	4.34461	-0.585975	9	9	6	6	6	Fm-3m	225	18.0049	9.94835	3.94068	5.06578	0.0003477	0.785577	4.21873	11	10	4	-4.5659	-3.8403	-2.0183	-3.7706	47	1.65	2.11	71	1.63e-08	10.27	430	2435	1234.93	1200.07	7.57623	21.4844	34.8	1.93	107.868	1.6	1.08667	1.30447	49.3879	3.02305	3.77515	5.01872
Ag	_111	Ta	0.0775823	0.764295	4.34461	-0.585975	9	9	6	6	6	Fm-3m	225	18.0049	9.94835	3.94068	5.06578	0.0003477	0.785577	4.21873	11	10	4	-4.5659	-3.8403	-2.0183	-3.7706	47	1.65	2.11	71	1.63e-08	10.27	430	2435	1234.93	1200.07	7.57623	21.4844	34.8	1.93	107.868	1.6	1.08667	1.30447	18.335	16.3878	6.03781	5.02768
Ag	_111	Tc	0.0775823	0.764295	4.34461	-0.585975	9	9	6	6	6	Fm-3m	225	18.0049	9.94835	3.94068	5.06578	0.0003477	0.785577	4.21873	11	10	4	-4.5659	-3.8403	-2.0183	-3.7706	47	1.65	2.11	71	1.63e-08	10.27	430	2435	1234.93	1200.07	7.57623	21.4844	34.8	1.93	107.868	1.6	1.08667	1.30447	29.1829	11.1526	8.13065	5.08758
Ag	_111	Ti	0.0775823	0.764295	4.34461	-0.585975	9	9	6	6	6	Fm-3m	225	18.0049	9.94835	3.94068	5.06578	0.0003477	0.785577	4.21873	11	10	4	-4.5659	-3.8403	-2.0183	-3.7706	47	1.65	2.11	71	1.63e-08	10.27	430	2435	1234.93	1200.07	7.57623	21.4844	34.8	1.93	107.868	1.6	1.08667	1.30447	34.7139	4.57944	6.013	4.9945
Ag	_111	V	0.0775823	0.764295	4.34461	-0.585975	9	9	6	6	6	Fm-3m	225	18.0049	9.94835	3.94068	5.06578	0.0003477	0.785577	4.21873	11	10	4	-4.5659	-3.8403	-2.0183	-3.7706	47	1.65	2.11	71	1.63e-08	10.27	430	2435	1234.93	1200.07	7.57623	21.4844	34.8	1.93	107.868	1.6	1.08667	1.30447	13.3996	6.3129	6.26286	4.97045
Ag	_111	W	0.0775823	0.764295	4.34461	-0.585975	9	9	6	6	6	Fm-3m	225	18.0049	9.94835	3.94068	5.06578	0.0003477	0.785577	4.21873	11	10	4	-4.5659	-3.8403	-2.0183	-3.7706	47	1.65	2.11	71	1.63e-08	10.27	430	2435	1234.93	1200.07	7.57623	21.4844	34.8	1.93	107.868	1.6	1.08667	1.30447	16.1914	18.854	7.38203	5.00332
Ag	_111	Y	0.0775823	0.764295	4.34461	-0.585975	9	9	6	6	6	Fm-3m	225	18.0049	9.94835	3.94068	5.06578	0.0003477	0.785577	4.21873	11	10	4	-4.5659	-3.8403	-2.0183	-3.7706	47	1.65	2.11	71	1.63e-08	10.27	430	2435	1234.93	1200.07	7.57623	21.4844	34.8	1.93	107.868	1.6	1.08667	1.30447	65.6941	4.49452	3.12641	5.02887
Ag	_111	Zn	0.0775823	0.764295	4.34461	-0.585975	9	9	6	6	6	Fm-3m	225	18.0049	9.94835	3.94068	5.06578	0.0003477	0.785577	4.21873	11	10	4	-4.5659	-3.8403	-2.0183	-3.7706	47	1.65	2.11	71	1.63e-08	10.27	430	2435	1234.93	1200.07	7.57623	21.4844	34.8	1.93	107.868	1.6	1.08667	1.30447	31.1149	6.98148	3.29833	5.85949
Ag	_111	Zr	0.0775823	0.764295	4.34461	-0.585975	9	9	6	6	6	Fm-3m	225	18.0049	9.94835	3.94068	5.06578	0.0003477	0.785577	4.21873	11	10	4	-4.5659	-3.8403	-2.0183	-3.7706	47	1.65	2.11	71	1.63e-08	10.27	430	2435	1234.93	1200.07	7.57623	21.4844	34.8	1.93	107.868	1.6	1.08667	1.30447	46.9993	6.44609	4.36232	5.03937
Ag	_210	Ag	0	0.898121	4.02881	-0.4947	6	6	3	3	0	Fm-3m	225	18.0049	9.94835	3.94068	5.06578	0.0003477	0.785577	4.21873	11	10	4	-4.5659	-3.8403	-2.0183	-3.7706	47	1.65	2.11	71	1.63e-08	10.27	430	2435	1234.93	1200.07	7.57623	21.4844	34.8	1.93	107.868	1.6	1.08667	1.30447	18.0049	9.94835	3.94068	5.06578
Ag	_210	Au	0	0.898121	4.02881	-0.4947	6	6	3	3	0	Fm-3m	225	18.0049	9.94835	3.94068	5.06578	0.0003477	0.785577	4.21873	11	10	4	-4.5659	-3.8403	-2.0183	-3.7706	47	1.65	2.11	71	1.63e-08	10.27	430	2435	1234.93	1200.07	7.57623	21.4844	34.8	1.93	107.868	1.6	1.08667	1.30447	18.1447	18.0257	5.84744	5.14389
Ag	_210	Cd	0	0.898121	4.02881	-0.4947	6	6	3	3	0	Fm-3m	225	18.0049	9.94835	3.94068	5.06578	0.0003477	0.785577	4.21873	11	10	4	-4.5659	-3.8403	-2.0183	-3.7706	47	1.65	2.11	71	1.63e-08	10.27	430	2435	1234.93	1200.07	7.57623	21.4844	34.8	1.93	107.868	1.6	1.08667	1.30447	46.5556	8.01892	2.59815	5.94045
Ag	_210	Co	0	0.898121	4.02881	-0.4947	6	6	3	3	0	Fm-3m	225	18.0049	9.94835	3.94068	5.06578	0.0003477	0.785577	4.21873	11	10	4	-4.5659	-3.8403	-2.0183	-3.7706	47	1.65	2.11	71	1.63e-08	10.27	430	2435	1234.93	1200.07	7.57623	21.4844	34.8	1.93	107.868	1.6	1.08667	1.30447	21.8447	8.95968	5.23998	5.07384
Ag	_210	Cr	0	0.898121	4.02881	-0.4947	6	6	3	3	0	Fm-3m	225	18.0049	9.94835	3.94068	5.06578	0.0003477	0.785577	4.21873	11	10	4	-4.5659	-3.8403	-2.0183	-3.7706	47	1.65	2.11	71	1.63e-08	10.27	430	2435	1234.93	1200.07	7.57623	21.4844	34.8	1.93	107.868	1.6	1.08667	1.30447	23.7395	7.27408	7.22912	4.93427
Ag	_210	Cu	0	0.898121	4.02881	-0.4947	6	6	3	3	0	Fm-3m	225	18.0049	9.94835	3.94068	5.06578	0.0003477	0.785577	4.21873	11	10	4	-4.5659	-3.8403	-2.0183	-3.7706	47	1.65	2.11	71	1.63e-08	10.27	430	2435	1234.93	1200.07	7.57623	21.4844	34.8	1.93	107.868	1.6	1.08667	1.30447	11.8719	8.88827	7.51859	5.07016
Ag	_210	Fe	0	0.898121	4.02881	-0.4947	6	6	3	3	0	Fm-3m	225	18.0049	9.94835	3.94068	5.06578	0.0003477	0.785577	4.21873	11	10	4	-4.5659	-3.8403	-2.0183	-3.7706	47	1.65	2.11	71	1.63e-08	10.27	430	2435	1234.93	1200.07	7.57623	21.4844	34.8	1.93	107.868	1.6	1.08667	1.30447	11.4538	8.09626	5.30148	4.94233
Ag	_210	Hf	0	0.898121	4.02881	-0.4947	6	6	3	3	0	Fm-3m	225	18.0049	9.94835	3.94068	5.06578	0.0003477	0.785577	4.21873	11	10	4	-4.5659	-3.8403	-2.0183	-3.7706	47	1.65	2.11	71	1.63e-08	10.27	430	2435	1234.93	1200.07	7.57623	21.4844	34.8	1.93	107.868	1.6	1.08667	1.30447	44.9647	13.1832	5.00781	4.96399
Ag	_210	Hg	0	0.898121	4.02881	-0.4947	6	6	3	3	0	Fm-3m	225	18.0049	9.94835	3.94068	5.06578	0.0003477	0.785577	4.21873	11	10	4	-4.5659	-3.8403	-2.0183	-3.7706	47	1.65	2.11	71	1.63e-08	10.27	430	2435	1234.93	1200.07	7.57623	21.4844	34.8	1.93	107.868	1.6	1.08667	1.30447	63.6459	10.4669	0.332021	4.94563
Ag	_210	Ir	0	0.898121	4.02881	-0.4947	6	6	3	3	0	Fm-3m	225	18.0049	9.94835	3.94068	5.06578	0.0003477	0.785577	4.21873	11	10	4	-4.5659	-3.8403	-2.0183	-3.7706	47	1.65	2.11	71	1.63e-08	10.27	430	2435	1234.93	1200.07	7.57623	21.4844	34.8	1.93	107.868	1.6	1.08667	1.30447	14.5546	21.9301	10.1566	5.119
Ag	_210	Lu	0	0.898121	4.02881	-0.4947	6	6	3	3	0	Fm-3m	225	18.0049	9.94835	3.94068	5.06578	0.0003477	0.785577	4.21873	11	10	4	-4.5659	-3.8403	-2.0183	-3.7706	47	1.65	2.11	71	1.63e-08	10.27	430	2435	1234.93	1200.07	7.57623	21.4844	34.8	1.93	107.868	1.6	1.08667	1.30447	58.8634	9.87166	2.88491	5.00748
Ag	_210	Mn	0	0.898121	4.02881	-0.4947	6	6	3	3	0	Fm-3m	225	18.0049	9.94835	3.94068	5.06578	0.0003477	0.785577	4.21873	11	10	4	-4.5659	-3.8403	-2.0183	-3.7706	47	1.65	2.11	71	1.63e-08	10.27	430	2435	1234.93	1200.07	7.57623	21.4844	34.8	1.93	107.868	1.6	1.08667	1.30447	320.085	8.26524	6.40044	5.08344
Ag	_210	Mo	0	0.898121	4.02881	-0.4947	6	6	3	3	0	Fm-3m	225	18.0049	9.94835	3.94068	5.06578	0.0003477	0.785577	4.21873	11	10	4	-4.5659	-3.8403	-2.0183	-3.7706	47	1.65	2.11	71	1.63e-08	10.27	430	2435	1234.93	1200.07	7.57623	21.4844	34.8	1.93	107.868	1.6	1.08667	1.30447	15.8916	10.0249	8.59875	4.96438
Ag	_210	Nb	0	0.898121	4.02881	-0.4947	6	6	3	3	0	Fm-3m	225	18.0049	9.94835	3.94068	5.06578	0.0003477	0.785577	4.21873	11	10	4	-4.5659	-3.8403	-2.0183	-3.7706	47	1.65	2.11	71	1.63e-08	10.27	430	2435	1234.93	1200.07	7.57623	21.4844	34.8	1.93	107.868	1.6	1.08667	1.30447	18.3058	8.42765	5.20789	5.0282
Ag	_210	Ni	0	0.898121	4.02881	-0.4947	6	6	3	3	0	Fm-3m	225	18.0049	9.94835	3.94068	5.06578	0.0003477	0.785577	4.21873	11	10	4	-4.5659	-3.8403	-2.0183	-3.7706	47	1.65	2.11	71	1.63e-08	10.27	430	2435	1234.93	1200.07	7.57623	21.4844	34.8	1.93	107.868	1.6	1.08667	1.30447	10.7721	9.04769	8.06383	5.1775
Ag	_210	Os	0	0.898121	4.02881	-0.4947	6	6	3	3	0	Fm-3m	225	18.0049	9.94835	3.94068	5.06578	0.0003477	0.785577	4.21873	11	10	4	-4.5659	-3.8403	-2.0183	-3.7706	47	1.65	2.11	71	1.63e-08	10.27	430	2435	1234.93	1200.07	7.57623	21.4844	34.8	1.93	107.868	1.6	1.08667	1.30447	28.711	22.0044	8.56779	5.09379
Ag	_210	Pd	0	0.898121	4.02881	-0.4947	6	6	3	3	0	Fm-3m	225	18.0049	9.94835	3.94068	5.06578	0.0003477	0.785577	4.21873	11	10	4	-4.5659	-3.8403	-2.0183	-3.7706	47	1.65	2.11	71	1.63e-08	10.27	430	2435	1234.93	1200.07	7.57623	21.4844	34.8	1.93	107.868	1.6	1.08667	1.30447	15.4903	11.4081	4.4796	5.05443
Ag	_210	Pt	0	0.898121	4.02881	-0.4947	6	6	3	3	0	Fm-3m	225	18.0049	9.94835	3.94068	5.06578	0.0003477	0.785577	4.21873	11	10	4	-4.5659	-3.8403	-2.0183	-3.7706	47	1.65	2.11	71	1.63e-08	10.27	430	2435	1234.93	1200.07	7.57623	21.4844	34.8	1.93	107.868	1.6	1.08667	1.30447	15.7229	20.6034	7.28511	5.08489
Ag	_210	Re	0	0.898121	4.02881	-0.4947	6	6	3	3	0	Fm-3m	225	18.0049	9.94835	3.94068	5.06578	0.0003477	0.785577	4.21873	11	10	4	-4.5659	-3.8403	-2.0183	-3.7706	47	1.65	2.11	71	1.63e-08	10.27	430	2435	1234.93	1200.07	7.57623	21.4844	34.8	1.93	107.868	1.6	1.08667	1.30447	30.122	20.5301	7.09929	5.13772
Ag	_210	Rh	0	0.898121	4.02881	-0.4947	6	6	3	3	0	Fm-3m	225	18.0049	9.94835	3.94068	5.06578	0.0003477	0.785577	4.21873	11	10	4	-4.5659	-3.8403	-2.0183	-3.7706	47	1.65	2.11	71	1.63e-08	10.27	430	2435	1234.93	1200.07	7.57623	21.4844	34.8	1.93	107.868	1.6	1.08667	1.30447	14.1989	12.0346	7.14604	5.16071
Ag	_210	Ru	0	0.898121	4.02881	-0.4947	6	6	3	3	0	Fm-3m	225	18.0049	9.94835	3.94068	5.06578	0.0003477	0.785577	4.21873	11	10	4	-4.5659	-3.8403	-2.0183	-3.7706	47	1.65	2.11	71	1.63e-08	10.27	430	2435	1234.93	1200.07	7.57623	21.4844	34.8	1.93	107.868	1.6	1.08667	1.30447	27.9036	12.0293	8.37186	5.06339
Ag	_210	Sc	0	0.898121	4.02881	-0.4947	6	6	3	3	0	Fm-3m	225	18.0049	9.94835	3.94068	5.06578	0.0003477	0.785577	4.21873	11	10	4	-4.5659	-3.8403	-2.0183	-3.7706	47	1.65	2.11	71	1.63e-08	10.27	430	2435	1234.93	1200.07	7.57623	21.4844	34.8	1.93	107.868	1.6	1.08667	1.30447	49.3879	3.02305	3.77515	5.01872
Ag	_210	Ta	0	0.898121	4.02881	-0.4947	6	6	3	3	0	Fm-3m	225	18.0049	9.94835	3.94068	5.06578	0.0003477	0.785577	4.21873	11	10	4	-4.5659	-3.8403	-2.0183	-3.7706	47	1.65	2.11	71	1.63e-08	10.27	430	2435	1234.93	1200.07	7.57623	21.4844	34.8	1.93	107.868	1.6	1.08667	1.30447	18.335	16.3878	6.03781	5.02768
Ag	_210	Tc	0	0.898121	4.02881	-0.4947	6	6	3	3	0	Fm-3m	225	18.0049	9.94835	3.94068	5.06578	0.0003477	0.785577	4.21873	11	10	4	-4.5659	-3.8403	-2.0183	-3.7706	47	1.65	2.11	71	1.63e-08	10.27	430	2435	1234.93	1200.07	7.57623	21.4844	34.8	1.93	107.868	1.6	1.08667	1.30447	29.1829	11.1526	8.13065	5.08758
Ag	_210	Ti	0	0.898121	4.02881	-0.4947	6	6	3	3	0	Fm-3m	225	18.0049	9.94835	3.94068	5.06578	0.0003477	0.785577	4.21873	11	10	4	-4.5659	-3.8403	-2.0183	-3.7706	47	1.65	2.11	71	1.63e-08	10.27	430	2435	1234.93	1200.07	7.57623	21.4844	34.8	1.93	107.868	1.6	1.08667	1.30447	34.7139	4.57944	6.013	4.9945
Ag	_210	V	0	0.898121	4.02881	-0.4947	6	6	3	3	0	Fm-3m	225	18.0049	9.94835	3.94068	5.06578	0.0003477	0.785577	4.21873	11	10	4	-4.5659	-3.8403	-2.0183	-3.7706	47	1.65	2.11	71	1.63e-08	10.27	430	2435	1234.93	1200.07	7.57623	21.4844	34.8	1.93	107.868	1.6	1.08667	1.30447	13.3996	6.3129	6.26286	4.97045
Ag	_210	W	0	0.898121	4.02881	-0.4947	6	6	3	3	0	Fm-3m	225	18.0049	9.94835	3.94068	5.06578	0.0003477	0.785577	4.21873	11	10	4	-4.5659	-3.8403	-2.0183	-3.7706	47	1.65	2.11	71	1.63e-08	10.27	430	2435	1234.93	1200.07	7.57623	21.4844	34.8	1.93	107.868	1.6	1.08667	1.30447	16.1914	18.854	7.38203	5.00332
Ag	_210	Y	0	0.898121	4.02881	-0.4947	6	6	3	3	0	Fm-3m	225	18.0049	9.94835	3.94068	5.06578	0.0003477	0.785577	4.21873	11	10	4	-4.5659	-3.8403	-2.0183	-3.7706	47	1.65	2.11	71	1.63e-08	10.27	430	2435	1234.93	1200.07	7.57623	21.4844	34.8	1.93	107.868	1.6	1.08667	1.30447	65.6941	4.49452	3.12641	5.02887
Ag	_210	Zn	0	0.898121	4.02881	-0.4947	6	6	3	3	0	Fm-3m	225	18.0049	9.94835	3.94068	5.06578	0.0003477	0.785577	4.21873	11	10	4	-4.5659	-3.8403	-2.0183	-3.7706	47	1.65	2.11	71	1.63e-08	10.27	430	2435	1234.93	1200.07	7.57623	21.4844	34.8	1.93	107.868	1.6	1.08667	1.30447	31.1149	6.98148	3.29833	5.85949
Ag	_210	Zr	0	0.898121	4.02881	-0.4947	6	6	3	3	0	Fm-3m	225	18.0049	9.94835	3.94068	5.06578	0.0003477	0.785577	4.21873	11	10	4	-4.5659	-3.8403	-2.0183	-3.7706	47	1.65	2.11	71	1.63e-08	10.27	430	2435	1234.93	1200.07	7.57623	21.4844	34.8	1.93	107.868	1.6	1.08667	1.30447	46.9993	6.44609	4.36232	5.03937
Ag	_211	Ag	0	0.867833	3.96672	-0.5382	5	5	3	2	0	Fm-3m	225	18.0049	9.94835	3.94068	5.06578	0.0003477	0.785577	4.21873	11	10	4	-4.5659	-3.8403	-2.0183	-3.7706	47	1.65	2.11	71	1.63e-08	10.27	430	2435	1234.93	1200.07	7.57623	21.4844	34.8	1.93	107.868	1.6	1.08667	1.30447	18.0049	9.94835	3.94068	5.06578
Ag	_211	Au	0	0.867833	3.96672	-0.5382	5	5	3	2	0	Fm-3m	225	18.0049	9.94835	3.94068	5.06578	0.0003477	0.785577	4.21873	11	10	4	-4.5659	-3.8403	-2.0183	-3.7706	47	1.65	2.11	71	1.63e-08	10.27	430	2435	1234.93	1200.07	7.57623	21.4844	34.8	1.93	107.868	1.6	1.08667	1.30447	18.1447	18.0257	5.84744	5.14389
Ag	_211	Cd	0	0.867833	3.96672	-0.5382	5	5	3	2	0	Fm-3m	225	18.0049	9.94835	3.94068	5.06578	0.0003477	0.785577	4.21873	11	10	4	-4.5659	-3.8403	-2.0183	-3.7706	47	1.65	2.11	71	1.63e-08	10.27	430	2435	1234.93	1200.07	7.57623	21.4844	34.8	1.93	107.868	1.6	1.08667	1.30447	46.5556	8.01892	2.59815	5.94045
Ag	_211	Co	0	0.867833	3.96672	-0.5382	5	5	3	2	0	Fm-3m	225	18.0049	9.94835	3.94068	5.06578	0.0003477	0.785577	4.21873	11	10	4	-4.5659	-3.8403	-2.0183	-3.7706	47	1.65	2.11	71	1.63e-08	10.27	430	2435	1234.93	1200.07	7.57623	21.4844	34.8	1.93	107.868	1.6	1.08667	1.30447	21.8447	8.95968	5.23998	5.07384
Ag	_211	Cr	0	0.867833	3.96672	-0.5382	5	5	3	2	0	Fm-3m	225	18.0049	9.94835	3.94068	5.06578	0.0003477	0.785577	4.21873	11	10	4	-4.5659	-3.8403	-2.0183	-3.7706	47	1.65	2.11	71	1.63e-08	10.27	430	2435	1234.93	1200.07	7.57623	21.4844	34.8	1.93	107.868	1.6	1.08667	1.30447	23.7395	7.27408	7.22912	4.93427
Ag	_211	Cu	0	0.867833	3.96672	-0.5382	5	5	3	2	0	Fm-3m	225	18.0049	9.94835	3.94068	5.06578	0.0003477	0.785577	4.21873	11	10	4	-4.5659	-3.8403	-2.0183	-3.7706	47	1.65	2.11	71	1.63e-08	10.27	430	2435	1234.93	1200.07	7.57623	21.4844	34.8	1.93	107.868	1.6	1.08667	1.30447	11.8719	8.88827	7.51859	5.07016
Ag	_211	Fe	0	0.867833	3.96672	-0.5382	5	5	3	2	0	Fm-3m	225	18.0049	9.94835	3.94068	5.06578	0.0003477	0.785577	4.21873	11	10	4	-4.5659	-3.8403	-2.0183	-3.7706	47	1.65	2.11	71	1.63e-08	10.27	430	2435	1234.93	1200.07	7.57623	21.4844	34.8	1.93	107.868	1.6	1.08667	1.30447	11.4538	8.09626	5.30148	4.94233
Ag	_211	Hf	0	0.867833	3.96672	-0.5382	5	5	3	2	0	Fm-3m	225	18.0049	9.94835	3.94068	5.06578	0.0003477	0.785577	4.21873	11	10	4	-4.5659	-3.8403	-2.0183	-3.7706	47	1.65	2.11	71	1.63e-08	10.27	430	2435	1234.93	1200.07	7.57623	21.4844	34.8	1.93	107.868	1.6	1.08667	1.30447	44.9647	13.1832	5.00781	4.96399
Ag	_211	Hg	0	0.867833	3.96672	-0.5382	5	5	3	2	0	Fm-3m	225	18.0049	9.94835	3.94068	5.06578	0.0003477	0.785577	4.21873	11	10	4	-4.5659	-3.8403	-2.0183	-3.7706	47	1.65	2.11	71	1.63e-08	10.27	430	2435	1234.93	1200.07	7.57623	21.4844	34.8	1.93	107.868	1.6	1.08667	1.30447	63.6459	10.4669	0.332021	4.94563
Ag	_211	Ir	0	0.867833	3.96672	-0.5382	5	5	3	2	0	Fm-3m	225	18.0049	9.94835	3.94068	5.06578	0.0003477	0.785577	4.21873	11	10	4	-4.5659	-3.8403	-2.0183	-3.7706	47	1.65	2.11	71	1.63e-08	10.27	430	2435	1234.93	1200.07	7.57623	21.4844	34.8	1.93	107.868	1.6	1.08667	1.30447	14.5546	21.9301	10.1566	5.119
Ag	_211	Lu	0	0.867833	3.96672	-0.5382	5	5	3	2	0	Fm-3m	225	18.0049	9.94835	3.94068	5.06578	0.0003477	0.785577	4.21873	11	10	4	-4.5659	-3.8403	-2.0183	-3.7706	47	1.65	2.11	71	1.63e-08	10.27	430	2435	1234.93	1200.07	7.57623	21.4844	34.8	1.93	107.868	1.6	1.08667	1.30447	58.8634	9.87166	2.88491	5.00748
Ag	_211	Mn	0	0.867833	3.96672	-0.5382	5	5	3	2	0	Fm-3m	225	18.0049	9.94835	3.94068	5.06578	0.0003477	0.785577	4.21873	11	10	4	-4.5659	-3.8403	-2.0183	-3.7706	47	1.65	2.11	71	1.63e-08	10.27	430	2435	1234.93	1200.07	7.57623	21.4844	34.8	1.93	107.868	1.6	1.08667	1.30447	320.085	8.26524	6.40044	5.08344
Ag	_211	Mo	0	0.867833	3.96672	-0.5382	5	5	3	2	0	Fm-3m	225	18.0049	9.94835	3.94068	5.06578	0.0003477	0.785577	4.21873	11	10	4	-4.5659	-3.8403	-2.0183	-3.7706	47	1.65	2.11	71	1.63e-08	10.27	430	2435	1234.93	1200.07	7.57623	21.4844	34.8	1.93	107.868	1.6	1.08667	1.30447	15.8916	10.0249	8.59875	4.96438
Ag	_211	Nb	0	0.867833	3.96672	-0.5382	5	5	3	2	0	Fm-3m	225	18.0049	9.94835	3.94068	5.06578	0.0003477	0.785577	4.21873	11	10	4	-4.5659	-3.8403	-2.0183	-3.7706	47	1.65	2.11	71	1.63e-08	10.27	430	2435	1234.93	1200.07	7.57623	21.4844	34.8	1.93	107.868	1.6	1.08667	1.30447	18.3058	8.42765	5.20789	5.0282
Ag	_211	Ni	0	0.867833	3.96672	-0.5382	5	5	3	2	0	Fm-3m	225	18.0049	9.94835	3.94068	5.06578	0.0003477	0.785577	4.21873	11	10	4	-4.5659	-3.8403	-2.0183	-3.7706	47	1.65	2.11	71	1.63e-08	10.27	430	2435	1234.93	1200.07	7.57623	21.4844	34.8	1.93	107.868	1.6	1.08667	1.30447	10.7721	9.04769	8.06383	5.1775
Ag	_211	Os	0	0.867833	3.96672	-0.5382	5	5	3	2	0	Fm-3m	225	18.0049	9.94835	3.94068	5.06578	0.0003477	0.785577	4.21873	11	10	4	-4.5659	-3.8403	-2.0183	-3.7706	47	1.65	2.11	71	1.63e-08	10.27	430	2435	1234.93	1200.07	7.57623	21.4844	34.8	1.93	107.868	1.6	1.08667	1.30447	28.711	22.0044	8.56779	5.09379
Ag	_211	Pd	0	0.867833	3.96672	-0.5382	5	5	3	2	0	Fm-3m	225	18.0049	9.94835	3.94068	5.06578	0.0003477	0.785577	4.21873	11	10	4	-4.5659	-3.8403	-2.0183	-3.7706	47	1.65	2.11	71	1.63e-08	10.27	430	2435	1234.93	1200.07	7.57623	21.4844	34.8	1.93	107.868	1.6	1.08667	1.30447	15.4903	11.4081	4.4796	5.05443
Ag	_211	Pt	0	0.867833	3.96672	-0.5382	5	5	3	2	0	Fm-3m	225	18.0049	9.94835	3.94068	5.06578	0.0003477	0.785577	4.21873	11	10	4	-4.5659	-3.8403	-2.0183	-3.7706	47	1.65	2.11	71	1.63e-08	10.27	430	2435	1234.93	1200.07	7.57623	21.4844	34.8	1.93	107.868	1.6	1.08667	1.30447	15.7229	20.6034	7.28511	5.08489
Ag	_211	Re	0	0.867833	3.96672	-0.5382	5	5	3	2	0	Fm-3m	225	18.0049	9.94835	3.94068	5.06578	0.0003477	0.785577	4.21873	11	10	4	-4.5659	-3.8403	-2.0183	-3.7706	47	1.65	2.11	71	1.63e-08	10.27	430	2435	1234.93	1200.07	7.57623	21.4844	34.8	1.93	107.868	1.6	1.08667	1.30447	30.122	20.5301	7.09929	5.13772
Ag	_211	Rh	0	0.867833	3.96672	-0.5382	5	5	3	2	0	Fm-3m	225	18.0049	9.94835	3.94068	5.06578	0.0003477	0.785577	4.21873	11	10	4	-4.5659	-3.8403	-2.0183	-3.7706	47	1.65	2.11	71	1.63e-08	10.27	430	2435	1234.93	1200.07	7.57623	21.4844	34.8	1.93	107.868	1.6	1.08667	1.30447	14.1989	12.0346	7.14604	5.16071
Ag	_211	Ru	0	0.867833	3.96672	-0.5382	5	5	3	2	0	Fm-3m	225	18.0049	9.94835	3.94068	5.06578	0.0003477	0.785577	4.21873	11	10	4	-4.5659	-3.8403	-2.0183	-3.7706	47	1.65	2.11	71	1.63e-08	10.27	430	2435	1234.93	1200.07	7.57623	21.4844	34.8	1.93	107.868	1.6	1.08667	1.30447	27.9036	12.0293	8.37186	5.06339
Ag	_211	Sc	0	0.867833	3.96672	-0.5382	5	5	3	2	0	Fm-3m	225	18.0049	9.94835	3.94068	5.06578	0.0003477	0.785577	4.21873	11	10	4	-4.5659	-3.8403	-2.0183	-3.7706	47	1.65	2.11	71	1.63e-08	10.27	430	2435	1234.93	1200.07	7.57623	21.4844	34.8	1.93	107.868	1.6	1.08667	1.30447	49.3879	3.02305	3.77515	5.01872
Ag	_211	Ta	0	0.867833	3.96672	-0.5382	5	5	3	2	0	Fm-3m	225	18.0049	9.94835	3.94068	5.06578	0.0003477	0.785577	4.21873	11	10	4	-4.5659	-3.8403	-2.0183	-3.7706	47	1.65	2.11	71	1.63e-08	10.27	430	2435	1234.93	1200.07	7.57623	21.4844	34.8	1.93	107.868	1.6	1.08667	1.30447	18.335	16.3878	6.03781	5.02768
Ag	_211	Tc	0	0.867833	3.96672	-0.5382	5	5	3	2	0	Fm-3m	225	18.0049	9.94835	3.94068	5.06578	0.0003477	0.785577	4.21873	11	10	4	-4.5659	-3.8403	-2.0183	-3.7706	47	1.65	2.11	71	1.63e-08	10.27	430	2435	1234.93	1200.07	7.57623	21.4844	34.8	1.93	107.868	1.6	1.08667	1.30447	29.1829	11.1526	8.13065	5.08758
Ag	_211	Ti	0	0.867833	3.96672	-0.5382	5	5	3	2	0	Fm-3m	225	18.0049	9.94835	3.94068	5.06578	0.0003477	0.785577	4.21873	11	10	4	-4.5659	-3.8403	-2.0183	-3.7706	47	1.65	2.11	71	1.63e-08	10.27	430	2435	1234.93	1200.07	7.57623	21.4844	34.8	1.93	107.868	1.6	1.08667	1.30447	34.7139	4.57944	6.013	4.9945
Ag	_211	V	0	0.867833	3.96672	-0.5382	5	5	3	2	0	Fm-3m	225	18.0049	9.94835	3.94068	5.06578	0.0003477	0.785577	4.21873	11	10	4	-4.5659	-3.8403	-2.0183	-3.7706	47	1.65	2.11	71	1.63e-08	10.27	430	2435	1234.93	1200.07	7.57623	21.4844	34.8	1.93	107.868	1.6	1.08667	1.30447	13.3996	6.3129	6.26286	4.97045
Ag	_211	W	0	0.867833	3.96672	-0.5382	5	5	3	2	0	Fm-3m	225	18.0049	9.94835	3.94068	5.06578	0.0003477	0.785577	4.21873	11	10	4	-4.5659	-3.8403	-2.0183	-3.7706	47	1.65	2.11	71	1.63e-08	10.27	430	2435	1234.93	1200.07	7.57623	21.4844	34.8	1.93	107.868	1.6	1.08667	1.30447	16.1914	18.854	7.38203	5.00332
Ag	_211	Y	0	0.867833	3.96672	-0.5382	5	5	3	2	0	Fm-3m	225	18.0049	9.94835	3.94068	5.06578	0.0003477	0.785577	4.21873	11	10	4	-4.5659	-3.8403	-2.0183	-3.7706	47	1.65	2.11	71	1.63e-08	10.27	430	2435	1234.93	1200.07	7.57623	21.4844	34.8	1.93	107.868	1.6	1.08667	1.30447	65.6941	4.49452	3.12641	5.02887
Ag	_211	Zn	0	0.867833	3.96672	-0.5382	5	5	3	2	0	Fm-3m	225	18.0049	9.94835	3.94068	5.06578	0.0003477	0.785577	4.21873	11	10	4	-4.5659	-3.8403	-2.0183	-3.7706	47	1.65	2.11	71	1.63e-08	10.27	430	2435	1234.93	1200.07	7.57623	21.4844	34.8	1.93	107.868	1.6	1.08667	1.30447	31.1149	6.98148	3.29833	5.85949
Ag	_211	Zr	0	0.867833	3.96672	-0.5382	5	5	3	2	0	Fm-3m	225	18.0049	9.94835	3.94068	5.06578	0.0003477	0.785577	4.21873	11	10	4	-4.5659	-3.8403	-2.0183	-3.7706	47	1.65	2.11	71	1.63e-08	10.27	430	2435	1234.93	1200.07	7.57623	21.4844	34.8	1.93	107.868	1.6	1.08667	1.30447	46.9993	6.44609	4.36232	5.03937
Ag	_221	Ag	0	0.824194	4.17908	-0.5668	7	7	4	4	2	Fm-3m	225	18.0049	9.94835	3.94068	5.06578	0.0003477	0.785577	4.21873	11	10	4	-4.5659	-3.8403	-2.0183	-3.7706	47	1.65	2.11	71	1.63e-08	10.27	430	2435	1234.93	1200.07	7.57623	21.4844	34.8	1.93	107.868	1.6	1.08667	1.30447	18.0049	9.94835	3.94068	5.06578
Ag	_221	Au	0	0.824194	4.17908	-0.5668	7	7	4	4	2	Fm-3m	225	18.0049	9.94835	3.94068	5.06578	0.0003477	0.785577	4.21873	11	10	4	-4.5659	-3.8403	-2.0183	-3.7706	47	1.65	2.11	71	1.63e-08	10.27	430	2435	1234.93	1200.07	7.57623	21.4844	34.8	1.93	107.868	1.6	1.08667	1.30447	18.1447	18.0257	5.84744	5.14389
Ag	_221	Cd	0	0.824194	4.17908	-0.5668	7	7	4	4	2	Fm-3m	225	18.0049	9.94835	3.94068	5.06578	0.0003477	0.785577	4.21873	11	10	4	-4.5659	-3.8403	-2.0183	-3.7706	47	1.65	2.11	71	1.63e-08	10.27	430	2435	1234.93	1200.07	7.57623	21.4844	34.8	1.93	107.868	1.6	1.08667	1.30447	46.5556	8.01892	2.59815	5.94045
Ag	_221	Co	0	0.824194	4.17908	-0.5668	7	7	4	4	2	Fm-3m	225	18.0049	9.94835	3.94068	5.06578	0.0003477	0.785577	4.21873	11	10	4	-4.5659	-3.8403	-2.0183	-3.7706	47	1.65	2.11	71	1.63e-08	10.27	430	2435	1234.93	1200.07	7.57623	21.4844	34.8	1.93	107.868	1.6	1.08667	1.30447	21.8447	8.95968	5.23998	5.07384
Ag	_221	Cr	0	0.824194	4.17908	-0.5668	7	7	4	4	2	Fm-3m	225	18.0049	9.94835	3.94068	5.06578	0.0003477	0.785577	4.21873	11	10	4	-4.5659	-3.8403	-2.0183	-3.7706	47	1.65	2.11	71	1.63e-08	10.27	430	2435	1234.93	1200.07	7.57623	21.4844	34.8	1.93	107.868	1.6	1.08667	1.30447	23.7395	7.27408	7.22912	4.93427
Ag	_221	Cu	0	0.824194	4.17908	-0.5668	7	7	4	4	2	Fm-3m	225	18.0049	9.94835	3.94068	5.06578	0.0003477	0.785577	4.21873	11	10	4	-4.5659	-3.8403	-2.0183	-3.7706	47	1.65	2.11	71	1.63e-08	10.27	430	2435	1234.93	1200.07	7.57623	21.4844	34.8	1.93	107.868	1.6	1.08667	1.30447	11.8719	8.88827	7.51859	5.07016
Ag	_221	Fe	0	0.824194	4.17908	-0.5668	7	7	4	4	2	Fm-3m	225	18.0049	9.94835	3.94068	5.06578	0.0003477	0.785577	4.21873	11	10	4	-4.5659	-3.8403	-2.0183	-3.7706	47	1.65	2.11	71	1.63e-08	10.27	430	2435	1234.93	1200.07	7.57623	21.4844	34.8	1.93	107.868	1.6	1.08667	1.30447	11.4538	8.09626	5.30148	4.94233
Ag	_221	Hf	0	0.824194	4.17908	-0.5668	7	7	4	4	2	Fm-3m	225	18.0049	9.94835	3.94068	5.06578	0.0003477	0.785577	4.21873	11	10	4	-4.5659	-3.8403	-2.0183	-3.7706	47	1.65	2.11	71	1.63e-08	10.27	430	2435	1234.93	1200.07	7.57623	21.4844	34.8	1.93	107.868	1.6	1.08667	1.30447	44.9647	13.1832	5.00781	4.96399
Ag	_221	Hg	0	0.824194	4.17908	-0.5668	7	7	4	4	2	Fm-3m	225	18.0049	9.94835	3.94068	5.06578	0.0003477	0.785577	4.21873	11	10	4	-4.5659	-3.8403	-2.0183	-3.7706	47	1.65	2.11	71	1.63e-08	10.27	430	2435	1234.93	1200.07	7.57623	21.4844	34.8	1.93	107.868	1.6	1.08667	1.30447	63.6459	10.4669	0.332021	4.94563
Ag	_221	Ir	0	0.824194	4.17908	-0.5668	7	7	4	4	2	Fm-3m	225	18.0049	9.94835	3.94068	5.06578	0.0003477	0.785577	4.21873	11	10	4	-4.5659	-3.8403	-2.0183	-3.7706	47	1.65	2.11	71	1.63e-08	10.27	430	2435	1234.93	1200.07	7.57623	21.4844	34.8	1.93	107.868	1.6	1.08667	1.30447	14.5546	21.9301	10.1566	5.119
Ag	_221	Lu	0	0.824194	4.17908	-0.5668	7	7	4	4	2	Fm-3m	225	18.0049	9.94835	3.94068	5.06578	0.0003477	0.785577	4.21873	11	10	4	-4.5659	-3.8403	-2.0183	-3.7706	47	1.65	2.11	71	1.63e-08	10.27	430	2435	1234.93	1200.07	7.57623	21.4844	34.8	1.93	107.868	1.6	1.08667	1.30447	58.8634	9.87166	2.88491	5.00748
Ag	_221	Mn	0	0.824194	4.17908	-0.5668	7	7	4	4	2	Fm-3m	225	18.0049	9.94835	3.94068	5.06578	0.0003477	0.785577	4.21873	11	10	4	-4.5659	-3.8403	-2.0183	-3.7706	47	1.65	2.11	71	1.63e-08	10.27	430	2435	1234.93	1200.07	7.57623	21.4844	34.8	1.93	107.868	1.6	1.08667	1.30447	320.085	8.26524	6.40044	5.08344
Ag	_221	Mo	0	0.824194	4.17908	-0.5668	7	7	4	4	2	Fm-3m	225	18.0049	9.94835	3.94068	5.06578	0.0003477	0.785577	4.21873	11	10	4	-4.5659	-3.8403	-2.0183	-3.7706	47	1.65	2.11	71	1.63e-08	10.27	430	2435	1234.93	1200.07	7.57623	21.4844	34.8	1.93	107.868	1.6	1.08667	1.30447	15.8916	10.0249	8.59875	4.96438
Ag	_221	Nb	0	0.824194	4.17908	-0.5668	7	7	4	4	2	Fm-3m	225	18.0049	9.94835	3.94068	5.06578	0.0003477	0.785577	4.21873	11	10	4	-4.5659	-3.8403	-2.0183	-3.7706	47	1.65	2.11	71	1.63e-08	10.27	430	2435	1234.93	1200.07	7.57623	21.4844	34.8	1.93	107.868	1.6	1.08667	1.30447	18.3058	8.42765	5.20789	5.0282
Ag	_221	Ni	0	0.824194	4.17908	-0.5668	7	7	4	4	2	Fm-3m	225	18.0049	9.94835	3.94068	5.06578	0.0003477	0.785577	4.21873	11	10	4	-4.5659	-3.8403	-2.0183	-3.7706	47	1.65	2.11	71	1.63e-08	10.27	430	2435	1234.93	1200.07	7.57623	21.4844	34.8	1.93	107.868	1.6	1.08667	1.30447	10.7721	9.04769	8.06383	5.1775
Ag	_221	Os	0	0.824194	4.17908	-0.5668	7	7	4	4	2	Fm-3m	225	18.0049	9.94835	3.94068	5.06578	0.0003477	0.785577	4.21873	11	10	4	-4.5659	-3.8403	-2.0183	-3.7706	47	1.65	2.11	71	1.63e-08	10.27	430	2435	1234.93	1200.07	7.57623	21.4844	34.8	1.93	107.868	1.6	1.08667	1.30447	28.711	22.0044	8.56779	5.09379
Ag	_221	Pd	0	0.824194	4.17908	-0.5668	7	7	4	4	2	Fm-3m	225	18.0049	9.94835	3.94068	5.06578	0.0003477	0.785577	4.21873	11	10	4	-4.5659	-3.8403	-2.0183	-3.7706	47	1.65	2.11	71	1.63e-08	10.27	430	2435	1234.93	1200.07	7.57623	21.4844	34.8	1.93	107.868	1.6	1.08667	1.30447	15.4903	11.4081	4.4796	5.05443
Ag	_221	Pt	0	0.824194	4.17908	-0.5668	7	7	4	4	2	Fm-3m	225	18.0049	9.94835	3.94068	5.06578	0.0003477	0.785577	4.21873	11	10	4	-4.5659	-3.8403	-2.0183	-3.7706	47	1.65	2.11	71	1.63e-08	10.27	430	2435	1234.93	1200.07	7.57623	21.4844	34.8	1.93	107.868	1.6	1.08667	1.30447	15.7229	20.6034	7.28511	5.08489
Ag	_221	Re	0	0.824194	4.17908	-0.5668	7	7	4	4	2	Fm-3m	225	18.0049	9.94835	3.94068	5.06578	0.0003477	0.785577	4.21873	11	10	4	-4.5659	-3.8403	-2.0183	-3.7706	47	1.65	2.11	71	1.63e-08	10.27	430	2435	1234.93	1200.07	7.57623	21.4844	34.8	1.93	107.868	1.6	1.08667	1.30447	30.122	20.5301	7.09929	5.13772
Ag	_221	Rh	0	0.824194	4.17908	-0.5668	7	7	4	4	2	Fm-3m	225	18.0049	9.94835	3.94068	5.06578	0.0003477	0.785577	4.21873	11	10	4	-4.5659	-3.8403	-2.0183	-3.7706	47	1.65	2.11	71	1.63e-08	10.27	430	2435	1234.93	1200.07	7.57623	21.4844	34.8	1.93	107.868	1.6	1.08667	1.30447	14.1989	12.0346	7.14604	5.16071
Ag	_221	Ru	0	0.824194	4.17908	-0.5668	7	7	4	4	2	Fm-3m	225	18.0049	9.94835	3.94068	5.06578	0.0003477	0.785577	4.21873	11	10	4	-4.5659	-3.8403	-2.0183	-3.7706	47	1.65	2.11	71	1.63e-08	10.27	430	2435	1234.93	1200.07	7.57623	21.4844	34.8	1.93	107.868	1.6	1.08667	1.30447	27.9036	12.0293	8.37186	5.06339
Ag	_221	Sc	0	0.824194	4.17908	-0.5668	7	7	4	4	2	Fm-3m	225	18.0049	9.94835	3.94068	5.06578	0.0003477	0.785577	4.21873	11	10	4	-4.5659	-3.8403	-2.0183	-3.7706	47	1.65	2.11	71	1.63e-08	10.27	430	2435	1234.93	1200.07	7.57623	21.4844	34.8	1.93	107.868	1.6	1.08667	1.30447	49.3879	3.02305	3.77515	5.01872
Ag	_221	Ta	0	0.824194	4.17908	-0.5668	7	7	4	4	2	Fm-3m	225	18.0049	9.94835	3.94068	5.06578	0.0003477	0.785577	4.21873	11	10	4	-4.5659	-3.8403	-2.0183	-3.7706	47	1.65	2.11	71	1.63e-08	10.27	430	2435	1234.93	1200.07	7.57623	21.4844	34.8	1.93	107.868	1.6	1.08667	1.30447	18.335	16.3878	6.03781	5.02768
Ag	_221	Tc	0	0.824194	4.17908	-0.5668	7	7	4	4	2	Fm-3m	225	18.0049	9.94835	3.94068	5.06578	0.0003477	0.785577	4.21873	11	10	4	-4.5659	-3.8403	-2.0183	-3.7706	47	1.65	2.11	71	1.63e-08	10.27	430	2435	1234.93	1200.07	7.57623	21.4844	34.8	1.93	107.868	1.6	1.08667	1.30447	29.1829	11.1526	8.13065	5.08758
Ag	_221	Ti	0	0.824194	4.17908	-0.5668	7	7	4	4	2	Fm-3m	225	18.0049	9.94835	3.94068	5.06578	0.0003477	0.785577	4.21873	11	10	4	-4.5659	-3.8403	-2.0183	-3.7706	47	1.65	2.11	71	1.63e-08	10.27	430	2435	1234.93	1200.07	7.57623	21.4844	34.8	1.93	107.868	1.6	1.08667	1.30447	34.7139	4.57944	6.013	4.9945
Ag	_221	V	0	0.824194	4.17908	-0.5668	7	7	4	4	2	Fm-3m	225	18.0049	9.94835	3.94068	5.06578	0.0003477	0.785577	4.21873	11	10	4	-4.5659	-3.8403	-2.0183	-3.7706	47	1.65	2.11	71	1.63e-08	10.27	430	2435	1234.93	1200.07	7.57623	21.4844	34.8	1.93	107.868	1.6	1.08667	1.30447	13.3996	6.3129	6.26286	4.97045
Ag	_221	W	0	0.824194	4.17908	-0.5668	7	7	4	4	2	Fm-3m	225	18.0049	9.94835	3.94068	5.06578	0.0003477	0.785577	4.21873	11	10	4	-4.5659	-3.8403	-2.0183	-3.7706	47	1.65	2.11	71	1.63e-08	10.27	430	2435	1234.93	1200.07	7.57623	21.4844	34.8	1.93	107.868	1.6	1.08667	1.30447	16.1914	18.854	7.38203	5.00332
Ag	_221	Y	0	0.824194	4.17908	-0.5668	7	7	4	4	2	Fm-3m	225	18.0049	9.94835	3.94068	5.06578	0.0003477	0.785577	4.21873	11	10	4	-4.5659	-3.8403	-2.0183	-3.7706	47	1.65	2.11	71	1.63e-08	10.27	430	2435	1234.93	1200.07	7.57623	21.4844	34.8	1.93	107.868	1.6	1.08667	1.30447	65.6941	4.49452	3.12641	5.02887
Ag	_221	Zn	0	0.824194	4.17908	-0.5668	7	7	4	4	2	Fm-3m	225	18.0049	9.94835	3.94068	5.06578	0.0003477	0.785577	4.21873	11	10	4	-4.5659	-3.8403	-2.0183	-3.7706	47	1.65	2.11	71	1.63e-08	10.27	430	2435	1234.93	1200.07	7.57623	21.4844	34.8	1.93	107.868	1.6	1.08667	1.30447	31.1149	6.98148	3.29833	5.85949
Ag	_221	Zr	0	0.824194	4.17908	-0.5668	7	7	4	4	2	Fm-3m	225	18.0049	9.94835	3.94068	5.06578	0.0003477	0.785577	4.21873	11	10	4	-4.5659	-3.8403	-2.0183	-3.7706	47	1.65	2.11	71	1.63e-08	10.27	430	2435	1234.93	1200.07	7.57623	21.4844	34.8	1.93	107.868	1.6	1.08667	1.30447	46.9993	6.44609	4.36232	5.03937
Ag	_310	Ag	0.000312175	0.890957	4.0569	-0.5412	6	6	3	2	0	Fm-3m	225	18.0049	9.94835	3.94068	5.06578	0.0003477	0.785577	4.21873	11	10	4	-4.5659	-3.8403	-2.0183	-3.7706	47	1.65	2.11	71	1.63e-08	10.27	430	2435	1234.93	1200.07	7.57623	21.4844	34.8	1.93	107.868	1.6	1.08667	1.30447	18.0049	9.94835	3.94068	5.06578
Ag	_310	Au	0.000312175	0.890957	4.0569	-0.5412	6	6	3	2	0	Fm-3m	225	18.0049	9.94835	3.94068	5.06578	0.0003477	0.785577	4.21873	11	10	4	-4.5659	-3.8403	-2.0183	-3.7706	47	1.65	2.11	71	1.63e-08	10.27	430	2435	1234.93	1200.07	7.57623	21.4844	34.8	1.93	107.868	1.6	1.08667	1.30447	18.1447	18.0257	5.84744	5.14389
Ag	_310	Cd	0.000312175	0.890957	4.0569	-0.5412	6	6	3	2	0	Fm-3m	225	18.0049	9.94835	3.94068	5.06578	0.0003477	0.785577	4.21873	11	10	4	-4.5659	-3.8403	-2.0183	-3.7706	47	1.65	2.11	71	1.63e-08	10.27	430	2435	1234.93	1200.07	7.57623	21.4844	34.8	1.93	107.868	1.6	1.08667	1.30447	46.5556	8.01892	2.59815	5.94045
Ag	_310	Co	0.000312175	0.890957	4.0569	-0.5412	6	6	3	2	0	Fm-3m	225	18.0049	9.94835	3.94068	5.06578	0.0003477	0.785577	4.21873	11	10	4	-4.5659	-3.8403	-2.0183	-3.7706	47	1.65	2.11	71	1.63e-08	10.27	430	2435	1234.93	1200.07	7.57623	21.4844	34.8	1.93	107.868	1.6	1.08667	1.30447	21.8447	8.95968	5.23998	5.07384
Ag	_310	Cr	0.000312175	0.890957	4.0569	-0.5412	6	6	3	2	0	Fm-3m	225	18.0049	9.94835	3.94068	5.06578	0.0003477	0.785577	4.21873	11	10	4	-4.5659	-3.8403	-2.0183	-3.7706	47	1.65	2.11	71	1.63e-08	10.27	430	2435	1234.93	1200.07	7.57623	21.4844	34.8	1.93	107.868	1.6	1.08667	1.30447	23.7395	7.27408	7.22912	4.93427
Ag	_310	Cu	0.000312175	0.890957	4.0569	-0.5412	6	6	3	2	0	Fm-3m	225	18.0049	9.94835	3.94068	5.06578	0.0003477	0.785577	4.21873	11	10	4	-4.5659	-3.8403	-2.0183	-3.7706	47	1.65	2.11	71	1.63e-08	10.27	430	2435	1234.93	1200.07	7.57623	21.4844	34.8	1.93	107.868	1.6	1.08667	1.30447	11.8719	8.88827	7.51859	5.07016
Ag	_310	Fe	0.000312175	0.890957	4.0569	-0.5412	6	6	3	2	0	Fm-3m	225	18.0049	9.94835	3.94068	5.06578	0.0003477	0.785577	4.21873	11	10	4	-4.5659	-3.8403	-2.0183	-3.7706	47	1.65	2.11	71	1.63e-08	10.27	430	2435	1234.93	1200.07	7.57623	21.4844	34.8	1.93	107.868	1.6	1.08667	1.30447	11.4538	8.09626	5.30148	4.94233
Ag	_310	Hf	0.000312175	0.890957	4.0569	-0.5412	6	6	3	2	0	Fm-3m	225	18.0049	9.94835	3.94068	5.06578	0.0003477	0.785577	4.21873	11	10	4	-4.5659	-3.8403	-2.0183	-3.7706	47	1.65	2.11	71	1.63e-08	10.27	430	2435	1234.93	1200.07	7.57623	21.4844	34.8	1.93	107.868	1.6	1.08667	1.30447	44.9647	13.1832	5.00781	4.96399
Ag	_310	Hg	0.000312175	0.890957	4.0569	-0.5412	6	6	3	2	0	Fm-3m	225	18.0049	9.94835	3.94068	5.06578	0.0003477	0.785577	4.21873	11	10	4	-4.5659	-3.8403	-2.0183	-3.7706	47	1.65	2.11	71	1.63e-08	10.27	430	2435	1234.93	1200.07	7.57623	21.4844	34.8	1.93	107.868	1.6	1.08667	1.30447	63.6459	10.4669	0.332021	4.94563
Ag	_310	Ir	0.000312175	0.890957	4.0569	-0.5412	6	6	3	2	0	Fm-3m	225	18.0049	9.94835	3.94068	5.06578	0.0003477	0.785577	4.21873	11	10	4	-4.5659	-3.8403	-2.0183	-3.7706	47	1.65	2.11	71	1.63e-08	10.27	430	2435	1234.93	1200.07	7.57623	21.4844	34.8	1.93	107.868	1.6	1.08667	1.30447	14.5546	21.9301	10.1566	5.119
Ag	_310	Lu	0.000312175	0.890957	4.0569	-0.5412	6	6	3	2	0	Fm-3m	225	18.0049	9.94835	3.94068	5.06578	0.0003477	0.785577	4.21873	11	10	4	-4.5659	-3.8403	-2.0183	-3.7706	47	1.65	2.11	71	1.63e-08	10.27	430	2435	1234.93	1200.07	7.57623	21.4844	34.8	1.93	107.868	1.6	1.08667	1.30447	58.8634	9.87166	2.88491	5.00748
Ag	_310	Mn	0.000312175	0.890957	4.0569	-0.5412	6	6	3	2	0	Fm-3m	225	18.0049	9.94835	3.94068	5.06578	0.0003477	0.785577	4.21873	11	10	4	-4.5659	-3.8403	-2.0183	-3.7706	47	1.65	2.11	71	1.63e-08	10.27	430	2435	1234.93	1200.07	7.57623	21.4844	34.8	1.93	107.868	1.6	1.08667	1.30447	320.085	8.26524	6.40044	5.08344
Ag	_310	Mo	0.000312175	0.890957	4.0569	-0.5412	6	6	3	2	0	Fm-3m	225	18.0049	9.94835	3.94068	5.06578	0.0003477	0.785577	4.21873	11	10	4	-4.5659	-3.8403	-2.0183	-3.7706	47	1.65	2.11	71	1.63e-08	10.27	430	2435	1234.93	1200.07	7.57623	21.4844	34.8	1.93	107.868	1.6	1.08667	1.30447	15.8916	10.0249	8.59875	4.96438
Ag	_310	Nb	0.000312175	0.890957	4.0569	-0.5412	6	6	3	2	0	Fm-3m	225	18.0049	9.94835	3.94068	5.06578	0.0003477	0.785577	4.21873	11	10	4	-4.5659	-3.8403	-2.0183	-3.7706	47	1.65	2.11	71	1.63e-08	10.27	430	2435	1234.93	1200.07	7.57623	21.4844	34.8	1.93	107.868	1.6	1.08667	1.30447	18.3058	8.42765	5.20789	5.0282
Ag	_310	Ni	0.000312175	0.890957	4.0569	-0.5412	6	6	3	2	0	Fm-3m	225	18.0049	9.94835	3.94068	5.06578	0.0003477	0.785577	4.21873	11	10	4	-4.5659	-3.8403	-2.0183	-3.7706	47	1.65	2.11	71	1.63e-08	10.27	430	2435	1234.93	1200.07	7.57623	21.4844	34.8	1.93	107.868	1.6	1.08667	1.30447	10.7721	9.04769	8.06383	5.1775
Ag	_310	Os	0.000312175	0.890957	4.0569	-0.5412	6	6	3	2	0	Fm-3m	225	18.0049	9.94835	3.94068	5.06578	0.0003477	0.785577	4.21873	11	10	4	-4.5659	-3.8403	-2.0183	-3.7706	47	1.65	2.11	71	1.63e-08	10.27	430	2435	1234.93	1200.07	7.57623	21.4844	34.8	1.93	107.868	1.6	1.08667	1.30447	28.711	22.0044	8.56779	5.09379
Ag	_310	Pd	0.000312175	0.890957	4.0569	-0.5412	6	6	3	2	0	Fm-3m	225	18.0049	9.94835	3.94068	5.06578	0.0003477	0.785577	4.21873	11	10	4	-4.5659	-3.8403	-2.0183	-3.7706	47	1.65	2.11	71	1.63e-08	10.27	430	2435	1234.93	1200.07	7.57623	21.4844	34.8	1.93	107.868	1.6	1.08667	1.30447	15.4903	11.4081	4.4796	5.05443
Ag	_310	Pt	0.000312175	0.890957	4.0569	-0.5412	6	6	3	2	0	Fm-3m	225	18.0049	9.94835	3.94068	5.06578	0.0003477	0.785577	4.21873	11	10	4	-4.5659	-3.8403	-2.0183	-3.7706	47	1.65	2.11	71	1.63e-08	10.27	430	2435	1234.93	1200.07	7.57623	21.4844	34.8	1.93	107.868	1.6	1.08667	1.30447	15.7229	20.6034	7.28511	5.08489
Ag	_310	Re	0.000312175	0.890957	4.0569	-0.5412	6	6	3	2	0	Fm-3m	225	18.0049	9.94835	3.94068	5.06578	0.0003477	0.785577	4.21873	11	10	4	-4.5659	-3.8403	-2.0183	-3.7706	47	1.65	2.11	71	1.63e-08	10.27	430	2435	1234.93	1200.07	7.57623	21.4844	34.8	1.93	107.868	1.6	1.08667	1.30447	30.122	20.5301	7.09929	5.13772
Ag	_310	Rh	0.000312175	0.890957	4.0569	-0.5412	6	6	3	2	0	Fm-3m	225	18.0049	9.94835	3.94068	5.06578	0.0003477	0.785577	4.21873	11	10	4	-4.5659	-3.8403	-2.0183	-3.7706	47	1.65	2.11	71	1.63e-08	10.27	430	2435	1234.93	1200.07	7.57623	21.4844	34.8	1.93	107.868	1.6	1.08667	1.30447	14.1989	12.0346	7.14604	5.16071
Ag	_310	Ru	0.000312175	0.890957	4.0569	-0.5412	6	6	3	2	0	Fm-3m	225	18.0049	9.94835	3.94068	5.06578	0.0003477	0.785577	4.21873	11	10	4	-4.5659	-3.8403	-2.0183	-3.7706	47	1.65	2.11	71	1.63e-08	10.27	430	2435	1234.93	1200.07	7.57623	21.4844	34.8	1.93	107.868	1.6	1.08667	1.30447	27.9036	12.0293	8.37186	5.06339
Ag	_310	Sc	0.000312175	0.890957	4.0569	-0.5412	6	6	3	2	0	Fm-3m	225	18.0049	9.94835	3.94068	5.06578	0.0003477	0.785577	4.21873	11	10	4	-4.5659	-3.8403	-2.0183	-3.7706	47	1.65	2.11	71	1.63e-08	10.27	430	2435	1234.93	1200.07	7.57623	21.4844	34.8	1.93	107.868	1.6	1.08667	1.30447	49.3879	3.02305	3.77515	5.01872
Ag	_310	Ta	0.000312175	0.890957	4.0569	-0.5412	6	6	3	2	0	Fm-3m	225	18.0049	9.94835	3.94068	5.06578	0.0003477	0.785577	4.21873	11	10	4	-4.5659	-3.8403	-2.0183	-3.7706	47	1.65	2.11	71	1.63e-08	10.27	430	2435	1234.93	1200.07	7.57623	21.4844	34.8	1.93	107.868	1.6	1.08667	1.30447	18.335	16.3878	6.03781	5.02768
Ag	_310	Tc	0.000312175	0.890957	4.0569	-0.5412	6	6	3	2	0	Fm-3m	225	18.0049	9.94835	3.94068	5.06578	0.0003477	0.785577	4.21873	11	10	4	-4.5659	-3.8403	-2.0183	-3.7706	47	1.65	2.11	71	1.63e-08	10.27	430	2435	1234.93	1200.07	7.57623	21.4844	34.8	1.93	107.868	1.6	1.08667	1.30447	29.1829	11.1526	8.13065	5.08758
Ag	_310	Ti	0.000312175	0.890957	4.0569	-0.5412	6	6	3	2	0	Fm-3m	225	18.0049	9.94835	3.94068	5.06578	0.0003477	0.785577	4.21873	11	10	4	-4.5659	-3.8403	-2.0183	-3.7706	47	1.65	2.11	71	1.63e-08	10.27	430	2435	1234.93	1200.07	7.57623	21.4844	34.8	1.93	107.868	1.6	1.08667	1.30447	34.7139	4.57944	6.013	4.9945
Ag	_310	V	0.000312175	0.890957	4.0569	-0.5412	6	6	3	2	0	Fm-3m	225	18.0049	9.94835	3.94068	5.06578	0.0003477	0.785577	4.21873	11	10	4	-4.5659	-3.8403	-2.0183	-3.7706	47	1.65	2.11	71	1.63e-08	10.27	430	2435	1234.93	1200.07	7.57623	21.4844	34.8	1.93	107.868	1.6	1.08667	1.30447	13.3996	6.3129	6.26286	4.97045
Ag	_310	W	0.000312175	0.890957	4.0569	-0.5412	6	6	3	2	0	Fm-3m	225	18.0049	9.94835	3.94068	5.06578	0.0003477	0.785577	4.21873	11	10	4	-4.5659	-3.8403	-2.0183	-3.7706	47	1.65	2.11	71	1.63e-08	10.27	430	2435	1234.93	1200.07	7.57623	21.4844	34.8	1.93	107.868	1.6	1.08667	1.30447	16.1914	18.854	7.38203	5.00332
Ag	_310	Y	0.000312175	0.890957	4.0569	-0.5412	6	6	3	2	0	Fm-3m	225	18.0049	9.94835	3.94068	5.06578	0.0003477	0.785577	4.21873	11	10	4	-4.5659	-3.8403	-2.0183	-3.7706	47	1.65	2.11	71	1.63e-08	10.27	430	2435	1234.93	1200.07	7.57623	21.4844	34.8	1.93	107.868	1.6	1.08667	1.30447	65.6941	4.49452	3.12641	5.02887
Ag	_310	Zn	0.000312175	0.890957	4.0569	-0.5412	6	6	3	2	0	Fm-3m	225	18.0049	9.94835	3.94068	5.06578	0.0003477	0.785577	4.21873	11	10	4	-4.5659	-3.8403	-2.0183	-3.7706	47	1.65	2.11	71	1.63e-08	10.27	430	2435	1234.93	1200.07	7.57623	21.4844	34.8	1.93	107.868	1.6	1.08667	1.30447	31.1149	6.98148	3.29833	5.85949
Ag	_310	Zr	0.000312175	0.890957	4.0569	-0.5412	6	6	3	2	0	Fm-3m	225	18.0049	9.94835	3.94068	5.06578	0.0003477	0.785577	4.21873	11	10	4	-4.5659	-3.8403	-2.0183	-3.7706	47	1.65	2.11	71	1.63e-08	10.27	430	2435	1234.93	1200.07	7.57623	21.4844	34.8	1.93	107.868	1.6	1.08667	1.30447	46.9993	6.44609	4.36232	5.03937
Ag	_311	Ag	0	0.863077	4.11042	-0.5245	7	7	5	2	2	Fm-3m	225	18.0049	9.94835	3.94068	5.06578	0.0003477	0.785577	4.21873	11	10	4	-4.5659	-3.8403	-2.0183	-3.7706	47	1.65	2.11	71	1.63e-08	10.27	430	2435	1234.93	1200.07	7.57623	21.4844	34.8	1.93	107.868	1.6	1.08667	1.30447	18.0049	9.94835	3.94068	5.06578
Ag	_311	Au	0	0.863077	4.11042	-0.5245	7	7	5	2	2	Fm-3m	225	18.0049	9.94835	3.94068	5.06578	0.0003477	0.785577	4.21873	11	10	4	-4.5659	-3.8403	-2.0183	-3.7706	47	1.65	2.11	71	1.63e-08	10.27	430	2435	1234.93	1200.07	7.57623	21.4844	34.8	1.93	107.868	1.6	1.08667	1.30447	18.1447	18.0257	5.84744	5.14389
Ag	_311	Cd	0	0.863077	4.11042	-0.5245	7	7	5	2	2	Fm-3m	225	18.0049	9.94835	3.94068	5.06578	0.0003477	0.785577	4.21873	11	10	4	-4.5659	-3.8403	-2.0183	-3.7706	47	1.65	2.11	71	1.63e-08	10.27	430	2435	1234.93	1200.07	7.57623	21.4844	34.8	1.93	107.868	1.6	1.08667	1.30447	46.5556	8.01892	2.59815	5.94045
Ag	_311	Co	0	0.863077	4.11042	-0.5245	7	7	5	2	2	Fm-3m	225	18.0049	9.94835	3.94068	5.06578	0.0003477	0.785577	4.21873	11	10	4	-4.5659	-3.8403	-2.0183	-3.7706	47	1.65	2.11	71	1.63e-08	10.27	430	2435	1234.93	1200.07	7.57623	21.4844	34.8	1.93	107.868	1.6	1.08667	1.30447	21.8447	8.95968	5.23998	5.07384
Ag	_311	Cr	0	0.863077	4.11042	-0.5245	7	7	5	2	2	Fm-3m	225	18.0049	9.94835	3.94068	5.06578	0.0003477	0.785577	4.21873	11	10	4	-4.5659	-3.8403	-2.0183	-3.7706	47	1.65	2.11	71	1.63e-08	10.27	430	2435	1234.93	1200.07	7.57623	21.4844	34.8	1.93	107.868	1.6	1.08667	1.30447	23.7395	7.27408	7.22912	4.93427
Ag	_311	Cu	0	0.863077	4.11042	-0.5245	7	7	5	2	2	Fm-3m	225	18.0049	9.94835	3.94068	5.06578	0.0003477	0.785577	4.21873	11	10	4	-4.5659	-3.8403	-2.0183	-3.7706	47	1.65	2.11	71	1.63e-08	10.27	430	2435	1234.93	1200.07	7.57623	21.4844	34.8	1.93	107.868	1.6	1.08667	1.30447	11.8719	8.88827	7.51859	5.07016
Ag	_311	Fe	0	0.863077	4.11042	-0.5245	7	7	5	2	2	Fm-3m	225	18.0049	9.94835	3.94068	5.06578	0.0003477	0.785577	4.21873	11	10	4	-4.5659	-3.8403	-2.0183	-3.7706	47	1.65	2.11	71	1.63e-08	10.27	430	2435	1234.93	1200.07	7.57623	21.4844	34.8	1.93	107.868	1.6	1.08667	1.30447	11.4538	8.09626	5.30148	4.94233
Ag	_311	Hf	0	0.863077	4.11042	-0.5245	7	7	5	2	2	Fm-3m	225	18.0049	9.94835	3.94068	5.06578	0.0003477	0.785577	4.21873	11	10	4	-4.5659	-3.8403	-2.0183	-3.7706	47	1.65	2.11	71	1.63e-08	10.27	430	2435	1234.93	1200.07	7.57623	21.4844	34.8	1.93	107.868	1.6	1.08667	1.30447	44.9647	13.1832	5.00781	4.96399
Ag	_311	Hg	0	0.863077	4.11042	-0.5245	7	7	5	2	2	Fm-3m	225	18.0049	9.94835	3.94068	5.06578	0.0003477	0.785577	4.21873	11	10	4	-4.5659	-3.8403	-2.0183	-3.7706	47	1.65	2.11	71	1.63e-08	10.27	430	2435	1234.93	1200.07	7.57623	21.4844	34.8	1.93	107.868	1.6	1.08667	1.30447	63.6459	10.4669	0.332021	4.94563
Ag	_311	Ir	0	0.863077	4.11042	-0.5245	7	7	5	2	2	Fm-3m	225	18.0049	9.94835	3.94068	5.06578	0.0003477	0.785577	4.21873	11	10	4	-4.5659	-3.8403	-2.0183	-3.7706	47	1.65	2.11	71	1.63e-08	10.27	430	2435	1234.93	1200.07	7.57623	21.4844	34.8	1.93	107.868	1.6	1.08667	1.30447	14.5546	21.9301	10.1566	5.119
Ag	_311	Lu	0	0.863077	4.11042	-0.5245	7	7	5	2	2	Fm-3m	225	18.0049	9.94835	3.94068	5.06578	0.0003477	0.785577	4.21873	11	10	4	-4.5659	-3.8403	-2.0183	-3.7706	47	1.65	2.11	71	1.63e-08	10.27	430	2435	1234.93	1200.07	7.57623	21.4844	34.8	1.93	107.868	1.6	1.08667	1.30447	58.8634	9.87166	2.88491	5.00748
Ag	_311	Mn	0	0.863077	4.11042	-0.5245	7	7	5	2	2	Fm-3m	225	18.0049	9.94835	3.94068	5.06578	0.0003477	0.785577	4.21873	11	10	4	-4.5659	-3.8403	-2.0183	-3.7706	47	1.65	2.11	71	1.63e-08	10.27	430	2435	1234.93	1200.07	7.57623	21.4844	34.8	1.93	107.868	1.6	1.08667	1.30447	320.085	8.26524	6.40044	5.08344
Ag	_311	Mo	0	0.863077	4.11042	-0.5245	7	7	5	2	2	Fm-3m	225	18.0049	9.94835	3.94068	5.06578	0.0003477	0.785577	4.21873	11	10	4	-4.5659	-3.8403	-2.0183	-3.7706	47	1.65	2.11	71	1.63e-08	10.27	430	2435	1234.93	1200.07	7.57623	21.4844	34.8	1.93	107.868	1.6	1.08667	1.30447	15.8916	10.0249	8.59875	4.96438
Ag	_311	Nb	0	0.863077	4.11042	-0.5245	7	7	5	2	2	Fm-3m	225	18.0049	9.94835	3.94068	5.06578	0.0003477	0.785577	4.21873	11	10	4	-4.5659	-3.8403	-2.0183	-3.7706	47	1.65	2.11	71	1.63e-08	10.27	430	2435	1234.93	1200.07	7.57623	21.4844	34.8	1.93	107.868	1.6	1.08667	1.30447	18.3058	8.42765	5.20789	5.0282
Ag	_311	Ni	0	0.863077	4.11042	-0.5245	7	7	5	2	2	Fm-3m	225	18.0049	9.94835	3.94068	5.06578	0.0003477	0.785577	4.21873	11	10	4	-4.5659	-3.8403	-2.0183	-3.7706	47	1.65	2.11	71	1.63e-08	10.27	430	2435	1234.93	1200.07	7.57623	21.4844	34.8	1.93	107.868	1.6	1.08667	1.30447	10.7721	9.04769	8.06383	5.1775
Ag	_311	Os	0	0.863077	4.11042	-0.5245	7	7	5	2	2	Fm-3m	225	18.0049	9.94835	3.94068	5.06578	0.0003477	0.785577	4.21873	11	10	4	-4.5659	-3.8403	-2.0183	-3.7706	47	1.65	2.11	71	1.63e-08	10.27	430	2435	1234.93	1200.07	7.57623	21.4844	34.8	1.93	107.868	1.6	1.08667	1.30447	28.711	22.0044	8.56779	5.09379
Ag	_311	Pd	0	0.863077	4.11042	-0.5245	7	7	5	2	2	Fm-3m	225	18.0049	9.94835	3.94068	5.06578	0.0003477	0.785577	4.21873	11	10	4	-4.5659	-3.8403	-2.0183	-3.7706	47	1.65	2.11	71	1.63e-08	10.27	430	2435	1234.93	1200.07	7.57623	21.4844	34.8	1.93	107.868	1.6	1.08667	1.30447	15.4903	11.4081	4.4796	5.05443
Ag	_311	Pt	0	0.863077	4.11042	-0.5245	7	7	5	2	2	Fm-3m	225	18.0049	9.94835	3.94068	5.06578	0.0003477	0.785577	4.21873	11	10	4	-4.5659	-3.8403	-2.0183	-3.7706	47	1.65	2.11	71	1.63e-08	10.27	430	2435	1234.93	1200.07	7.57623	21.4844	34.8	1.93	107.868	1.6	1.08667	1.30447	15.7229	20.6034	7.28511	5.08489
Ag	_311	Re	0	0.863077	4.11042	-0.5245	7	7	5	2	2	Fm-3m	225	18.0049	9.94835	3.94068	5.06578	0.0003477	0.785577	4.21873	11	10	4	-4.5659	-3.8403	-2.0183	-3.7706	47	1.65	2.11	71	1.63e-08	10.27	430	2435	1234.93	1200.07	7.57623	21.4844	34.8	1.93	107.868	1.6	1.08667	1.30447	30.122	20.5301	7.09929	5.13772
Ag	_311	Rh	0	0.863077	4.11042	-0.5245	7	7	5	2	2	Fm-3m	225	18.0049	9.94835	3.94068	5.06578	0.0003477	0.785577	4.21873	11	10	4	-4.5659	-3.8403	-2.0183	-3.7706	47	1.65	2.11	71	1.63e-08	10.27	430	2435	1234.93	1200.07	7.57623	21.4844	34.8	1.93	107.868	1.6	1.08667	1.30447	14.1989	12.0346	7.14604	5.16071
Ag	_311	Ru	0	0.863077	4.11042	-0.5245	7	7	5	2	2	Fm-3m	225	18.0049	9.94835	3.94068	5.06578	0.0003477	0.785577	4.21873	11	10	4	-4.5659	-3.8403	-2.0183	-3.7706	47	1.65	2.11	71	1.63e-08	10.27	430	2435	1234.93	1200.07	7.57623	21.4844	34.8	1.93	107.868	1.6	1.08667	1.30447	27.9036	12.0293	8.37186	5.06339
Ag	_311	Sc	0	0.863077	4.11042	-0.5245	7	7	5	2	2	Fm-3m	225	18.0049	9.94835	3.94068	5.06578	0.0003477	0.785577	4.21873	11	10	4	-4.5659	-3.8403	-2.0183	-3.7706	47	1.65	2.11	71	1.63e-08	10.27	430	2435	1234.93	1200.07	7.57623	21.4844	34.8	1.93	107.868	1.6	1.08667	1.30447	49.3879	3.02305	3.77515	5.01872
Ag	_311	Ta	0	0.863077	4.11042	-0.5245	7	7	5	2	2	Fm-3m	225	18.0049	9.94835	3.94068	5.06578	0.0003477	0.785577	4.21873	11	10	4	-4.5659	-3.8403	-2.0183	-3.7706	47	1.65	2.11	71	1.63e-08	10.27	430	2435	1234.93	1200.07	7.57623	21.4844	34.8	1.93	107.868	1.6	1.08667	1.30447	18.335	16.3878	6.03781	5.02768
Ag	_311	Tc	0	0.863077	4.11042	-0.5245	7	7	5	2	2	Fm-3m	225	18.0049	9.94835	3.94068	5.06578	0.0003477	0.785577	4.21873	11	10	4	-4.5659	-3.8403	-2.0183	-3.7706	47	1.65	2.11	71	1.63e-08	10.27	430	2435	1234.93	1200.07	7.57623	21.4844	34.8	1.93	107.868	1.6	1.08667	1.30447	29.1829	11.1526	8.13065	5.08758
Ag	_311	Ti	0	0.863077	4.11042	-0.5245	7	7	5	2	2	Fm-3m	225	18.0049	9.94835	3.94068	5.06578	0.0003477	0.785577	4.21873	11	10	4	-4.5659	-3.8403	-2.0183	-3.7706	47	1.65	2.11	71	1.63e-08	10.27	430	2435	1234.93	1200.07	7.57623	21.4844	34.8	1.93	107.868	1.6	1.08667	1.30447	34.7139	4.57944	6.013	4.9945
Ag	_311	V	0	0.863077	4.11042	-0.5245	7	7	5	2	2	Fm-3m	225	18.0049	9.94835	3.94068	5.06578	0.0003477	0.785577	4.21873	11	10	4	-4.5659	-3.8403	-2.0183	-3.7706	47	1.65	2.11	71	1.63e-08	10.27	430	2435	1234.93	1200.07	7.57623	21.4844	34.8	1.93	107.868	1.6	1.08667	1.30447	13.3996	6.3129	6.26286	4.97045
Ag	_311	W	0	0.863077	4.11042	-0.5245	7	7	5	2	2	Fm-3m	225	18.0049	9.94835	3.94068	5.06578	0.0003477	0.785577	4.21873	11	10	4	-4.5659	-3.8403	-2.0183	-3.7706	47	1.65	2.11	71	1.63e-08	10.27	430	2435	1234.93	1200.07	7.57623	21.4844	34.8	1.93	107.868	1.6	1.08667	1.30447	16.1914	18.854	7.38203	5.00332
Ag	_311	Y	0	0.863077	4.11042	-0.5245	7	7	5	2	2	Fm-3m	225	18.0049	9.94835	3.94068	5.06578	0.0003477	0.785577	4.21873	11	10	4	-4.5659	-3.8403	-2.0183	-3.7706	47	1.65	2.11	71	1.63e-08	10.27	430	2435	1234.93	1200.07	7.57623	21.4844	34.8	1.93	107.868	1.6	1.08667	1.30447	65.6941	4.49452	3.12641	5.02887
Ag	_311	Zn	0	0.863077	4.11042	-0.5245	7	7	5	2	2	Fm-3m	225	18.0049	9.94835	3.94068	5.06578	0.0003477	0.785577	4.21873	11	10	4	-4.5659	-3.8403	-2.0183	-3.7706	47	1.65	2.11	71	1.63e-08	10.27	430	2435	1234.93	1200.07	7.57623	21.4844	34.8	1.93	107.868	1.6	1.08667	1.30447	31.1149	6.98148	3.29833	5.85949
Ag	_311	Zr	0	0.863077	4.11042	-0.5245	7	7	5	2	2	Fm-3m	225	18.0049	9.94835	3.94068	5.06578	0.0003477	0.785577	4.21873	11	10	4	-4.5659	-3.8403	-2.0183	-3.7706	47	1.65	2.11	71	1.63e-08	10.27	430	2435	1234.93	1200.07	7.57623	21.4844	34.8	1.93	107.868	1.6	1.08667	1.30447	46.9993	6.44609	4.36232	5.03937
Ag	_320	Ag	0	0.885876	4.08504	-0.5017	6	6	5	1	0	Fm-3m	225	18.0049	9.94835	3.94068	5.06578	0.0003477	0.785577	4.21873	11	10	4	-4.5659	-3.8403	-2.0183	-3.7706	47	1.65	2.11	71	1.63e-08	10.27	430	2435	1234.93	1200.07	7.57623	21.4844	34.8	1.93	107.868	1.6	1.08667	1.30447	18.0049	9.94835	3.94068	5.06578
Ag	_320	Au	0	0.885876	4.08504	-0.5017	6	6	5	1	0	Fm-3m	225	18.0049	9.94835	3.94068	5.06578	0.0003477	0.785577	4.21873	11	10	4	-4.5659	-3.8403	-2.0183	-3.7706	47	1.65	2.11	71	1.63e-08	10.27	430	2435	1234.93	1200.07	7.57623	21.4844	34.8	1.93	107.868	1.6	1.08667	1.30447	18.1447	18.0257	5.84744	5.14389
Ag	_320	Cd	0	0.885876	4.08504	-0.5017	6	6	5	1	0	Fm-3m	225	18.0049	9.94835	3.94068	5.06578	0.0003477	0.785577	4.21873	11	10	4	-4.5659	-3.8403	-2.0183	-3.7706	47	1.65	2.11	71	1.63e-08	10.27	430	2435	1234.93	1200.07	7.57623	21.4844	34.8	1.93	107.868	1.6	1.08667	1.30447	46.5556	8.01892	2.59815	5.94045
Ag	_320	Co	0	0.885876	4.08504	-0.5017	6	6	5	1	0	Fm-3m	225	18.0049	9.94835	3.94068	5.06578	0.0003477	0.785577	4.21873	11	10	4	-4.5659	-3.8403	-2.0183	-3.7706	47	1.65	2.11	71	1.63e-08	10.27	430	2435	1234.93	1200.07	7.57623	21.4844	34.8	1.93	107.868	1.6	1.08667	1.30447	21.8447	8.95968	5.23998	5.07384
Ag	_320	Cr	0	0.885876	4.08504	-0.5017	6	6	5	1	0	Fm-3m	225	18.0049	9.94835	3.94068	5.06578	0.0003477	0.785577	4.21873	11	10	4	-4.5659	-3.8403	-2.0183	-3.7706	47	1.65	2.11	71	1.63e-08	10.27	430	2435	1234.93	1200.07	7.57623	21.4844	34.8	1.93	107.868	1.6	1.08667	1.30447	23.7395	7.27408	7.22912	4.93427
Ag	_320	Cu	0	0.885876	4.08504	-0.5017	6	6	5	1	0	Fm-3m	225	18.0049	9.94835	3.94068	5.06578	0.0003477	0.785577	4.21873	11	10	4	-4.5659	-3.8403	-2.0183	-3.7706	47	1.65	2.11	71	1.63e-08	10.27	430	2435	1234.93	1200.07	7.57623	21.4844	34.8	1.93	107.868	1.6	1.08667	1.30447	11.8719	8.88827	7.51859	5.07016
Ag	_320	Fe	0	0.885876	4.08504	-0.5017	6	6	5	1	0	Fm-3m	225	18.0049	9.94835	3.94068	5.06578	0.0003477	0.785577	4.21873	11	10	4	-4.5659	-3.8403	-2.0183	-3.7706	47	1.65	2.11	71	1.63e-08	10.27	430	2435	1234.93	1200.07	7.57623	21.4844	34.8	1.93	107.868	1.6	1.08667	1.30447	11.4538	8.09626	5.30148	4.94233
Ag	_320	Hf	0	0.885876	4.08504	-0.5017	6	6	5	1	0	Fm-3m	225	18.0049	9.94835	3.94068	5.06578	0.0003477	0.785577	4.21873	11	10	4	-4.5659	-3.8403	-2.0183	-3.7706	47	1.65	2.11	71	1.63e-08	10.27	430	2435	1234.93	1200.07	7.57623	21.4844	34.8	1.93	107.868	1.6	1.08667	1.30447	44.9647	13.1832	5.00781	4.96399
Ag	_320	Hg	0	0.885876	4.08504	-0.5017	6	6	5	1	0	Fm-3m	225	18.0049	9.94835	3.94068	5.06578	0.0003477	0.785577	4.21873	11	10	4	-4.5659	-3.8403	-2.0183	-3.7706	47	1.65	2.11	71	1.63e-08	10.27	430	2435	1234.93	1200.07	7.57623	21.4844	34.8	1.93	107.868	1.6	1.08667	1.30447	63.6459	10.4669	0.332021	4.94563
Ag	_320	Ir	0	0.885876	4.08504	-0.5017	6	6	5	1	0	Fm-3m	225	18.0049	9.94835	3.94068	5.06578	0.0003477	0.785577	4.21873	11	10	4	-4.5659	-3.8403	-2.0183	-3.7706	47	1.65	2.11	71	1.63e-08	10.27	430	2435	1234.93	1200.07	7.57623	21.4844	34.8	1.93	107.868	1.6	1.08667	1.30447	14.5546	21.9301	10.1566	5.119
Ag	_320	Lu	0	0.885876	4.08504	-0.5017	6	6	5	1	0	Fm-3m	225	18.0049	9.94835	3.94068	5.06578	0.0003477	0.785577	4.21873	11	10	4	-4.5659	-3.8403	-2.0183	-3.7706	47	1.65	2.11	71	1.63e-08	10.27	430	2435	1234.93	1200.07	7.57623	21.4844	34.8	1.93	107.868	1.6	1.08667	1.30447	58.8634	9.87166	2.88491	5.00748
Ag	_320	Mn	0	0.885876	4.08504	-0.5017	6	6	5	1	0	Fm-3m	225	18.0049	9.94835	3.94068	5.06578	0.0003477	0.785577	4.21873	11	10	4	-4.5659	-3.8403	-2.0183	-3.7706	47	1.65	2.11	71	1.63e-08	10.27	430	2435	1234.93	1200.07	7.57623	21.4844	34.8	1.93	107.868	1.6	1.08667	1.30447	320.085	8.26524	6.40044	5.08344
Ag	_320	Mo	0	0.885876	4.08504	-0.5017	6	6	5	1	0	Fm-3m	225	18.0049	9.94835	3.94068	5.06578	0.0003477	0.785577	4.21873	11	10	4	-4.5659	-3.8403	-2.0183	-3.7706	47	1.65	2.11	71	1.63e-08	10.27	430	2435	1234.93	1200.07	7.57623	21.4844	34.8	1.93	107.868	1.6	1.08667	1.30447	15.8916	10.0249	8.59875	4.96438
Ag	_320	Nb	0	0.885876	4.08504	-0.5017	6	6	5	1	0	Fm-3m	225	18.0049	9.94835	3.94068	5.06578	0.0003477	0.785577	4.21873	11	10	4	-4.5659	-3.8403	-2.0183	-3.7706	47	1.65	2.11	71	1.63e-08	10.27	430	2435	1234.93	1200.07	7.57623	21.4844	34.8	1.93	107.868	1.6	1.08667	1.30447	18.3058	8.42765	5.20789	5.0282
Ag	_320	Ni	0	0.885876	4.08504	-0.5017	6	6	5	1	0	Fm-3m	225	18.0049	9.94835	3.94068	5.06578	0.0003477	0.785577	4.21873	11	10	4	-4.5659	-3.8403	-2.0183	-3.7706	47	1.65	2.11	71	1.63e-08	10.27	430	2435	1234.93	1200.07	7.57623	21.4844	34.8	1.93	107.868	1.6	1.08667	1.30447	10.7721	9.04769	8.06383	5.1775
Ag	_320	Os	0	0.885876	4.08504	-0.5017	6	6	5	1	0	Fm-3m	225	18.0049	9.94835	3.94068	5.06578	0.0003477	0.785577	4.21873	11	10	4	-4.5659	-3.8403	-2.0183	-3.7706	47	1.65	2.11	71	1.63e-08	10.27	430	2435	1234.93	1200.07	7.57623	21.4844	34.8	1.93	107.868	1.6	1.08667	1.30447	28.711	22.0044	8.56779	5.09379
Ag	_320	Pd	0	0.885876	4.08504	-0.5017	6	6	5	1	0	Fm-3m	225	18.0049	9.94835	3.94068	5.06578	0.0003477	0.785577	4.21873	11	10	4	-4.5659	-3.8403	-2.0183	-3.7706	47	1.65	2.11	71	1.63e-08	10.27	430	2435	1234.93	1200.07	7.57623	21.4844	34.8	1.93	107.868	1.6	1.08667	1.30447	15.4903	11.4081	4.4796	5.05443
Ag	_320	Pt	0	0.885876	4.08504	-0.5017	6	6	5	1	0	Fm-3m	225	18.0049	9.94835	3.94068	5.06578	0.0003477	0.785577	4.21873	11	10	4	-4.5659	-3.8403	-2.0183	-3.7706	47	1.65	2.11	71	1.63e-08	10.27	430	2435	1234.93	1200.07	7.57623	21.4844	34.8	1.93	107.868	1.6	1.08667	1.30447	15.7229	20.6034	7.28511	5.08489
Ag	_320	Re	0	0.885876	4.08504	-0.5017	6	6	5	1	0	Fm-3m	225	18.0049	9.94835	3.94068	5.06578	0.0003477	0.785577	4.21873	11	10	4	-4.5659	-3.8403	-2.0183	-3.7706	47	1.65	2.11	71	1.63e-08	10.27	430	2435	1234.93	1200.07	7.57623	21.4844	34.8	1.93	107.868	1.6	1.08667	1.30447	30.122	20.5301	7.09929	5.13772
Ag	_320	Rh	0	0.885876	4.08504	-0.5017	6	6	5	1	0	Fm-3m	225	18.0049	9.94835	3.94068	5.06578	0.0003477	0.785577	4.21873	11	10	4	-4.5659	-3.8403	-2.0183	-3.7706	47	1.65	2.11	71	1.63e-08	10.27	430	2435	1234.93	1200.07	7.57623	21.4844	34.8	1.93	107.868	1.6	1.08667	1.30447	14.1989	12.0346	7.14604	5.16071
Ag	_320	Ru	0	0.885876	4.08504	-0.5017	6	6	5	1	0	Fm-3m	225	18.0049	9.94835	3.94068	5.06578	0.0003477	0.785577	4.21873	11	10	4	-4.5659	-3.8403	-2.0183	-3.7706	47	1.65	2.11	71	1.63e-08	10.27	430	2435	1234.93	1200.07	7.57623	21.4844	34.8	1.93	107.868	1.6	1.08667	1.30447	27.9036	12.0293	8.37186	5.06339
Ag	_320	Sc	0	0.885876	4.08504	-0.5017	6	6	5	1	0	Fm-3m	225	18.0049	9.94835	3.94068	5.06578	0.0003477	0.785577	4.21873	11	10	4	-4.5659	-3.8403	-2.0183	-3.7706	47	1.65	2.11	71	1.63e-08	10.27	430	2435	1234.93	1200.07	7.57623	21.4844	34.8	1.93	107.868	1.6	1.08667	1.30447	49.3879	3.02305	3.77515	5.01872
Ag	_320	Ta	0	0.885876	4.08504	-0.5017	6	6	5	1	0	Fm-3m	225	18.0049	9.94835	3.94068	5.06578	0.0003477	0.785577	4.21873	11	10	4	-4.5659	-3.8403	-2.0183	-3.7706	47	1.65	2.11	71	1.63e-08	10.27	430	2435	1234.93	1200.07	7.57623	21.4844	34.8	1.93	107.868	1.6	1.08667	1.30447	18.335	16.3878	6.03781	5.02768
Ag	_320	Tc	0	0.885876	4.08504	-0.5017	6	6	5	1	0	Fm-3m	225	18.0049	9.94835	3.94068	5.06578	0.0003477	0.785577	4.21873	11	10	4	-4.5659	-3.8403	-2.0183	-3.7706	47	1.65	2.11	71	1.63e-08	10.27	430	2435	1234.93	1200.07	7.57623	21.4844	34.8	1.93	107.868	1.6	1.08667	1.30447	29.1829	11.1526	8.13065	5.08758
Ag	_320	Ti	0	0.885876	4.08504	-0.5017	6	6	5	1	0	Fm-3m	225	18.0049	9.94835	3.94068	5.06578	0.0003477	0.785577	4.21873	11	10	4	-4.5659	-3.8403	-2.0183	-3.7706	47	1.65	2.11	71	1.63e-08	10.27	430	2435	1234.93	1200.07	7.57623	21.4844	34.8	1.93	107.868	1.6	1.08667	1.30447	34.7139	4.57944	6.013	4.9945
Ag	_320	V	0	0.885876	4.08504	-0.5017	6	6	5	1	0	Fm-3m	225	18.0049	9.94835	3.94068	5.06578	0.0003477	0.785577	4.21873	11	10	4	-4.5659	-3.8403	-2.0183	-3.7706	47	1.65	2.11	71	1.63e-08	10.27	430	2435	1234.93	1200.07	7.57623	21.4844	34.8	1.93	107.868	1.6	1.08667	1.30447	13.3996	6.3129	6.26286	4.97045
Ag	_320	W	0	0.885876	4.08504	-0.5017	6	6	5	1	0	Fm-3m	225	18.0049	9.94835	3.94068	5.06578	0.0003477	0.785577	4.21873	11	10	4	-4.5659	-3.8403	-2.0183	-3.7706	47	1.65	2.11	71	1.63e-08	10.27	430	2435	1234.93	1200.07	7.57623	21.4844	34.8	1.93	107.868	1.6	1.08667	1.30447	16.1914	18.854	7.38203	5.00332
Ag	_320	Y	0	0.885876	4.08504	-0.5017	6	6	5	1	0	Fm-3m	225	18.0049	9.94835	3.94068	5.06578	0.0003477	0.785577	4.21873	11	10	4	-4.5659	-3.8403	-2.0183	-3.7706	47	1.65	2.11	71	1.63e-08	10.27	430	2435	1234.93	1200.07	7.57623	21.4844	34.8	1.93	107.868	1.6	1.08667	1.30447	65.6941	4.49452	3.12641	5.02887
Ag	_320	Zn	0	0.885876	4.08504	-0.5017	6	6	5	1	0	Fm-3m	225	18.0049	9.94835	3.94068	5.06578	0.0003477	0.785577	4.21873	11	10	4	-4.5659	-3.8403	-2.0183	-3.7706	47	1.65	2.11	71	1.63e-08	10.27	430	2435	1234.93	1200.07	7.57623	21.4844	34.8	1.93	107.868	1.6	1.08667	1.30447	31.1149	6.98148	3.29833	5.85949
Ag	_320	Zr	0	0.885876	4.08504	-0.5017	6	6	5	1	0	Fm-3m	225	18.0049	9.94835	3.94068	5.06578	0.0003477	0.785577	4.21873	11	10	4	-4.5659	-3.8403	-2.0183	-3.7706	47	1.65	2.11	71	1.63e-08	10.27	430	2435	1234.93	1200.07	7.57623	21.4844	34.8	1.93	107.868	1.6	1.08667	1.30447	46.9993	6.44609	4.36232	5.03937
Ag	_321	Ag	0	0.860623	4.00623	-0.4663	6	6	4	2	0	Fm-3m	225	18.0049	9.94835	3.94068	5.06578	0.0003477	0.785577	4.21873	11	10	4	-4.5659	-3.8403	-2.0183	-3.7706	47	1.65	2.11	71	1.63e-08	10.27	430	2435	1234.93	1200.07	7.57623	21.4844	34.8	1.93	107.868	1.6	1.08667	1.30447	18.0049	9.94835	3.94068	5.06578
Ag	_321	Au	0	0.860623	4.00623	-0.4663	6	6	4	2	0	Fm-3m	225	18.0049	9.94835	3.94068	5.06578	0.0003477	0.785577	4.21873	11	10	4	-4.5659	-3.8403	-2.0183	-3.7706	47	1.65	2.11	71	1.63e-08	10.27	430	2435	1234.93	1200.07	7.57623	21.4844	34.8	1.93	107.868	1.6	1.08667	1.30447	18.1447	18.0257	5.84744	5.14389
Ag	_321	Cd	0	0.860623	4.00623	-0.4663	6	6	4	2	0	Fm-3m	225	18.0049	9.94835	3.94068	5.06578	0.0003477	0.785577	4.21873	11	10	4	-4.5659	-3.8403	-2.0183	-3.7706	47	1.65	2.11	71	1.63e-08	10.27	430	2435	1234.93	1200.07	7.57623	21.4844	34.8	1.93	107.868	1.6	1.08667	1.30447	46.5556	8.01892	2.59815	5.94045
Ag	_321	Co	0	0.860623	4.00623	-0.4663	6	6	4	2	0	Fm-3m	225	18.0049	9.94835	3.94068	5.06578	0.0003477	0.785577	4.21873	11	10	4	-4.5659	-3.8403	-2.0183	-3.7706	47	1.65	2.11	71	1.63e-08	10.27	430	2435	1234.93	1200.07	7.57623	21.4844	34.8	1.93	107.868	1.6	1.08667	1.30447	21.8447	8.95968	5.23998	5.07384
Ag	_321	Cr	0	0.860623	4.00623	-0.4663	6	6	4	2	0	Fm-3m	225	18.0049	9.94835	3.94068	5.06578	0.0003477	0.785577	4.21873	11	10	4	-4.5659	-3.8403	-2.0183	-3.7706	47	1.65	2.11	71	1.63e-08	10.27	430	2435	1234.93	1200.07	7.57623	21.4844	34.8	1.93	107.868	1.6	1.08667	1.30447	23.7395	7.27408	7.22912	4.93427
Ag	_321	Cu	0	0.860623	4.00623	-0.4663	6	6	4	2	0	Fm-3m	225	18.0049	9.94835	3.94068	5.06578	0.0003477	0.785577	4.21873	11	10	4	-4.5659	-3.8403	-2.0183	-3.7706	47	1.65	2.11	71	1.63e-08	10.27	430	2435	1234.93	1200.07	7.57623	21.4844	34.8	1.93	107.868	1.6	1.08667	1.30447	11.8719	8.88827	7.51859	5.07016
Ag	_321	Fe	0	0.860623	4.00623	-0.4663	6	6	4	2	0	Fm-3m	225	18.0049	9.94835	3.94068	5.06578	0.0003477	0.785577	4.21873	11	10	4	-4.5659	-3.8403	-2.0183	-3.7706	47	1.65	2.11	71	1.63e-08	10.27	430	2435	1234.93	1200.07	7.57623	21.4844	34.8	1.93	107.868	1.6	1.08667	1.30447	11.4538	8.09626	5.30148	4.94233
Ag	_321	Hf	0	0.860623	4.00623	-0.4663	6	6	4	2	0	Fm-3m	225	18.0049	9.94835	3.94068	5.06578	0.0003477	0.785577	4.21873	11	10	4	-4.5659	-3.8403	-2.0183	-3.7706	47	1.65	2.11	71	1.63e-08	10.27	430	2435	1234.93	1200.07	7.57623	21.4844	34.8	1.93	107.868	1.6	1.08667	1.30447	44.9647	13.1832	5.00781	4.96399
Ag	_321	Hg	0	0.860623	4.00623	-0.4663	6	6	4	2	0	Fm-3m	225	18.0049	9.94835	3.94068	5.06578	0.0003477	0.785577	4.21873	11	10	4	-4.5659	-3.8403	-2.0183	-3.7706	47	1.65	2.11	71	1.63e-08	10.27	430	2435	1234.93	1200.07	7.57623	21.4844	34.8	1.93	107.868	1.6	1.08667	1.30447	63.6459	10.4669	0.332021	4.94563
Ag	_321	Ir	0	0.860623	4.00623	-0.4663	6	6	4	2	0	Fm-3m	225	18.0049	9.94835	3.94068	5.06578	0.0003477	0.785577	4.21873	11	10	4	-4.5659	-3.8403	-2.0183	-3.7706	47	1.65	2.11	71	1.63e-08	10.27	430	2435	1234.93	1200.07	7.57623	21.4844	34.8	1.93	107.868	1.6	1.08667	1.30447	14.5546	21.9301	10.1566	5.119
Ag	_321	Lu	0	0.860623	4.00623	-0.4663	6	6	4	2	0	Fm-3m	225	18.0049	9.94835	3.94068	5.06578	0.0003477	0.785577	4.21873	11	10	4	-4.5659	-3.8403	-2.0183	-3.7706	47	1.65	2.11	71	1.63e-08	10.27	430	2435	1234.93	1200.07	7.57623	21.4844	34.8	1.93	107.868	1.6	1.08667	1.30447	58.8634	9.87166	2.88491	5.00748
Ag	_321	Mn	0	0.860623	4.00623	-0.4663	6	6	4	2	0	Fm-3m	225	18.0049	9.94835	3.94068	5.06578	0.0003477	0.785577	4.21873	11	10	4	-4.5659	-3.8403	-2.0183	-3.7706	47	1.65	2.11	71	1.63e-08	10.27	430	2435	1234.93	1200.07	7.57623	21.4844	34.8	1.93	107.868	1.6	1.08667	1.30447	320.085	8.26524	6.40044	5.08344
Ag	_321	Mo	0	0.860623	4.00623	-0.4663	6	6	4	2	0	Fm-3m	225	18.0049	9.94835	3.94068	5.06578	0.0003477	0.785577	4.21873	11	10	4	-4.5659	-3.8403	-2.0183	-3.7706	47	1.65	2.11	71	1.63e-08	10.27	430	2435	1234.93	1200.07	7.57623	21.4844	34.8	1.93	107.868	1.6	1.08667	1.30447	15.8916	10.0249	8.59875	4.96438
Ag	_321	Nb	0	0.860623	4.00623	-0.4663	6	6	4	2	0	Fm-3m	225	18.0049	9.94835	3.94068	5.06578	0.0003477	0.785577	4.21873	11	10	4	-4.5659	-3.8403	-2.0183	-3.7706	47	1.65	2.11	71	1.63e-08	10.27	430	2435	1234.93	1200.07	7.57623	21.4844	34.8	1.93	107.868	1.6	1.08667	1.30447	18.3058	8.42765	5.20789	5.0282
Ag	_321	Ni	0	0.860623	4.00623	-0.4663	6	6	4	2	0	Fm-3m	225	18.0049	9.94835	3.94068	5.06578	0.0003477	0.785577	4.21873	11	10	4	-4.5659	-3.8403	-2.0183	-3.7706	47	1.65	2.11	71	1.63e-08	10.27	430	2435	1234.93	1200.07	7.57623	21.4844	34.8	1.93	107.868	1.6	1.08667	1.30447	10.7721	9.04769	8.06383	5.1775
Ag	_321	Os	0	0.860623	4.00623	-0.4663	6	6	4	2	0	Fm-3m	225	18.0049	9.94835	3.94068	5.06578	0.0003477	0.785577	4.21873	11	10	4	-4.5659	-3.8403	-2.0183	-3.7706	47	1.65	2.11	71	1.63e-08	10.27	430	2435	1234.93	1200.07	7.57623	21.4844	34.8	1.93	107.868	1.6	1.08667	1.30447	28.711	22.0044	8.56779	5.09379
Ag	_321	Pd	0	0.860623	4.00623	-0.4663	6	6	4	2	0	Fm-3m	225	18.0049	9.94835	3.94068	5.06578	0.0003477	0.785577	4.21873	11	10	4	-4.5659	-3.8403	-2.0183	-3.7706	47	1.65	2.11	71	1.63e-08	10.27	430	2435	1234.93	1200.07	7.57623	21.4844	34.8	1.93	107.868	1.6	1.08667	1.30447	15.4903	11.4081	4.4796	5.05443
Ag	_321	Pt	0	0.860623	4.00623	-0.4663	6	6	4	2	0	Fm-3m	225	18.0049	9.94835	3.94068	5.06578	0.0003477	0.785577	4.21873	11	10	4	-4.5659	-3.8403	-2.0183	-3.7706	47	1.65	2.11	71	1.63e-08	10.27	430	2435	1234.93	1200.07	7.57623	21.4844	34.8	1.93	107.868	1.6	1.08667	1.30447	15.7229	20.6034	7.28511	5.08489
Ag	_321	Re	0	0.860623	4.00623	-0.4663	6	6	4	2	0	Fm-3m	225	18.0049	9.94835	3.94068	5.06578	0.0003477	0.785577	4.21873	11	10	4	-4.5659	-3.8403	-2.0183	-3.7706	47	1.65	2.11	71	1.63e-08	10.27	430	2435	1234.93	1200.07	7.57623	21.4844	34.8	1.93	107.868	1.6	1.08667	1.30447	30.122	20.5301	7.09929	5.13772
Ag	_321	Rh	0	0.860623	4.00623	-0.4663	6	6	4	2	0	Fm-3m	225	18.0049	9.94835	3.94068	5.06578	0.0003477	0.785577	4.21873	11	10	4	-4.5659	-3.8403	-2.0183	-3.7706	47	1.65	2.11	71	1.63e-08	10.27	430	2435	1234.93	1200.07	7.57623	21.4844	34.8	1.93	107.868	1.6	1.08667	1.30447	14.1989	12.0346	7.14604	5.16071
Ag	_321	Ru	0	0.860623	4.00623	-0.4663	6	6	4	2	0	Fm-3m	225	18.0049	9.94835	3.94068	5.06578	0.0003477	0.785577	4.21873	11	10	4	-4.5659	-3.8403	-2.0183	-3.7706	47	1.65	2.11	71	1.63e-08	10.27	430	2435	1234.93	1200.07	7.57623	21.4844	34.8	1.93	107.868	1.6	1.08667	1.30447	27.9036	12.0293	8.37186	5.06339
Ag	_321	Sc	0	0.860623	4.00623	-0.4663	6	6	4	2	0	Fm-3m	225	18.0049	9.94835	3.94068	5.06578	0.0003477	0.785577	4.21873	11	10	4	-4.5659	-3.8403	-2.0183	-3.7706	47	1.65	2.11	71	1.63e-08	10.27	430	2435	1234.93	1200.07	7.57623	21.4844	34.8	1.93	107.868	1.6	1.08667	1.30447	49.3879	3.02305	3.77515	5.01872
Ag	_321	Ta	0	0.860623	4.00623	-0.4663	6	6	4	2	0	Fm-3m	225	18.0049	9.94835	3.94068	5.06578	0.0003477	0.785577	4.21873	11	10	4	-4.5659	-3.8403	-2.0183	-3.7706	47	1.65	2.11	71	1.63e-08	10.27	430	2435	1234.93	1200.07	7.57623	21.4844	34.8	1.93	107.868	1.6	1.08667	1.30447	18.335	16.3878	6.03781	5.02768
Ag	_321	Tc	0	0.860623	4.00623	-0.4663	6	6	4	2	0	Fm-3m	225	18.0049	9.94835	3.94068	5.06578	0.0003477	0.785577	4.21873	11	10	4	-4.5659	-3.8403	-2.0183	-3.7706	47	1.65	2.11	71	1.63e-08	10.27	430	2435	1234.93	1200.07	7.57623	21.4844	34.8	1.93	107.868	1.6	1.08667	1.30447	29.1829	11.1526	8.13065	5.08758
Ag	_321	Ti	0	0.860623	4.00623	-0.4663	6	6	4	2	0	Fm-3m	225	18.0049	9.94835	3.94068	5.06578	0.0003477	0.785577	4.21873	11	10	4	-4.5659	-3.8403	-2.0183	-3.7706	47	1.65	2.11	71	1.63e-08	10.27	430	2435	1234.93	1200.07	7.57623	21.4844	34.8	1.93	107.868	1.6	1.08667	1.30447	34.7139	4.57944	6.013	4.9945
Ag	_321	V	0	0.860623	4.00623	-0.4663	6	6	4	2	0	Fm-3m	225	18.0049	9.94835	3.94068	5.06578	0.0003477	0.785577	4.21873	11	10	4	-4.5659	-3.8403	-2.0183	-3.7706	47	1.65	2.11	71	1.63e-08	10.27	430	2435	1234.93	1200.07	7.57623	21.4844	34.8	1.93	107.868	1.6	1.08667	1.30447	13.3996	6.3129	6.26286	4.97045
Ag	_321	W	0	0.860623	4.00623	-0.4663	6	6	4	2	0	Fm-3m	225	18.0049	9.94835	3.94068	5.06578	0.0003477	0.785577	4.21873	11	10	4	-4.5659	-3.8403	-2.0183	-3.7706	47	1.65	2.11	71	1.63e-08	10.27	430	2435	1234.93	1200.07	7.57623	21.4844	34.8	1.93	107.868	1.6	1.08667	1.30447	16.1914	18.854	7.38203	5.00332
Ag	_321	Y	0	0.860623	4.00623	-0.4663	6	6	4	2	0	Fm-3m	225	18.0049	9.94835	3.94068	5.06578	0.0003477	0.785577	4.21873	11	10	4	-4.5659	-3.8403	-2.0183	-3.7706	47	1.65	2.11	71	1.63e-08	10.27	430	2435	1234.93	1200.07	7.57623	21.4844	34.8	1.93	107.868	1.6	1.08667	1.30447	65.6941	4.49452	3.12641	5.02887
Ag	_321	Zn	0	0.860623	4.00623	-0.4663	6	6	4	2	0	Fm-3m	225	18.0049	9.94835	3.94068	5.06578	0.0003477	0.785577	4.21873	11	10	4	-4.5659	-3.8403	-2.0183	-3.7706	47	1.65	2.11	71	1.63e-08	10.27	430	2435	1234.93	1200.07	7.57623	21.4844	34.8	1.93	107.868	1.6	1.08667	1.30447	31.1149	6.98148	3.29833	5.85949
Ag	_321	Zr	0	0.860623	4.00623	-0.4663	6	6	4	2	0	Fm-3m	225	18.0049	9.94835	3.94068	5.06578	0.0003477	0.785577	4.21873	11	10	4	-4.5659	-3.8403	-2.0183	-3.7706	47	1.65	2.11	71	1.63e-08	10.27	430	2435	1234.93	1200.07	7.57623	21.4844	34.8	1.93	107.868	1.6	1.08667	1.30447	46.9993	6.44609	4.36232	5.03937
Ag	_322	Ag	0.622072	0.774916	4.20989	-0.5832	7	7	4	4	2	Fm-3m	225	18.0049	9.94835	3.94068	5.06578	0.0003477	0.785577	4.21873	11	10	4	-4.5659	-3.8403	-2.0183	-3.7706	47	1.65	2.11	71	1.63e-08	10.27	430	2435	1234.93	1200.07	7.57623	21.4844	34.8	1.93	107.868	1.6	1.08667	1.30447	18.0049	9.94835	3.94068	5.06578
Ag	_322	Au	0.622072	0.774916	4.20989	-0.5832	7	7	4	4	2	Fm-3m	225	18.0049	9.94835	3.94068	5.06578	0.0003477	0.785577	4.21873	11	10	4	-4.5659	-3.8403	-2.0183	-3.7706	47	1.65	2.11	71	1.63e-08	10.27	430	2435	1234.93	1200.07	7.57623	21.4844	34.8	1.93	107.868	1.6	1.08667	1.30447	18.1447	18.0257	5.84744	5.14389
Ag	_322	Cd	0.622072	0.774916	4.20989	-0.5832	7	7	4	4	2	Fm-3m	225	18.0049	9.94835	3.94068	5.06578	0.0003477	0.785577	4.21873	11	10	4	-4.5659	-3.8403	-2.0183	-3.7706	47	1.65	2.11	71	1.63e-08	10.27	430	2435	1234.93	1200.07	7.57623	21.4844	34.8	1.93	107.868	1.6	1.08667	1.30447	46.5556	8.01892	2.59815	5.94045
Ag	_322	Co	0.622072	0.774916	4.20989	-0.5832	7	7	4	4	2	Fm-3m	225	18.0049	9.94835	3.94068	5.06578	0.0003477	0.785577	4.21873	11	10	4	-4.5659	-3.8403	-2.0183	-3.7706	47	1.65	2.11	71	1.63e-08	10.27	430	2435	1234.93	1200.07	7.57623	21.4844	34.8	1.93	107.868	1.6	1.08667	1.30447	21.8447	8.95968	5.23998	5.07384
Ag	_322	Cr	0.622072	0.774916	4.20989	-0.5832	7	7	4	4	2	Fm-3m	225	18.0049	9.94835	3.94068	5.06578	0.0003477	0.785577	4.21873	11	10	4	-4.5659	-3.8403	-2.0183	-3.7706	47	1.65	2.11	71	1.63e-08	10.27	430	2435	1234.93	1200.07	7.57623	21.4844	34.8	1.93	107.868	1.6	1.08667	1.30447	23.7395	7.27408	7.22912	4.93427
Ag	_322	Cu	0.622072	0.774916	4.20989	-0.5832	7	7	4	4	2	Fm-3m	225	18.0049	9.94835	3.94068	5.06578	0.0003477	0.785577	4.21873	11	10	4	-4.5659	-3.8403	-2.0183	-3.7706	47	1.65	2.11	71	1.63e-08	10.27	430	2435	1234.93	1200.07	7.57623	21.4844	34.8	1.93	107.868	1.6	1.08667	1.30447	11.8719	8.88827	7.51859	5.07016
Ag	_322	Fe	0.622072	0.774916	4.20989	-0.5832	7	7	4	4	2	Fm-3m	225	18.0049	9.94835	3.94068	5.06578	0.0003477	0.785577	4.21873	11	10	4	-4.5659	-3.8403	-2.0183	-3.7706	47	1.65	2.11	71	1.63e-08	10.27	430	2435	1234.93	1200.07	7.57623	21.4844	34.8	1.93	107.868	1.6	1.08667	1.30447	11.4538	8.09626	5.30148	4.94233
Ag	_322	Hf	0.622072	0.774916	4.20989	-0.5832	7	7	4	4	2	Fm-3m	225	18.0049	9.94835	3.94068	5.06578	0.0003477	0.785577	4.21873	11	10	4	-4.5659	-3.8403	-2.0183	-3.7706	47	1.65	2.11	71	1.63e-08	10.27	430	2435	1234.93	1200.07	7.57623	21.4844	34.8	1.93	107.868	1.6	1.08667	1.30447	44.9647	13.1832	5.00781	4.96399
Ag	_322	Hg	0.622072	0.774916	4.20989	-0.5832	7	7	4	4	2	Fm-3m	225	18.0049	9.94835	3.94068	5.06578	0.0003477	0.785577	4.21873	11	10	4	-4.5659	-3.8403	-2.0183	-3.7706	47	1.65	2.11	71	1.63e-08	10.27	430	2435	1234.93	1200.07	7.57623	21.4844	34.8	1.93	107.868	1.6	1.08667	1.30447	63.6459	10.4669	0.332021	4.94563
Ag	_322	Ir	0.622072	0.774916	4.20989	-0.5832	7	7	4	4	2	Fm-3m	225	18.0049	9.94835	3.94068	5.06578	0.0003477	0.785577	4.21873	11	10	4	-4.5659	-3.8403	-2.0183	-3.7706	47	1.65	2.11	71	1.63e-08	10.27	430	2435	1234.93	1200.07	7.57623	21.4844	34.8	1.93	107.868	1.6	1.08667	1.30447	14.5546	21.9301	10.1566	5.119
Ag	_322	Lu	0.622072	0.774916	4.20989	-0.5832	7	7	4	4	2	Fm-3m	225	18.0049	9.94835	3.94068	5.06578	0.0003477	0.785577	4.21873	11	10	4	-4.5659	-3.8403	-2.0183	-3.7706	47	1.65	2.11	71	1.63e-08	10.27	430	2435	1234.93	1200.07	7.57623	21.4844	34.8	1.93	107.868	1.6	1.08667	1.30447	58.8634	9.87166	2.88491	5.00748
Ag	_322	Mn	0.622072	0.774916	4.20989	-0.5832	7	7	4	4	2	Fm-3m	225	18.0049	9.94835	3.94068	5.06578	0.0003477	0.785577	4.21873	11	10	4	-4.5659	-3.8403	-2.0183	-3.7706	47	1.65	2.11	71	1.63e-08	10.27	430	2435	1234.93	1200.07	7.57623	21.4844	34.8	1.93	107.868	1.6	1.08667	1.30447	320.085	8.26524	6.40044	5.08344
Ag	_322	Mo	0.622072	0.774916	4.20989	-0.5832	7	7	4	4	2	Fm-3m	225	18.0049	9.94835	3.94068	5.06578	0.0003477	0.785577	4.21873	11	10	4	-4.5659	-3.8403	-2.0183	-3.7706	47	1.65	2.11	71	1.63e-08	10.27	430	2435	1234.93	1200.07	7.57623	21.4844	34.8	1.93	107.868	1.6	1.08667	1.30447	15.8916	10.0249	8.59875	4.96438
Ag	_322	Nb	0.622072	0.774916	4.20989	-0.5832	7	7	4	4	2	Fm-3m	225	18.0049	9.94835	3.94068	5.06578	0.0003477	0.785577	4.21873	11	10	4	-4.5659	-3.8403	-2.0183	-3.7706	47	1.65	2.11	71	1.63e-08	10.27	430	2435	1234.93	1200.07	7.57623	21.4844	34.8	1.93	107.868	1.6	1.08667	1.30447	18.3058	8.42765	5.20789	5.0282
Ag	_322	Ni	0.622072	0.774916	4.20989	-0.5832	7	7	4	4	2	Fm-3m	225	18.0049	9.94835	3.94068	5.06578	0.0003477	0.785577	4.21873	11	10	4	-4.5659	-3.8403	-2.0183	-3.7706	47	1.65	2.11	71	1.63e-08	10.27	430	2435	1234.93	1200.07	7.57623	21.4844	34.8	1.93	107.868	1.6	1.08667	1.30447	10.7721	9.04769	8.06383	5.1775
Ag	_322	Os	0.622072	0.774916	4.20989	-0.5832	7	7	4	4	2	Fm-3m	225	18.0049	9.94835	3.94068	5.06578	0.0003477	0.785577	4.21873	11	10	4	-4.5659	-3.8403	-2.0183	-3.7706	47	1.65	2.11	71	1.63e-08	10.27	430	2435	1234.93	1200.07	7.57623	21.4844	34.8	1.93	107.868	1.6	1.08667	1.30447	28.711	22.0044	8.56779	5.09379
Ag	_322	Pd	0.622072	0.774916	4.20989	-0.5832	7	7	4	4	2	Fm-3m	225	18.0049	9.94835	3.94068	5.06578	0.0003477	0.785577	4.21873	11	10	4	-4.5659	-3.8403	-2.0183	-3.7706	47	1.65	2.11	71	1.63e-08	10.27	430	2435	1234.93	1200.07	7.57623	21.4844	34.8	1.93	107.868	1.6	1.08667	1.30447	15.4903	11.4081	4.4796	5.05443
Ag	_322	Pt	0.622072	0.774916	4.20989	-0.5832	7	7	4	4	2	Fm-3m	225	18.0049	9.94835	3.94068	5.06578	0.0003477	0.785577	4.21873	11	10	4	-4.5659	-3.8403	-2.0183	-3.7706	47	1.65	2.11	71	1.63e-08	10.27	430	2435	1234.93	1200.07	7.57623	21.4844	34.8	1.93	107.868	1.6	1.08667	1.30447	15.7229	20.6034	7.28511	5.08489
Ag	_322	Re	0.622072	0.774916	4.20989	-0.5832	7	7	4	4	2	Fm-3m	225	18.0049	9.94835	3.94068	5.06578	0.0003477	0.785577	4.21873	11	10	4	-4.5659	-3.8403	-2.0183	-3.7706	47	1.65	2.11	71	1.63e-08	10.27	430	2435	1234.93	1200.07	7.57623	21.4844	34.8	1.93	107.868	1.6	1.08667	1.30447	30.122	20.5301	7.09929	5.13772
Ag	_322	Rh	0.622072	0.774916	4.20989	-0.5832	7	7	4	4	2	Fm-3m	225	18.0049	9.94835	3.94068	5.06578	0.0003477	0.785577	4.21873	11	10	4	-4.5659	-3.8403	-2.0183	-3.7706	47	1.65	2.11	71	1.63e-08	10.27	430	2435	1234.93	1200.07	7.57623	21.4844	34.8	1.93	107.868	1.6	1.08667	1.30447	14.1989	12.0346	7.14604	5.16071
Ag	_322	Ru	0.622072	0.774916	4.20989	-0.5832	7	7	4	4	2	Fm-3m	225	18.0049	9.94835	3.94068	5.06578	0.0003477	0.785577	4.21873	11	10	4	-4.5659	-3.8403	-2.0183	-3.7706	47	1.65	2.11	71	1.63e-08	10.27	430	2435	1234.93	1200.07	7.57623	21.4844	34.8	1.93	107.868	1.6	1.08667	1.30447	27.9036	12.0293	8.37186	5.06339
Ag	_322	Sc	0.622072	0.774916	4.20989	-0.5832	7	7	4	4	2	Fm-3m	225	18.0049	9.94835	3.94068	5.06578	0.0003477	0.785577	4.21873	11	10	4	-4.5659	-3.8403	-2.0183	-3.7706	47	1.65	2.11	71	1.63e-08	10.27	430	2435	1234.93	1200.07	7.57623	21.4844	34.8	1.93	107.868	1.6	1.08667	1.30447	49.3879	3.02305	3.77515	5.01872
Ag	_322	Ta	0.622072	0.774916	4.20989	-0.5832	7	7	4	4	2	Fm-3m	225	18.0049	9.94835	3.94068	5.06578	0.0003477	0.785577	4.21873	11	10	4	-4.5659	-3.8403	-2.0183	-3.7706	47	1.65	2.11	71	1.63e-08	10.27	430	2435	1234.93	1200.07	7.57623	21.4844	34.8	1.93	107.868	1.6	1.08667	1.30447	18.335	16.3878	6.03781	5.02768
Ag	_322	Tc	0.622072	0.774916	4.20989	-0.5832	7	7	4	4	2	Fm-3m	225	18.0049	9.94835	3.94068	5.06578	0.0003477	0.785577	4.21873	11	10	4	-4.5659	-3.8403	-2.0183	-3.7706	47	1.65	2.11	71	1.63e-08	10.27	430	2435	1234.93	1200.07	7.57623	21.4844	34.8	1.93	107.868	1.6	1.08667	1.30447	29.1829	11.1526	8.13065	5.08758
Ag	_322	Ti	0.622072	0.774916	4.20989	-0.5832	7	7	4	4	2	Fm-3m	225	18.0049	9.94835	3.94068	5.06578	0.0003477	0.785577	4.21873	11	10	4	-4.5659	-3.8403	-2.0183	-3.7706	47	1.65	2.11	71	1.63e-08	10.27	430	2435	1234.93	1200.07	7.57623	21.4844	34.8	1.93	107.868	1.6	1.08667	1.30447	34.7139	4.57944	6.013	4.9945
Ag	_322	V	0.622072	0.774916	4.20989	-0.5832	7	7	4	4	2	Fm-3m	225	18.0049	9.94835	3.94068	5.06578	0.0003477	0.785577	4.21873	11	10	4	-4.5659	-3.8403	-2.0183	-3.7706	47	1.65	2.11	71	1.63e-08	10.27	430	2435	1234.93	1200.07	7.57623	21.4844	34.8	1.93	107.868	1.6	1.08667	1.30447	13.3996	6.3129	6.26286	4.97045
Ag	_322	W	0.622072	0.774916	4.20989	-0.5832	7	7	4	4	2	Fm-3m	225	18.0049	9.94835	3.94068	5.06578	0.0003477	0.785577	4.21873	11	10	4	-4.5659	-3.8403	-2.0183	-3.7706	47	1.65	2.11	71	1.63e-08	10.27	430	2435	1234.93	1200.07	7.57623	21.4844	34.8	1.93	107.868	1.6	1.08667	1.30447	16.1914	18.854	7.38203	5.00332
Ag	_322	Y	0.622072	0.774916	4.20989	-0.5832	7	7	4	4	2	Fm-3m	225	18.0049	9.94835	3.94068	5.06578	0.0003477	0.785577	4.21873	11	10	4	-4.5659	-3.8403	-2.0183	-3.7706	47	1.65	2.11	71	1.63e-08	10.27	430	2435	1234.93	1200.07	7.57623	21.4844	34.8	1.93	107.868	1.6	1.08667	1.30447	65.6941	4.49452	3.12641	5.02887
Ag	_322	Zn	0.622072	0.774916	4.20989	-0.5832	7	7	4	4	2	Fm-3m	225	18.0049	9.94835	3.94068	5.06578	0.0003477	0.785577	4.21873	11	10	4	-4.5659	-3.8403	-2.0183	-3.7706	47	1.65	2.11	71	1.63e-08	10.27	430	2435	1234.93	1200.07	7.57623	21.4844	34.8	1.93	107.868	1.6	1.08667	1.30447	31.1149	6.98148	3.29833	5.85949
Ag	_322	Zr	0.622072	0.774916	4.20989	-0.5832	7	7	4	4	2	Fm-3m	225	18.0049	9.94835	3.94068	5.06578	0.0003477	0.785577	4.21873	11	10	4	-4.5659	-3.8403	-2.0183	-3.7706	47	1.65	2.11	71	1.63e-08	10.27	430	2435	1234.93	1200.07	7.57623	21.4844	34.8	1.93	107.868	1.6	1.08667	1.30447	46.9993	6.44609	4.36232	5.03937
Ag	_331	Ag	0	0.851925	4.05675	-0.509	7	7	4	2	2	Fm-3m	225	18.0049	9.94835	3.94068	5.06578	0.0003477	0.785577	4.21873	11	10	4	-4.5659	-3.8403	-2.0183	-3.7706	47	1.65	2.11	71	1.63e-08	10.27	430	2435	1234.93	1200.07	7.57623	21.4844	34.8	1.93	107.868	1.6	1.08667	1.30447	18.0049	9.94835	3.94068	5.06578
Ag	_331	Au	0	0.851925	4.05675	-0.509	7	7	4	2	2	Fm-3m	225	18.0049	9.94835	3.94068	5.06578	0.0003477	0.785577	4.21873	11	10	4	-4.5659	-3.8403	-2.0183	-3.7706	47	1.65	2.11	71	1.63e-08	10.27	430	2435	1234.93	1200.07	7.57623	21.4844	34.8	1.93	107.868	1.6	1.08667	1.30447	18.1447	18.0257	5.84744	5.14389
Ag	_331	Cd	0	0.851925	4.05675	-0.509	7	7	4	2	2	Fm-3m	225	18.0049	9.94835	3.94068	5.06578	0.0003477	0.785577	4.21873	11	10	4	-4.5659	-3.8403	-2.0183	-3.7706	47	1.65	2.11	71	1.63e-08	10.27	430	2435	1234.93	1200.07	7.57623	21.4844	34.8	1.93	107.868	1.6	1.08667	1.30447	46.5556	8.01892	2.59815	5.94045
Ag	_331	Co	0	0.851925	4.05675	-0.509	7	7	4	2	2	Fm-3m	225	18.0049	9.94835	3.94068	5.06578	0.0003477	0.785577	4.21873	11	10	4	-4.5659	-3.8403	-2.0183	-3.7706	47	1.65	2.11	71	1.63e-08	10.27	430	2435	1234.93	1200.07	7.57623	21.4844	34.8	1.93	107.868	1.6	1.08667	1.30447	21.8447	8.95968	5.23998	5.07384
Ag	_331	Cr	0	0.851925	4.05675	-0.509	7	7	4	2	2	Fm-3m	225	18.0049	9.94835	3.94068	5.06578	0.0003477	0.785577	4.21873	11	10	4	-4.5659	-3.8403	-2.0183	-3.7706	47	1.65	2.11	71	1.63e-08	10.27	430	2435	1234.93	1200.07	7.57623	21.4844	34.8	1.93	107.868	1.6	1.08667	1.30447	23.7395	7.27408	7.22912	4.93427
Ag	_331	Cu	0	0.851925	4.05675	-0.509	7	7	4	2	2	Fm-3m	225	18.0049	9.94835	3.94068	5.06578	0.0003477	0.785577	4.21873	11	10	4	-4.5659	-3.8403	-2.0183	-3.7706	47	1.65	2.11	71	1.63e-08	10.27	430	2435	1234.93	1200.07	7.57623	21.4844	34.8	1.93	107.868	1.6	1.08667	1.30447	11.8719	8.88827	7.51859	5.07016
Ag	_331	Fe	0	0.851925	4.05675	-0.509	7	7	4	2	2	Fm-3m	225	18.0049	9.94835	3.94068	5.06578	0.0003477	0.785577	4.21873	11	10	4	-4.5659	-3.8403	-2.0183	-3.7706	47	1.65	2.11	71	1.63e-08	10.27	430	2435	1234.93	1200.07	7.57623	21.4844	34.8	1.93	107.868	1.6	1.08667	1.30447	11.4538	8.09626	5.30148	4.94233
Ag	_331	Hf	0	0.851925	4.05675	-0.509	7	7	4	2	2	Fm-3m	225	18.0049	9.94835	3.94068	5.06578	0.0003477	0.785577	4.21873	11	10	4	-4.5659	-3.8403	-2.0183	-3.7706	47	1.65	2.11	71	1.63e-08	10.27	430	2435	1234.93	1200.07	7.57623	21.4844	34.8	1.93	107.868	1.6	1.08667	1.30447	44.9647	13.1832	5.00781	4.96399
Ag	_331	Hg	0	0.851925	4.05675	-0.509	7	7	4	2	2	Fm-3m	225	18.0049	9.94835	3.94068	5.06578	0.0003477	0.785577	4.21873	11	10	4	-4.5659	-3.8403	-2.0183	-3.7706	47	1.65	2.11	71	1.63e-08	10.27	430	2435	1234.93	1200.07	7.57623	21.4844	34.8	1.93	107.868	1.6	1.08667	1.30447	63.6459	10.4669	0.332021	4.94563
Ag	_331	Ir	0	0.851925	4.05675	-0.509	7	7	4	2	2	Fm-3m	225	18.0049	9.94835	3.94068	5.06578	0.0003477	0.785577	4.21873	11	10	4	-4.5659	-3.8403	-2.0183	-3.7706	47	1.65	2.11	71	1.63e-08	10.27	430	2435	1234.93	1200.07	7.57623	21.4844	34.8	1.93	107.868	1.6	1.08667	1.30447	14.5546	21.9301	10.1566	5.119
Ag	_331	Lu	0	0.851925	4.05675	-0.509	7	7	4	2	2	Fm-3m	225	18.0049	9.94835	3.94068	5.06578	0.0003477	0.785577	4.21873	11	10	4	-4.5659	-3.8403	-2.0183	-3.7706	47	1.65	2.11	71	1.63e-08	10.27	430	2435	1234.93	1200.07	7.57623	21.4844	34.8	1.93	107.868	1.6	1.08667	1.30447	58.8634	9.87166	2.88491	5.00748
Ag	_331	Mn	0	0.851925	4.05675	-0.509	7	7	4	2	2	Fm-3m	225	18.0049	9.94835	3.94068	5.06578	0.0003477	0.785577	4.21873	11	10	4	-4.5659	-3.8403	-2.0183	-3.7706	47	1.65	2.11	71	1.63e-08	10.27	430	2435	1234.93	1200.07	7.57623	21.4844	34.8	1.93	107.868	1.6	1.08667	1.30447	320.085	8.26524	6.40044	5.08344
Ag	_331	Mo	0	0.851925	4.05675	-0.509	7	7	4	2	2	Fm-3m	225	18.0049	9.94835	3.94068	5.06578	0.0003477	0.785577	4.21873	11	10	4	-4.5659	-3.8403	-2.0183	-3.7706	47	1.65	2.11	71	1.63e-08	10.27	430	2435	1234.93	1200.07	7.57623	21.4844	34.8	1.93	107.868	1.6	1.08667	1.30447	15.8916	10.0249	8.59875	4.96438
Ag	_331	Nb	0	0.851925	4.05675	-0.509	7	7	4	2	2	Fm-3m	225	18.0049	9.94835	3.94068	5.06578	0.0003477	0.785577	4.21873	11	10	4	-4.5659	-3.8403	-2.0183	-3.7706	47	1.65	2.11	71	1.63e-08	10.27	430	2435	1234.93	1200.07	7.57623	21.4844	34.8	1.93	107.868	1.6	1.08667	1.30447	18.3058	8.42765	5.20789	5.0282
Ag	_331	Ni	0	0.851925	4.05675	-0.509	7	7	4	2	2	Fm-3m	225	18.0049	9.94835	3.94068	5.06578	0.0003477	0.785577	4.21873	11	10	4	-4.5659	-3.8403	-2.0183	-3.7706	47	1.65	2.11	71	1.63e-08	10.27	430	2435	1234.93	1200.07	7.57623	21.4844	34.8	1.93	107.868	1.6	1.08667	1.30447	10.7721	9.04769	8.06383	5.1775
Ag	_331	Os	0	0.851925	4.05675	-0.509	7	7	4	2	2	Fm-3m	225	18.0049	9.94835	3.94068	5.06578	0.0003477	0.785577	4.21873	11	10	4	-4.5659	-3.8403	-2.0183	-3.7706	47	1.65	2.11	71	1.63e-08	10.27	430	2435	1234.93	1200.07	7.57623	21.4844	34.8	1.93	107.868	1.6	1.08667	1.30447	28.711	22.0044	8.56779	5.09379
Ag	_331	Pd	0	0.851925	4.05675	-0.509	7	7	4	2	2	Fm-3m	225	18.0049	9.94835	3.94068	5.06578	0.0003477	0.785577	4.21873	11	10	4	-4.5659	-3.8403	-2.0183	-3.7706	47	1.65	2.11	71	1.63e-08	10.27	430	2435	1234.93	1200.07	7.57623	21.4844	34.8	1.93	107.868	1.6	1.08667	1.30447	15.4903	11.4081	4.4796	5.05443
Ag	_331	Pt	0	0.851925	4.05675	-0.509	7	7	4	2	2	Fm-3m	225	18.0049	9.94835	3.94068	5.06578	0.0003477	0.785577	4.21873	11	10	4	-4.5659	-3.8403	-2.0183	-3.7706	47	1.65	2.11	71	1.63e-08	10.27	430	2435	1234.93	1200.07	7.57623	21.4844	34.8	1.93	107.868	1.6	1.08667	1.30447	15.7229	20.6034	7.28511	5.08489
Ag	_331	Re	0	0.851925	4.05675	-0.509	7	7	4	2	2	Fm-3m	225	18.0049	9.94835	3.94068	5.06578	0.0003477	0.785577	4.21873	11	10	4	-4.5659	-3.8403	-2.0183	-3.7706	47	1.65	2.11	71	1.63e-08	10.27	430	2435	1234.93	1200.07	7.57623	21.4844	34.8	1.93	107.868	1.6	1.08667	1.30447	30.122	20.5301	7.09929	5.13772
Ag	_331	Rh	0	0.851925	4.05675	-0.509	7	7	4	2	2	Fm-3m	225	18.0049	9.94835	3.94068	5.06578	0.0003477	0.785577	4.21873	11	10	4	-4.5659	-3.8403	-2.0183	-3.7706	47	1.65	2.11	71	1.63e-08	10.27	430	2435	1234.93	1200.07	7.57623	21.4844	34.8	1.93	107.868	1.6	1.08667	1.30447	14.1989	12.0346	7.14604	5.16071
Ag	_331	Ru	0	0.851925	4.05675	-0.509	7	7	4	2	2	Fm-3m	225	18.0049	9.94835	3.94068	5.06578	0.0003477	0.785577	4.21873	11	10	4	-4.5659	-3.8403	-2.0183	-3.7706	47	1.65	2.11	71	1.63e-08	10.27	430	2435	1234.93	1200.07	7.57623	21.4844	34.8	1.93	107.868	1.6	1.08667	1.30447	27.9036	12.0293	8.37186	5.06339
Ag	_331	Sc	0	0.851925	4.05675	-0.509	7	7	4	2	2	Fm-3m	225	18.0049	9.94835	3.94068	5.06578	0.0003477	0.785577	4.21873	11	10	4	-4.5659	-3.8403	-2.0183	-3.7706	47	1.65	2.11	71	1.63e-08	10.27	430	2435	1234.93	1200.07	7.57623	21.4844	34.8	1.93	107.868	1.6	1.08667	1.30447	49.3879	3.02305	3.77515	5.01872
Ag	_331	Ta	0	0.851925	4.05675	-0.509	7	7	4	2	2	Fm-3m	225	18.0049	9.94835	3.94068	5.06578	0.0003477	0.785577	4.21873	11	10	4	-4.5659	-3.8403	-2.0183	-3.7706	47	1.65	2.11	71	1.63e-08	10.27	430	2435	1234.93	1200.07	7.57623	21.4844	34.8	1.93	107.868	1.6	1.08667	1.30447	18.335	16.3878	6.03781	5.02768
Ag	_331	Tc	0	0.851925	4.05675	-0.509	7	7	4	2	2	Fm-3m	225	18.0049	9.94835	3.94068	5.06578	0.0003477	0.785577	4.21873	11	10	4	-4.5659	-3.8403	-2.0183	-3.7706	47	1.65	2.11	71	1.63e-08	10.27	430	2435	1234.93	1200.07	7.57623	21.4844	34.8	1.93	107.868	1.6	1.08667	1.30447	29.1829	11.1526	8.13065	5.08758
Ag	_331	Ti	0	0.851925	4.05675	-0.509	7	7	4	2	2	Fm-3m	225	18.0049	9.94835	3.94068	5.06578	0.0003477	0.785577	4.21873	11	10	4	-4.5659	-3.8403	-2.0183	-3.7706	47	1.65	2.11	71	1.63e-08	10.27	430	2435	1234.93	1200.07	7.57623	21.4844	34.8	1.93	107.868	1.6	1.08667	1.30447	34.7139	4.57944	6.013	4.9945
Ag	_331	V	0	0.851925	4.05675	-0.509	7	7	4	2	2	Fm-3m	225	18.0049	9.94835	3.94068	5.06578	0.0003477	0.785577	4.21873	11	10	4	-4.5659	-3.8403	-2.0183	-3.7706	47	1.65	2.11	71	1.63e-08	10.27	430	2435	1234.93	1200.07	7.57623	21.4844	34.8	1.93	107.868	1.6	1.08667	1.30447	13.3996	6.3129	6.26286	4.97045
Ag	_331	W	0	0.851925	4.05675	-0.509	7	7	4	2	2	Fm-3m	225	18.0049	9.94835	3.94068	5.06578	0.0003477	0.785577	4.21873	11	10	4	-4.5659	-3.8403	-2.0183	-3.7706	47	1.65	2.11	71	1.63e-08	10.27	430	2435	1234.93	1200.07	7.57623	21.4844	34.8	1.93	107.868	1.6	1.08667	1.30447	16.1914	18.854	7.38203	5.00332
Ag	_331	Y	0	0.851925	4.05675	-0.509	7	7	4	2	2	Fm-3m	225	18.0049	9.94835	3.94068	5.06578	0.0003477	0.785577	4.21873	11	10	4	-4.5659	-3.8403	-2.0183	-3.7706	47	1.65	2.11	71	1.63e-08	10.27	430	2435	1234.93	1200.07	7.57623	21.4844	34.8	1.93	107.868	1.6	1.08667	1.30447	65.6941	4.49452	3.12641	5.02887
Ag	_331	Zn	0	0.851925	4.05675	-0.509	7	7	4	2	2	Fm-3m	225	18.0049	9.94835	3.94068	5.06578	0.0003477	0.785577	4.21873	11	10	4	-4.5659	-3.8403	-2.0183	-3.7706	47	1.65	2.11	71	1.63e-08	10.27	430	2435	1234.93	1200.07	7.57623	21.4844	34.8	1.93	107.868	1.6	1.08667	1.30447	31.1149	6.98148	3.29833	5.85949
Ag	_331	Zr	0	0.851925	4.05675	-0.509	7	7	4	2	2	Fm-3m	225	18.0049	9.94835	3.94068	5.06578	0.0003477	0.785577	4.21873	11	10	4	-4.5659	-3.8403	-2.0183	-3.7706	47	1.65	2.11	71	1.63e-08	10.27	430	2435	1234.93	1200.07	7.57623	21.4844	34.8	1.93	107.868	1.6	1.08667	1.30447	46.9993	6.44609	4.36232	5.03937
Ag	_332	Ag	0.0973536	0.792872	4.22407	-0.5609	7	7	4	4	2	Fm-3m	225	18.0049	9.94835	3.94068	5.06578	0.0003477	0.785577	4.21873	11	10	4	-4.5659	-3.8403	-2.0183	-3.7706	47	1.65	2.11	71	1.63e-08	10.27	430	2435	1234.93	1200.07	7.57623	21.4844	34.8	1.93	107.868	1.6	1.08667	1.30447	18.0049	9.94835	3.94068	5.06578
Ag	_332	Au	0.0973536	0.792872	4.22407	-0.5609	7	7	4	4	2	Fm-3m	225	18.0049	9.94835	3.94068	5.06578	0.0003477	0.785577	4.21873	11	10	4	-4.5659	-3.8403	-2.0183	-3.7706	47	1.65	2.11	71	1.63e-08	10.27	430	2435	1234.93	1200.07	7.57623	21.4844	34.8	1.93	107.868	1.6	1.08667	1.30447	18.1447	18.0257	5.84744	5.14389
Ag	_332	Cd	0.0973536	0.792872	4.22407	-0.5609	7	7	4	4	2	Fm-3m	225	18.0049	9.94835	3.94068	5.06578	0.0003477	0.785577	4.21873	11	10	4	-4.5659	-3.8403	-2.0183	-3.7706	47	1.65	2.11	71	1.63e-08	10.27	430	2435	1234.93	1200.07	7.57623	21.4844	34.8	1.93	107.868	1.6	1.08667	1.30447	46.5556	8.01892	2.59815	5.94045
Ag	_332	Co	0.0973536	0.792872	4.22407	-0.5609	7	7	4	4	2	Fm-3m	225	18.0049	9.94835	3.94068	5.06578	0.0003477	0.785577	4.21873	11	10	4	-4.5659	-3.8403	-2.0183	-3.7706	47	1.65	2.11	71	1.63e-08	10.27	430	2435	1234.93	1200.07	7.57623	21.4844	34.8	1.93	107.868	1.6	1.08667	1.30447	21.8447	8.95968	5.23998	5.07384
Ag	_332	Cr	0.0973536	0.792872	4.22407	-0.5609	7	7	4	4	2	Fm-3m	225	18.0049	9.94835	3.94068	5.06578	0.0003477	0.785577	4.21873	11	10	4	-4.5659	-3.8403	-2.0183	-3.7706	47	1.65	2.11	71	1.63e-08	10.27	430	2435	1234.93	1200.07	7.57623	21.4844	34.8	1.93	107.868	1.6	1.08667	1.30447	23.7395	7.27408	7.22912	4.93427
Ag	_332	Cu	0.0973536	0.792872	4.22407	-0.5609	7	7	4	4	2	Fm-3m	225	18.0049	9.94835	3.94068	5.06578	0.0003477	0.785577	4.21873	11	10	4	-4.5659	-3.8403	-2.0183	-3.7706	47	1.65	2.11	71	1.63e-08	10.27	430	2435	1234.93	1200.07	7.57623	21.4844	34.8	1.93	107.868	1.6	1.08667	1.30447	11.8719	8.88827	7.51859	5.07016
Ag	_332	Fe	0.0973536	0.792872	4.22407	-0.5609	7	7	4	4	2	Fm-3m	225	18.0049	9.94835	3.94068	5.06578	0.0003477	0.785577	4.21873	11	10	4	-4.5659	-3.8403	-2.0183	-3.7706	47	1.65	2.11	71	1.63e-08	10.27	430	2435	1234.93	1200.07	7.57623	21.4844	34.8	1.93	107.868	1.6	1.08667	1.30447	11.4538	8.09626	5.30148	4.94233
Ag	_332	Hf	0.0973536	0.792872	4.22407	-0.5609	7	7	4	4	2	Fm-3m	225	18.0049	9.94835	3.94068	5.06578	0.0003477	0.785577	4.21873	11	10	4	-4.5659	-3.8403	-2.0183	-3.7706	47	1.65	2.11	71	1.63e-08	10.27	430	2435	1234.93	1200.07	7.57623	21.4844	34.8	1.93	107.868	1.6	1.08667	1.30447	44.9647	13.1832	5.00781	4.96399
Ag	_332	Hg	0.0973536	0.792872	4.22407	-0.5609	7	7	4	4	2	Fm-3m	225	18.0049	9.94835	3.94068	5.06578	0.0003477	0.785577	4.21873	11	10	4	-4.5659	-3.8403	-2.0183	-3.7706	47	1.65	2.11	71	1.63e-08	10.27	430	2435	1234.93	1200.07	7.57623	21.4844	34.8	1.93	107.868	1.6	1.08667	1.30447	63.6459	10.4669	0.332021	4.94563
Ag	_332	Ir	0.0973536	0.792872	4.22407	-0.5609	7	7	4	4	2	Fm-3m	225	18.0049	9.94835	3.94068	5.06578	0.0003477	0.785577	4.21873	11	10	4	-4.5659	-3.8403	-2.0183	-3.7706	47	1.65	2.11	71	1.63e-08	10.27	430	2435	1234.93	1200.07	7.57623	21.4844	34.8	1.93	107.868	1.6	1.08667	1.30447	14.5546	21.9301	10.1566	5.119
Ag	_332	Lu	0.0973536	0.792872	4.22407	-0.5609	7	7	4	4	2	Fm-3m	225	18.0049	9.94835	3.94068	5.06578	0.0003477	0.785577	4.21873	11	10	4	-4.5659	-3.8403	-2.0183	-3.7706	47	1.65	2.11	71	1.63e-08	10.27	430	2435	1234.93	1200.07	7.57623	21.4844	34.8	1.93	107.868	1.6	1.08667	1.30447	58.8634	9.87166	2.88491	5.00748
Ag	_332	Mn	0.0973536	0.792872	4.22407	-0.5609	7	7	4	4	2	Fm-3m	225	18.0049	9.94835	3.94068	5.06578	0.0003477	0.785577	4.21873	11	10	4	-4.5659	-3.8403	-2.0183	-3.7706	47	1.65	2.11	71	1.63e-08	10.27	430	2435	1234.93	1200.07	7.57623	21.4844	34.8	1.93	107.868	1.6	1.08667	1.30447	320.085	8.26524	6.40044	5.08344
Ag	_332	Mo	0.0973536	0.792872	4.22407	-0.5609	7	7	4	4	2	Fm-3m	225	18.0049	9.94835	3.94068	5.06578	0.0003477	0.785577	4.21873	11	10	4	-4.5659	-3.8403	-2.0183	-3.7706	47	1.65	2.11	71	1.63e-08	10.27	430	2435	1234.93	1200.07	7.57623	21.4844	34.8	1.93	107.868	1.6	1.08667	1.30447	15.8916	10.0249	8.59875	4.96438
Ag	_332	Nb	0.0973536	0.792872	4.22407	-0.5609	7	7	4	4	2	Fm-3m	225	18.0049	9.94835	3.94068	5.06578	0.0003477	0.785577	4.21873	11	10	4	-4.5659	-3.8403	-2.0183	-3.7706	47	1.65	2.11	71	1.63e-08	10.27	430	2435	1234.93	1200.07	7.57623	21.4844	34.8	1.93	107.868	1.6	1.08667	1.30447	18.3058	8.42765	5.20789	5.0282
Ag	_332	Ni	0.0973536	0.792872	4.22407	-0.5609	7	7	4	4	2	Fm-3m	225	18.0049	9.94835	3.94068	5.06578	0.0003477	0.785577	4.21873	11	10	4	-4.5659	-3.8403	-2.0183	-3.7706	47	1.65	2.11	71	1.63e-08	10.27	430	2435	1234.93	1200.07	7.57623	21.4844	34.8	1.93	107.868	1.6	1.08667	1.30447	10.7721	9.04769	8.06383	5.1775
Ag	_332	Os	0.0973536	0.792872	4.22407	-0.5609	7	7	4	4	2	Fm-3m	225	18.0049	9.94835	3.94068	5.06578	0.0003477	0.785577	4.21873	11	10	4	-4.5659	-3.8403	-2.0183	-3.7706	47	1.65	2.11	71	1.63e-08	10.27	430	2435	1234.93	1200.07	7.57623	21.4844	34.8	1.93	107.868	1.6	1.08667	1.30447	28.711	22.0044	8.56779	5.09379
Ag	_332	Pd	0.0973536	0.792872	4.22407	-0.5609	7	7	4	4	2	Fm-3m	225	18.0049	9.94835	3.94068	5.06578	0.0003477	0.785577	4.21873	11	10	4	-4.5659	-3.8403	-2.0183	-3.7706	47	1.65	2.11	71	1.63e-08	10.27	430	2435	1234.93	1200.07	7.57623	21.4844	34.8	1.93	107.868	1.6	1.08667	1.30447	15.4903	11.4081	4.4796	5.05443
Ag	_332	Pt	0.0973536	0.792872	4.22407	-0.5609	7	7	4	4	2	Fm-3m	225	18.0049	9.94835	3.94068	5.06578	0.0003477	0.785577	4.21873	11	10	4	-4.5659	-3.8403	-2.0183	-3.7706	47	1.65	2.11	71	1.63e-08	10.27	430	2435	1234.93	1200.07	7.57623	21.4844	34.8	1.93	107.868	1.6	1.08667	1.30447	15.7229	20.6034	7.28511	5.08489
Ag	_332	Re	0.0973536	0.792872	4.22407	-0.5609	7	7	4	4	2	Fm-3m	225	18.0049	9.94835	3.94068	5.06578	0.0003477	0.785577	4.21873	11	10	4	-4.5659	-3.8403	-2.0183	-3.7706	47	1.65	2.11	71	1.63e-08	10.27	430	2435	1234.93	1200.07	7.57623	21.4844	34.8	1.93	107.868	1.6	1.08667	1.30447	30.122	20.5301	7.09929	5.13772
Ag	_332	Rh	0.0973536	0.792872	4.22407	-0.5609	7	7	4	4	2	Fm-3m	225	18.0049	9.94835	3.94068	5.06578	0.0003477	0.785577	4.21873	11	10	4	-4.5659	-3.8403	-2.0183	-3.7706	47	1.65	2.11	71	1.63e-08	10.27	430	2435	1234.93	1200.07	7.57623	21.4844	34.8	1.93	107.868	1.6	1.08667	1.30447	14.1989	12.0346	7.14604	5.16071
Ag	_332	Ru	0.0973536	0.792872	4.22407	-0.5609	7	7	4	4	2	Fm-3m	225	18.0049	9.94835	3.94068	5.06578	0.0003477	0.785577	4.21873	11	10	4	-4.5659	-3.8403	-2.0183	-3.7706	47	1.65	2.11	71	1.63e-08	10.27	430	2435	1234.93	1200.07	7.57623	21.4844	34.8	1.93	107.868	1.6	1.08667	1.30447	27.9036	12.0293	8.37186	5.06339
Ag	_332	Sc	0.0973536	0.792872	4.22407	-0.5609	7	7	4	4	2	Fm-3m	225	18.0049	9.94835	3.94068	5.06578	0.0003477	0.785577	4.21873	11	10	4	-4.5659	-3.8403	-2.0183	-3.7706	47	1.65	2.11	71	1.63e-08	10.27	430	2435	1234.93	1200.07	7.57623	21.4844	34.8	1.93	107.868	1.6	1.08667	1.30447	49.3879	3.02305	3.77515	5.01872
Ag	_332	Ta	0.0973536	0.792872	4.22407	-0.5609	7	7	4	4	2	Fm-3m	225	18.0049	9.94835	3.94068	5.06578	0.0003477	0.785577	4.21873	11	10	4	-4.5659	-3.8403	-2.0183	-3.7706	47	1.65	2.11	71	1.63e-08	10.27	430	2435	1234.93	1200.07	7.57623	21.4844	34.8	1.93	107.868	1.6	1.08667	1.30447	18.335	16.3878	6.03781	5.02768
Ag	_332	Tc	0.0973536	0.792872	4.22407	-0.5609	7	7	4	4	2	Fm-3m	225	18.0049	9.94835	3.94068	5.06578	0.0003477	0.785577	4.21873	11	10	4	-4.5659	-3.8403	-2.0183	-3.7706	47	1.65	2.11	71	1.63e-08	10.27	430	2435	1234.93	1200.07	7.57623	21.4844	34.8	1.93	107.868	1.6	1.08667	1.30447	29.1829	11.1526	8.13065	5.08758
Ag	_332	Ti	0.0973536	0.792872	4.22407	-0.5609	7	7	4	4	2	Fm-3m	225	18.0049	9.94835	3.94068	5.06578	0.0003477	0.785577	4.21873	11	10	4	-4.5659	-3.8403	-2.0183	-3.7706	47	1.65	2.11	71	1.63e-08	10.27	430	2435	1234.93	1200.07	7.57623	21.4844	34.8	1.93	107.868	1.6	1.08667	1.30447	34.7139	4.57944	6.013	4.9945
Ag	_332	V	0.0973536	0.792872	4.22407	-0.5609	7	7	4	4	2	Fm-3m	225	18.0049	9.94835	3.94068	5.06578	0.0003477	0.785577	4.21873	11	10	4	-4.5659	-3.8403	-2.0183	-3.7706	47	1.65	2.11	71	1.63e-08	10.27	430	2435	1234.93	1200.07	7.57623	21.4844	34.8	1.93	107.868	1.6	1.08667	1.30447	13.3996	6.3129	6.26286	4.97045
Ag	_332	W	0.0973536	0.792872	4.22407	-0.5609	7	7	4	4	2	Fm-3m	225	18.0049	9.94835	3.94068	5.06578	0.0003477	0.785577	4.21873	11	10	4	-4.5659	-3.8403	-2.0183	-3.7706	47	1.65	2.11	71	1.63e-08	10.27	430	2435	1234.93	1200.07	7.57623	21.4844	34.8	1.93	107.868	1.6	1.08667	1.30447	16.1914	18.854	7.38203	5.00332
Ag	_332	Y	0.0973536	0.792872	4.22407	-0.5609	7	7	4	4	2	Fm-3m	225	18.0049	9.94835	3.94068	5.06578	0.0003477	0.785577	4.21873	11	10	4	-4.5659	-3.8403	-2.0183	-3.7706	47	1.65	2.11	71	1.63e-08	10.27	430	2435	1234.93	1200.07	7.57623	21.4844	34.8	1.93	107.868	1.6	1.08667	1.30447	65.6941	4.49452	3.12641	5.02887
Ag	_332	Zn	0.0973536	0.792872	4.22407	-0.5609	7	7	4	4	2	Fm-3m	225	18.0049	9.94835	3.94068	5.06578	0.0003477	0.785577	4.21873	11	10	4	-4.5659	-3.8403	-2.0183	-3.7706	47	1.65	2.11	71	1.63e-08	10.27	430	2435	1234.93	1200.07	7.57623	21.4844	34.8	1.93	107.868	1.6	1.08667	1.30447	31.1149	6.98148	3.29833	5.85949
Ag	_332	Zr	0.0973536	0.792872	4.22407	-0.5609	7	7	4	4	2	Fm-3m	225	18.0049	9.94835	3.94068	5.06578	0.0003477	0.785577	4.21873	11	10	4	-4.5659	-3.8403	-2.0183	-3.7706	47	1.65	2.11	71	1.63e-08	10.27	430	2435	1234.93	1200.07	7.57623	21.4844	34.8	1.93	107.868	1.6	1.08667	1.30447	46.9993	6.44609	4.36232	5.03937
Au	_100	Ag	0.0886579	0.860597	5.00427	-0.0963	8	8	4	4	4	Fm-3m	225	18.1447	18.0257	5.84744	5.14389	5.36e-05	0.748958	5.0613	11	10	5	-5.9456	-5.2426	-2.4188	-3.2861	79	1.74	2.14	70	2.2e-08	10.21	320	3129	1337.33	1791.67	9.22555	20.203	30	2.54	196.967	1.35	1.07	2.30861	18.0049	9.94835	3.94068	5.06578
Au	_100	Au	0.0886579	0.860597	5.00427	-0.0963	8	8	4	4	4	Fm-3m	225	18.1447	18.0257	5.84744	5.14389	5.36e-05	0.748958	5.0613	11	10	5	-5.9456	-5.2426	-2.4188	-3.2861	79	1.74	2.14	70	2.2e-08	10.21	320	3129	1337.33	1791.67	9.22555	20.203	30	2.54	196.967	1.35	1.07	2.30861	18.1447	18.0257	5.84744	5.14389
Au	_100	Cd	0.0886579	0.860597	5.00427	-0.0963	8	8	4	4	4	Fm-3m	225	18.1447	18.0257	5.84744	5.14389	5.36e-05	0.748958	5.0613	11	10	5	-5.9456	-5.2426	-2.4188	-3.2861	79	1.74	2.14	70	2.2e-08	10.21	320	3129	1337.33	1791.67	9.22555	20.203	30	2.54	196.967	1.35	1.07	2.30861	46.5556	8.01892	2.59815	5.94045
Au	_100	Co	0.0886579	0.860597	5.00427	-0.0963	8	8	4	4	4	Fm-3m	225	18.1447	18.0257	5.84744	5.14389	5.36e-05	0.748958	5.0613	11	10	5	-5.9456	-5.2426	-2.4188	-3.2861	79	1.74	2.14	70	2.2e-08	10.21	320	3129	1337.33	1791.67	9.22555	20.203	30	2.54	196.967	1.35	1.07	2.30861	21.8447	8.95968	5.23998	5.07384
Au	_100	Cr	0.0886579	0.860597	5.00427	-0.0963	8	8	4	4	4	Fm-3m	225	18.1447	18.0257	5.84744	5.14389	5.36e-05	0.748958	5.0613	11	10	5	-5.9456	-5.2426	-2.4188	-3.2861	79	1.74	2.14	70	2.2e-08	10.21	320	3129	1337.33	1791.67	9.22555	20.203	30	2.54	196.967	1.35	1.07	2.30861	23.7395	7.27408	7.22912	4.93427
Au	_100	Cu	0.0886579	0.860597	5.00427	-0.0963	8	8	4	4	4	Fm-3m	225	18.1447	18.0257	5.84744	5.14389	5.36e-05	0.748958	5.0613	11	10	5	-5.9456	-5.2426	-2.4188	-3.2861	79	1.74	2.14	70	2.2e-08	10.21	320	3129	1337.33	1791.67	9.22555	20.203	30	2.54	196.967	1.35	1.07	2.30861	11.8719	8.88827	7.51859	5.07016
Au	_100	Fe	0.0886579	0.860597	5.00427	-0.0963	8	8	4	4	4	Fm-3m	225	18.1447	18.0257	5.84744	5.14389	5.36e-05	0.748958	5.0613	11	10	5	-5.9456	-5.2426	-2.4188	-3.2861	79	1.74	2.14	70	2.2e-08	10.21	320	3129	1337.33	1791.67	9.22555	20.203	30	2.54	196.967	1.35	1.07	2.30861	11.4538	8.09626	5.30148	4.94233
Au	_100	Hf	0.0886579	0.860597	5.00427	-0.0963	8	8	4	4	4	Fm-3m	225	18.1447	18.0257	5.84744	5.14389	5.36e-05	0.748958	5.0613	11	10	5	-5.9456	-5.2426	-2.4188	-3.2861	79	1.74	2.14	70	2.2e-08	10.21	320	3129	1337.33	1791.67	9.22555	20.203	30	2.54	196.967	1.35	1.07	2.30861	44.9647	13.1832	5.00781	4.96399
Au	_100	Hg	0.0886579	0.860597	5.00427	-0.0963	8	8	4	4	4	Fm-3m	225	18.1447	18.0257	5.84744	5.14389	5.36e-05	0.748958	5.0613	11	10	5	-5.9456	-5.2426	-2.4188	-3.2861	79	1.74	2.14	70	2.2e-08	10.21	320	3129	1337.33	1791.67	9.22555	20.203	30	2.54	196.967	1.35	1.07	2.30861	63.6459	10.4669	0.332021	4.94563
Au	_100	Ir	0.0886579	0.860597	5.00427	-0.0963	8	8	4	4	4	Fm-3m	225	18.1447	18.0257	5.84744	5.14389	5.36e-05	0.748958	5.0613	11	10	5	-5.9456	-5.2426	-2.4188	-3.2861	79	1.74	2.14	70	2.2e-08	10.21	320	3129	1337.33	1791.67	9.22555	20.203	30	2.54	196.967	1.35	1.07	2.30861	14.5546	21.9301	10.1566	5.119
Au	_100	Lu	0.0886579	0.860597	5.00427	-0.0963	8	8	4	4	4	Fm-3m	225	18.1447	18.0257	5.84744	5.14389	5.36e-05	0.748958	5.0613	11	10	5	-5.9456	-5.2426	-2.4188	-3.2861	79	1.74	2.14	70	2.2e-08	10.21	320	3129	1337.33	1791.67	9.22555	20.203	30	2.54	196.967	1.35	1.07	2.30861	58.8634	9.87166	2.88491	5.00748
Au	_100	Mn	0.0886579	0.860597	5.00427	-0.0963	8	8	4	4	4	Fm-3m	225	18.1447	18.0257	5.84744	5.14389	5.36e-05	0.748958	5.0613	11	10	5	-5.9456	-5.2426	-2.4188	-3.2861	79	1.74	2.14	70	2.2e-08	10.21	320	3129	1337.33	1791.67	9.22555	20.203	30	2.54	196.967	1.35	1.07	2.30861	320.085	8.26524	6.40044	5.08344
Au	_100	Mo	0.0886579	0.860597	5.00427	-0.0963	8	8	4	4	4	Fm-3m	225	18.1447	18.0257	5.84744	5.14389	5.36e-05	0.748958	5.0613	11	10	5	-5.9456	-5.2426	-2.4188	-3.2861	79	1.74	2.14	70	2.2e-08	10.21	320	3129	1337.33	1791.67	9.22555	20.203	30	2.54	196.967	1.35	1.07	2.30861	15.8916	10.0249	8.59875	4.96438
Au	_100	Nb	0.0886579	0.860597	5.00427	-0.0963	8	8	4	4	4	Fm-3m	225	18.1447	18.0257	5.84744	5.14389	5.36e-05	0.748958	5.0613	11	10	5	-5.9456	-5.2426	-2.4188	-3.2861	79	1.74	2.14	70	2.2e-08	10.21	320	3129	1337.33	1791.67	9.22555	20.203	30	2.54	196.967	1.35	1.07	2.30861	18.3058	8.42765	5.20789	5.0282
Au	_100	Ni	0.0886579	0.860597	5.00427	-0.0963	8	8	4	4	4	Fm-3m	225	18.1447	18.0257	5.84744	5.14389	5.36e-05	0.748958	5.0613	11	10	5	-5.9456	-5.2426	-2.4188	-3.2861	79	1.74	2.14	70	2.2e-08	10.21	320	3129	1337.33	1791.67	9.22555	20.203	30	2.54	196.967	1.35	1.07	2.30861	10.7721	9.04769	8.06383	5.1775
Au	_100	Os	0.0886579	0.860597	5.00427	-0.0963	8	8	4	4	4	Fm-3m	225	18.1447	18.0257	5.84744	5.14389	5.36e-05	0.748958	5.0613	11	10	5	-5.9456	-5.2426	-2.4188	-3.2861	79	1.74	2.14	70	2.2e-08	10.21	320	3129	1337.33	1791.67	9.22555	20.203	30	2.54	196.967	1.35	1.07	2.30861	28.711	22.0044	8.56779	5.09379
Au	_100	Pd	0.0886579	0.860597	5.00427	-0.0963	8	8	4	4	4	Fm-3m	225	18.1447	18.0257	5.84744	5.14389	5.36e-05	0.748958	5.0613	11	10	5	-5.9456	-5.2426	-2.4188	-3.2861	79	1.74	2.14	70	2.2e-08	10.21	320	3129	1337.33	1791.67	9.22555	20.203	30	2.54	196.967	1.35	1.07	2.30861	15.4903	11.4081	4.4796	5.05443
Au	_100	Pt	0.0886579	0.860597	5.00427	-0.0963	8	8	4	4	4	Fm-3m	225	18.1447	18.0257	5.84744	5.14389	5.36e-05	0.748958	5.0613	11	10	5	-5.9456	-5.2426	-2.4188	-3.2861	79	1.74	2.14	70	2.2e-08	10.21	320	3129	1337.33	1791.67	9.22555	20.203	30	2.54	196.967	1.35	1.07	2.30861	15.7229	20.6034	7.28511	5.08489
Au	_100	Re	0.0886579	0.860597	5.00427	-0.0963	8	8	4	4	4	Fm-3m	225	18.1447	18.0257	5.84744	5.14389	5.36e-05	0.748958	5.0613	11	10	5	-5.9456	-5.2426	-2.4188	-3.2861	79	1.74	2.14	70	2.2e-08	10.21	320	3129	1337.33	1791.67	9.22555	20.203	30	2.54	196.967	1.35	1.07	2.30861	30.122	20.5301	7.09929	5.13772
Au	_100	Rh	0.0886579	0.860597	5.00427	-0.0963	8	8	4	4	4	Fm-3m	225	18.1447	18.0257	5.84744	5.14389	5.36e-05	0.748958	5.0613	11	10	5	-5.9456	-5.2426	-2.4188	-3.2861	79	1.74	2.14	70	2.2e-08	10.21	320	3129	1337.33	1791.67	9.22555	20.203	30	2.54	196.967	1.35	1.07	2.30861	14.1989	12.0346	7.14604	5.16071
Au	_100	Ru	0.0886579	0.860597	5.00427	-0.0963	8	8	4	4	4	Fm-3m	225	18.1447	18.0257	5.84744	5.14389	5.36e-05	0.748958	5.0613	11	10	5	-5.9456	-5.2426	-2.4188	-3.2861	79	1.74	2.14	70	2.2e-08	10.21	320	3129	1337.33	1791.67	9.22555	20.203	30	2.54	196.967	1.35	1.07	2.30861	27.9036	12.0293	8.37186	5.06339
Au	_100	Sc	0.0886579	0.860597	5.00427	-0.0963	8	8	4	4	4	Fm-3m	225	18.1447	18.0257	5.84744	5.14389	5.36e-05	0.748958	5.0613	11	10	5	-5.9456	-5.2426	-2.4188	-3.2861	79	1.74	2.14	70	2.2e-08	10.21	320	3129	1337.33	1791.67	9.22555	20.203	30	2.54	196.967	1.35	1.07	2.30861	49.3879	3.02305	3.77515	5.01872
Au	_100	Ta	0.0886579	0.860597	5.00427	-0.0963	8	8	4	4	4	Fm-3m	225	18.1447	18.0257	5.84744	5.14389	5.36e-05	0.748958	5.0613	11	10	5	-5.9456	-5.2426	-2.4188	-3.2861	79	1.74	2.14	70	2.2e-08	10.21	320	3129	1337.33	1791.67	9.22555	20.203	30	2.54	196.967	1.35	1.07	2.30861	18.335	16.3878	6.03781	5.02768
Au	_100	Tc	0.0886579	0.860597	5.00427	-0.0963	8	8	4	4	4	Fm-3m	225	18.1447	18.0257	5.84744	5.14389	5.36e-05	0.748958	5.0613	11	10	5	-5.9456	-5.2426	-2.4188	-3.2861	79	1.74	2.14	70	2.2e-08	10.21	320	3129	1337.33	1791.67	9.22555	20.203	30	2.54	196.967	1.35	1.07	2.30861	29.1829	11.1526	8.13065	5.08758
Au	_100	Ti	0.0886579	0.860597	5.00427	-0.0963	8	8	4	4	4	Fm-3m	225	18.1447	18.0257	5.84744	5.14389	5.36e-05	0.748958	5.0613	11	10	5	-5.9456	-5.2426	-2.4188	-3.2861	79	1.74	2.14	70	2.2e-08	10.21	320	3129	1337.33	1791.67	9.22555	20.203	30	2.54	196.967	1.35	1.07	2.30861	34.7139	4.57944	6.013	4.9945
Au	_100	V	0.0886579	0.860597	5.00427	-0.0963	8	8	4	4	4	Fm-3m	225	18.1447	18.0257	5.84744	5.14389	5.36e-05	0.748958	5.0613	11	10	5	-5.9456	-5.2426	-2.4188	-3.2861	79	1.74	2.14	70	2.2e-08	10.21	320	3129	1337.33	1791.67	9.22555	20.203	30	2.54	196.967	1.35	1.07	2.30861	13.3996	6.3129	6.26286	4.97045
Au	_100	W	0.0886579	0.860597	5.00427	-0.0963	8	8	4	4	4	Fm-3m	225	18.1447	18.0257	5.84744	5.14389	5.36e-05	0.748958	5.0613	11	10	5	-5.9456	-5.2426	-2.4188	-3.2861	79	1.74	2.14	70	2.2e-08	10.21	320	3129	1337.33	1791.67	9.22555	20.203	30	2.54	196.967	1.35	1.07	2.30861	16.1914	18.854	7.38203	5.00332
Au	_100	Y	0.0886579	0.860597	5.00427	-0.0963	8	8	4	4	4	Fm-3m	225	18.1447	18.0257	5.84744	5.14389	5.36e-05	0.748958	5.0613	11	10	5	-5.9456	-5.2426	-2.4188	-3.2861	79	1.74	2.14	70	2.2e-08	10.21	320	3129	1337.33	1791.67	9.22555	20.203	30	2.54	196.967	1.35	1.07	2.30861	65.6941	4.49452	3.12641	5.02887
Au	_100	Zn	0.0886579	0.860597	5.00427	-0.0963	8	8	4	4	4	Fm-3m	225	18.1447	18.0257	5.84744	5.14389	5.36e-05	0.748958	5.0613	11	10	5	-5.9456	-5.2426	-2.4188	-3.2861	79	1.74	2.14	70	2.2e-08	10.21	320	3129	1337.33	1791.67	9.22555	20.203	30	2.54	196.967	1.35	1.07	2.30861	31.1149	6.98148	3.29833	5.85949
Au	_100	Zr	0.0886579	0.860597	5.00427	-0.0963	8	8	4	4	4	Fm-3m	225	18.1447	18.0257	5.84744	5.14389	5.36e-05	0.748958	5.0613	11	10	5	-5.9456	-5.2426	-2.4188	-3.2861	79	1.74	2.14	70	2.2e-08	10.21	320	3129	1337.33	1791.67	9.22555	20.203	30	2.54	196.967	1.35	1.07	2.30861	46.9993	6.44609	4.36232	5.03937
Au	_110	Ag	0	0.908579	4.92866	-0.0882399	7	7	6	2	2	Fm-3m	225	18.1447	18.0257	5.84744	5.14389	5.36e-05	0.748958	5.0613	11	10	5	-5.9456	-5.2426	-2.4188	-3.2861	79	1.74	2.14	70	2.2e-08	10.21	320	3129	1337.33	1791.67	9.22555	20.203	30	2.54	196.967	1.35	1.07	2.30861	18.0049	9.94835	3.94068	5.06578
Au	_110	Au	0	0.908579	4.92866	-0.0882399	7	7	6	2	2	Fm-3m	225	18.1447	18.0257	5.84744	5.14389	5.36e-05	0.748958	5.0613	11	10	5	-5.9456	-5.2426	-2.4188	-3.2861	79	1.74	2.14	70	2.2e-08	10.21	320	3129	1337.33	1791.67	9.22555	20.203	30	2.54	196.967	1.35	1.07	2.30861	18.1447	18.0257	5.84744	5.14389
Au	_110	Cd	0	0.908579	4.92866	-0.0882399	7	7	6	2	2	Fm-3m	225	18.1447	18.0257	5.84744	5.14389	5.36e-05	0.748958	5.0613	11	10	5	-5.9456	-5.2426	-2.4188	-3.2861	79	1.74	2.14	70	2.2e-08	10.21	320	3129	1337.33	1791.67	9.22555	20.203	30	2.54	196.967	1.35	1.07	2.30861	46.5556	8.01892	2.59815	5.94045
Au	_110	Co	0	0.908579	4.92866	-0.0882399	7	7	6	2	2	Fm-3m	225	18.1447	18.0257	5.84744	5.14389	5.36e-05	0.748958	5.0613	11	10	5	-5.9456	-5.2426	-2.4188	-3.2861	79	1.74	2.14	70	2.2e-08	10.21	320	3129	1337.33	1791.67	9.22555	20.203	30	2.54	196.967	1.35	1.07	2.30861	21.8447	8.95968	5.23998	5.07384
Au	_110	Cr	0	0.908579	4.92866	-0.0882399	7	7	6	2	2	Fm-3m	225	18.1447	18.0257	5.84744	5.14389	5.36e-05	0.748958	5.0613	11	10	5	-5.9456	-5.2426	-2.4188	-3.2861	79	1.74	2.14	70	2.2e-08	10.21	320	3129	1337.33	1791.67	9.22555	20.203	30	2.54	196.967	1.35	1.07	2.30861	23.7395	7.27408	7.22912	4.93427
Au	_110	Cu	0	0.908579	4.92866	-0.0882399	7	7	6	2	2	Fm-3m	225	18.1447	18.0257	5.84744	5.14389	5.36e-05	0.748958	5.0613	11	10	5	-5.9456	-5.2426	-2.4188	-3.2861	79	1.74	2.14	70	2.2e-08	10.21	320	3129	1337.33	1791.67	9.22555	20.203	30	2.54	196.967	1.35	1.07	2.30861	11.8719	8.88827	7.51859	5.07016
Au	_110	Fe	0	0.908579	4.92866	-0.0882399	7	7	6	2	2	Fm-3m	225	18.1447	18.0257	5.84744	5.14389	5.36e-05	0.748958	5.0613	11	10	5	-5.9456	-5.2426	-2.4188	-3.2861	79	1.74	2.14	70	2.2e-08	10.21	320	3129	1337.33	1791.67	9.22555	20.203	30	2.54	196.967	1.35	1.07	2.30861	11.4538	8.09626	5.30148	4.94233
Au	_110	Hf	0	0.908579	4.92866	-0.0882399	7	7	6	2	2	Fm-3m	225	18.1447	18.0257	5.84744	5.14389	5.36e-05	0.748958	5.0613	11	10	5	-5.9456	-5.2426	-2.4188	-3.2861	79	1.74	2.14	70	2.2e-08	10.21	320	3129	1337.33	1791.67	9.22555	20.203	30	2.54	196.967	1.35	1.07	2.30861	44.9647	13.1832	5.00781	4.96399
Au	_110	Hg	0	0.908579	4.92866	-0.0882399	7	7	6	2	2	Fm-3m	225	18.1447	18.0257	5.84744	5.14389	5.36e-05	0.748958	5.0613	11	10	5	-5.9456	-5.2426	-2.4188	-3.2861	79	1.74	2.14	70	2.2e-08	10.21	320	3129	1337.33	1791.67	9.22555	20.203	30	2.54	196.967	1.35	1.07	2.30861	63.6459	10.4669	0.332021	4.94563
Au	_110	Ir	0	0.908579	4.92866	-0.0882399	7	7	6	2	2	Fm-3m	225	18.1447	18.0257	5.84744	5.14389	5.36e-05	0.748958	5.0613	11	10	5	-5.9456	-5.2426	-2.4188	-3.2861	79	1.74	2.14	70	2.2e-08	10.21	320	3129	1337.33	1791.67	9.22555	20.203	30	2.54	196.967	1.35	1.07	2.30861	14.5546	21.9301	10.1566	5.119
Au	_110	Lu	0	0.908579	4.92866	-0.0882399	7	7	6	2	2	Fm-3m	225	18.1447	18.0257	5.84744	5.14389	5.36e-05	0.748958	5.0613	11	10	5	-5.9456	-5.2426	-2.4188	-3.2861	79	1.74	2.14	70	2.2e-08	10.21	320	3129	1337.33	1791.67	9.22555	20.203	30	2.54	196.967	1.35	1.07	2.30861	58.8634	9.87166	2.88491	5.00748
Au	_110	Mn	0	0.908579	4.92866	-0.0882399	7	7	6	2	2	Fm-3m	225	18.1447	18.0257	5.84744	5.14389	5.36e-05	0.748958	5.0613	11	10	5	-5.9456	-5.2426	-2.4188	-3.2861	79	1.74	2.14	70	2.2e-08	10.21	320	3129	1337.33	1791.67	9.22555	20.203	30	2.54	196.967	1.35	1.07	2.30861	320.085	8.26524	6.40044	5.08344
Au	_110	Mo	0	0.908579	4.92866	-0.0882399	7	7	6	2	2	Fm-3m	225	18.1447	18.0257	5.84744	5.14389	5.36e-05	0.748958	5.0613	11	10	5	-5.9456	-5.2426	-2.4188	-3.2861	79	1.74	2.14	70	2.2e-08	10.21	320	3129	1337.33	1791.67	9.22555	20.203	30	2.54	196.967	1.35	1.07	2.30861	15.8916	10.0249	8.59875	4.96438
Au	_110	Nb	0	0.908579	4.92866	-0.0882399	7	7	6	2	2	Fm-3m	225	18.1447	18.0257	5.84744	5.14389	5.36e-05	0.748958	5.0613	11	10	5	-5.9456	-5.2426	-2.4188	-3.2861	79	1.74	2.14	70	2.2e-08	10.21	320	3129	1337.33	1791.67	9.22555	20.203	30	2.54	196.967	1.35	1.07	2.30861	18.3058	8.42765	5.20789	5.0282
Au	_110	Ni	0	0.908579	4.92866	-0.0882399	7	7	6	2	2	Fm-3m	225	18.1447	18.0257	5.84744	5.14389	5.36e-05	0.748958	5.0613	11	10	5	-5.9456	-5.2426	-2.4188	-3.2861	79	1.74	2.14	70	2.2e-08	10.21	320	3129	1337.33	1791.67	9.22555	20.203	30	2.54	196.967	1.35	1.07	2.30861	10.7721	9.04769	8.06383	5.1775
Au	_110	Os	0	0.908579	4.92866	-0.0882399	7	7	6	2	2	Fm-3m	225	18.1447	18.0257	5.84744	5.14389	5.36e-05	0.748958	5.0613	11	10	5	-5.9456	-5.2426	-2.4188	-3.2861	79	1.74	2.14	70	2.2e-08	10.21	320	3129	1337.33	1791.67	9.22555	20.203	30	2.54	196.967	1.35	1.07	2.30861	28.711	22.0044	8.56779	5.09379
Au	_110	Pd	0	0.908579	4.92866	-0.0882399	7	7	6	2	2	Fm-3m	225	18.1447	18.0257	5.84744	5.14389	5.36e-05	0.748958	5.0613	11	10	5	-5.9456	-5.2426	-2.4188	-3.2861	79	1.74	2.14	70	2.2e-08	10.21	320	3129	1337.33	1791.67	9.22555	20.203	30	2.54	196.967	1.35	1.07	2.30861	15.4903	11.4081	4.4796	5.05443
Au	_110	Pt	0	0.908579	4.92866	-0.0882399	7	7	6	2	2	Fm-3m	225	18.1447	18.0257	5.84744	5.14389	5.36e-05	0.748958	5.0613	11	10	5	-5.9456	-5.2426	-2.4188	-3.2861	79	1.74	2.14	70	2.2e-08	10.21	320	3129	1337.33	1791.67	9.22555	20.203	30	2.54	196.967	1.35	1.07	2.30861	15.7229	20.6034	7.28511	5.08489
Au	_110	Re	0	0.908579	4.92866	-0.0882399	7	7	6	2	2	Fm-3m	225	18.1447	18.0257	5.84744	5.14389	5.36e-05	0.748958	5.0613	11	10	5	-5.9456	-5.2426	-2.4188	-3.2861	79	1.74	2.14	70	2.2e-08	10.21	320	3129	1337.33	1791.67	9.22555	20.203	30	2.54	196.967	1.35	1.07	2.30861	30.122	20.5301	7.09929	5.13772
Au	_110	Rh	0	0.908579	4.92866	-0.0882399	7	7	6	2	2	Fm-3m	225	18.1447	18.0257	5.84744	5.14389	5.36e-05	0.748958	5.0613	11	10	5	-5.9456	-5.2426	-2.4188	-3.2861	79	1.74	2.14	70	2.2e-08	10.21	320	3129	1337.33	1791.67	9.22555	20.203	30	2.54	196.967	1.35	1.07	2.30861	14.1989	12.0346	7.14604	5.16071
Au	_110	Ru	0	0.908579	4.92866	-0.0882399	7	7	6	2	2	Fm-3m	225	18.1447	18.0257	5.84744	5.14389	5.36e-05	0.748958	5.0613	11	10	5	-5.9456	-5.2426	-2.4188	-3.2861	79	1.74	2.14	70	2.2e-08	10.21	320	3129	1337.33	1791.67	9.22555	20.203	30	2.54	196.967	1.35	1.07	2.30861	27.9036	12.0293	8.37186	5.06339
Au	_110	Sc	0	0.908579	4.92866	-0.0882399	7	7	6	2	2	Fm-3m	225	18.1447	18.0257	5.84744	5.14389	5.36e-05	0.748958	5.0613	11	10	5	-5.9456	-5.2426	-2.4188	-3.2861	79	1.74	2.14	70	2.2e-08	10.21	320	3129	1337.33	1791.67	9.22555	20.203	30	2.54	196.967	1.35	1.07	2.30861	49.3879	3.02305	3.77515	5.01872
Au	_110	Ta	0	0.908579	4.92866	-0.0882399	7	7	6	2	2	Fm-3m	225	18.1447	18.0257	5.84744	5.14389	5.36e-05	0.748958	5.0613	11	10	5	-5.9456	-5.2426	-2.4188	-3.2861	79	1.74	2.14	70	2.2e-08	10.21	320	3129	1337.33	1791.67	9.22555	20.203	30	2.54	196.967	1.35	1.07	2.30861	18.335	16.3878	6.03781	5.02768
Au	_110	Tc	0	0.908579	4.92866	-0.0882399	7	7	6	2	2	Fm-3m	225	18.1447	18.0257	5.84744	5.14389	5.36e-05	0.748958	5.0613	11	10	5	-5.9456	-5.2426	-2.4188	-3.2861	79	1.74	2.14	70	2.2e-08	10.21	320	3129	1337.33	1791.67	9.22555	20.203	30	2.54	196.967	1.35	1.07	2.30861	29.1829	11.1526	8.13065	5.08758
Au	_110	Ti	0	0.908579	4.92866	-0.0882399	7	7	6	2	2	Fm-3m	225	18.1447	18.0257	5.84744	5.14389	5.36e-05	0.748958	5.0613	11	10	5	-5.9456	-5.2426	-2.4188	-3.2861	79	1.74	2.14	70	2.2e-08	10.21	320	3129	1337.33	1791.67	9.22555	20.203	30	2.54	196.967	1.35	1.07	2.30861	34.7139	4.57944	6.013	4.9945
Au	_110	V	0	0.908579	4.92866	-0.0882399	7	7	6	2	2	Fm-3m	225	18.1447	18.0257	5.84744	5.14389	5.36e-05	0.748958	5.0613	11	10	5	-5.9456	-5.2426	-2.4188	-3.2861	79	1.74	2.14	70	2.2e-08	10.21	320	3129	1337.33	1791.67	9.22555	20.203	30	2.54	196.967	1.35	1.07	2.30861	13.3996	6.3129	6.26286	4.97045
Au	_110	W	0	0.908579	4.92866	-0.0882399	7	7	6	2	2	Fm-3m	225	18.1447	18.0257	5.84744	5.14389	5.36e-05	0.748958	5.0613	11	10	5	-5.9456	-5.2426	-2.4188	-3.2861	79	1.74	2.14	70	2.2e-08	10.21	320	3129	1337.33	1791.67	9.22555	20.203	30	2.54	196.967	1.35	1.07	2.30861	16.1914	18.854	7.38203	5.00332
Au	_110	Y	0	0.908579	4.92866	-0.0882399	7	7	6	2	2	Fm-3m	225	18.1447	18.0257	5.84744	5.14389	5.36e-05	0.748958	5.0613	11	10	5	-5.9456	-5.2426	-2.4188	-3.2861	79	1.74	2.14	70	2.2e-08	10.21	320	3129	1337.33	1791.67	9.22555	20.203	30	2.54	196.967	1.35	1.07	2.30861	65.6941	4.49452	3.12641	5.02887
Au	_110	Zn	0	0.908579	4.92866	-0.0882399	7	7	6	2	2	Fm-3m	225	18.1447	18.0257	5.84744	5.14389	5.36e-05	0.748958	5.0613	11	10	5	-5.9456	-5.2426	-2.4188	-3.2861	79	1.74	2.14	70	2.2e-08	10.21	320	3129	1337.33	1791.67	9.22555	20.203	30	2.54	196.967	1.35	1.07	2.30861	31.1149	6.98148	3.29833	5.85949
Au	_110	Zr	0	0.908579	4.92866	-0.0882399	7	7	6	2	2	Fm-3m	225	18.1447	18.0257	5.84744	5.14389	5.36e-05	0.748958	5.0613	11	10	5	-5.9456	-5.2426	-2.4188	-3.2861	79	1.74	2.14	70	2.2e-08	10.21	320	3129	1337.33	1791.67	9.22555	20.203	30	2.54	196.967	1.35	1.07	2.30861	46.9993	6.44609	4.36232	5.03937
Au	_111	Ag	0.235728	0.710368	5.15996	-0.108568	9	9	6	6	6	Fm-3m	225	18.1447	18.0257	5.84744	5.14389	5.36e-05	0.748958	5.0613	11	10	5	-5.9456	-5.2426	-2.4188	-3.2861	79	1.74	2.14	70	2.2e-08	10.21	320	3129	1337.33	1791.67	9.22555	20.203	30	2.54	196.967	1.35	1.07	2.30861	18.0049	9.94835	3.94068	5.06578
Au	_111	Au	0.235728	0.710368	5.15996	-0.108568	9	9	6	6	6	Fm-3m	225	18.1447	18.0257	5.84744	5.14389	5.36e-05	0.748958	5.0613	11	10	5	-5.9456	-5.2426	-2.4188	-3.2861	79	1.74	2.14	70	2.2e-08	10.21	320	3129	1337.33	1791.67	9.22555	20.203	30	2.54	196.967	1.35	1.07	2.30861	18.1447	18.0257	5.84744	5.14389
Au	_111	Cd	0.235728	0.710368	5.15996	-0.108568	9	9	6	6	6	Fm-3m	225	18.1447	18.0257	5.84744	5.14389	5.36e-05	0.748958	5.0613	11	10	5	-5.9456	-5.2426	-2.4188	-3.2861	79	1.74	2.14	70	2.2e-08	10.21	320	3129	1337.33	1791.67	9.22555	20.203	30	2.54	196.967	1.35	1.07	2.30861	46.5556	8.01892	2.59815	5.94045
Au	_111	Co	0.235728	0.710368	5.15996	-0.108568	9	9	6	6	6	Fm-3m	225	18.1447	18.0257	5.84744	5.14389	5.36e-05	0.748958	5.0613	11	10	5	-5.9456	-5.2426	-2.4188	-3.2861	79	1.74	2.14	70	2.2e-08	10.21	320	3129	1337.33	1791.67	9.22555	20.203	30	2.54	196.967	1.35	1.07	2.30861	21.8447	8.95968	5.23998	5.07384
Au	_111	Cr	0.235728	0.710368	5.15996	-0.108568	9	9	6	6	6	Fm-3m	225	18.1447	18.0257	5.84744	5.14389	5.36e-05	0.748958	5.0613	11	10	5	-5.9456	-5.2426	-2.4188	-3.2861	79	1.74	2.14	70	2.2e-08	10.21	320	3129	1337.33	1791.67	9.22555	20.203	30	2.54	196.967	1.35	1.07	2.30861	23.7395	7.27408	7.22912	4.93427
Au	_111	Cu	0.235728	0.710368	5.15996	-0.108568	9	9	6	6	6	Fm-3m	225	18.1447	18.0257	5.84744	5.14389	5.36e-05	0.748958	5.0613	11	10	5	-5.9456	-5.2426	-2.4188	-3.2861	79	1.74	2.14	70	2.2e-08	10.21	320	3129	1337.33	1791.67	9.22555	20.203	30	2.54	196.967	1.35	1.07	2.30861	11.8719	8.88827	7.51859	5.07016
Au	_111	Fe	0.235728	0.710368	5.15996	-0.108568	9	9	6	6	6	Fm-3m	225	18.1447	18.0257	5.84744	5.14389	5.36e-05	0.748958	5.0613	11	10	5	-5.9456	-5.2426	-2.4188	-3.2861	79	1.74	2.14	70	2.2e-08	10.21	320	3129	1337.33	1791.67	9.22555	20.203	30	2.54	196.967	1.35	1.07	2.30861	11.4538	8.09626	5.30148	4.94233
Au	_111	Hf	0.235728	0.710368	5.15996	-0.108568	9	9	6	6	6	Fm-3m	225	18.1447	18.0257	5.84744	5.14389	5.36e-05	0.748958	5.0613	11	10	5	-5.9456	-5.2426	-2.4188	-3.2861	79	1.74	2.14	70	2.2e-08	10.21	320	3129	1337.33	1791.67	9.22555	20.203	30	2.54	196.967	1.35	1.07	2.30861	44.9647	13.1832	5.00781	4.96399
Au	_111	Hg	0.235728	0.710368	5.15996	-0.108568	9	9	6	6	6	Fm-3m	225	18.1447	18.0257	5.84744	5.14389	5.36e-05	0.748958	5.0613	11	10	5	-5.9456	-5.2426	-2.4188	-3.2861	79	1.74	2.14	70	2.2e-08	10.21	320	3129	1337.33	1791.67	9.22555	20.203	30	2.54	196.967	1.35	1.07	2.30861	63.6459	10.4669	0.332021	4.94563
Au	_111	Ir	0.235728	0.710368	5.15996	-0.108568	9	9	6	6	6	Fm-3m	225	18.1447	18.0257	5.84744	5.14389	5.36e-05	0.748958	5.0613	11	10	5	-5.9456	-5.2426	-2.4188	-3.2861	79	1.74	2.14	70	2.2e-08	10.21	320	3129	1337.33	1791.67	9.22555	20.203	30	2.54	196.967	1.35	1.07	2.30861	14.5546	21.9301	10.1566	5.119
Au	_111	Lu	0.235728	0.710368	5.15996	-0.108568	9	9	6	6	6	Fm-3m	225	18.1447	18.0257	5.84744	5.14389	5.36e-05	0.748958	5.0613	11	10	5	-5.9456	-5.2426	-2.4188	-3.2861	79	1.74	2.14	70	2.2e-08	10.21	320	3129	1337.33	1791.67	9.22555	20.203	30	2.54	196.967	1.35	1.07	2.30861	58.8634	9.87166	2.88491	5.00748
Au	_111	Mn	0.235728	0.710368	5.15996	-0.108568	9	9	6	6	6	Fm-3m	225	18.1447	18.0257	5.84744	5.14389	5.36e-05	0.748958	5.0613	11	10	5	-5.9456	-5.2426	-2.4188	-3.2861	79	1.74	2.14	70	2.2e-08	10.21	320	3129	1337.33	1791.67	9.22555	20.203	30	2.54	196.967	1.35	1.07	2.30861	320.085	8.26524	6.40044	5.08344
Au	_111	Mo	0.235728	0.710368	5.15996	-0.108568	9	9	6	6	6	Fm-3m	225	18.1447	18.0257	5.84744	5.14389	5.36e-05	0.748958	5.0613	11	10	5	-5.9456	-5.2426	-2.4188	-3.2861	79	1.74	2.14	70	2.2e-08	10.21	320	3129	1337.33	1791.67	9.22555	20.203	30	2.54	196.967	1.35	1.07	2.30861	15.8916	10.0249	8.59875	4.96438
Au	_111	Nb	0.235728	0.710368	5.15996	-0.108568	9	9	6	6	6	Fm-3m	225	18.1447	18.0257	5.84744	5.14389	5.36e-05	0.748958	5.0613	11	10	5	-5.9456	-5.2426	-2.4188	-3.2861	79	1.74	2.14	70	2.2e-08	10.21	320	3129	1337.33	1791.67	9.22555	20.203	30	2.54	196.967	1.35	1.07	2.30861	18.3058	8.42765	5.20789	5.0282
Au	_111	Ni	0.235728	0.710368	5.15996	-0.108568	9	9	6	6	6	Fm-3m	225	18.1447	18.0257	5.84744	5.14389	5.36e-05	0.748958	5.0613	11	10	5	-5.9456	-5.2426	-2.4188	-3.2861	79	1.74	2.14	70	2.2e-08	10.21	320	3129	1337.33	1791.67	9.22555	20.203	30	2.54	196.967	1.35	1.07	2.30861	10.7721	9.04769	8.06383	5.1775
Au	_111	Os	0.235728	0.710368	5.15996	-0.108568	9	9	6	6	6	Fm-3m	225	18.1447	18.0257	5.84744	5.14389	5.36e-05	0.748958	5.0613	11	10	5	-5.9456	-5.2426	-2.4188	-3.2861	79	1.74	2.14	70	2.2e-08	10.21	320	3129	1337.33	1791.67	9.22555	20.203	30	2.54	196.967	1.35	1.07	2.30861	28.711	22.0044	8.56779	5.09379
Au	_111	Pd	0.235728	0.710368	5.15996	-0.108568	9	9	6	6	6	Fm-3m	225	18.1447	18.0257	5.84744	5.14389	5.36e-05	0.748958	5.0613	11	10	5	-5.9456	-5.2426	-2.4188	-3.2861	79	1.74	2.14	70	2.2e-08	10.21	320	3129	1337.33	1791.67	9.22555	20.203	30	2.54	196.967	1.35	1.07	2.30861	15.4903	11.4081	4.4796	5.05443
Au	_111	Pt	0.235728	0.710368	5.15996	-0.108568	9	9	6	6	6	Fm-3m	225	18.1447	18.0257	5.84744	5.14389	5.36e-05	0.748958	5.0613	11	10	5	-5.9456	-5.2426	-2.4188	-3.2861	79	1.74	2.14	70	2.2e-08	10.21	320	3129	1337.33	1791.67	9.22555	20.203	30	2.54	196.967	1.35	1.07	2.30861	15.7229	20.6034	7.28511	5.08489
Au	_111	Re	0.235728	0.710368	5.15996	-0.108568	9	9	6	6	6	Fm-3m	225	18.1447	18.0257	5.84744	5.14389	5.36e-05	0.748958	5.0613	11	10	5	-5.9456	-5.2426	-2.4188	-3.2861	79	1.74	2.14	70	2.2e-08	10.21	320	3129	1337.33	1791.67	9.22555	20.203	30	2.54	196.967	1.35	1.07	2.30861	30.122	20.5301	7.09929	5.13772
Au	_111	Rh	0.235728	0.710368	5.15996	-0.108568	9	9	6	6	6	Fm-3m	225	18.1447	18.0257	5.84744	5.14389	5.36e-05	0.748958	5.0613	11	10	5	-5.9456	-5.2426	-2.4188	-3.2861	79	1.74	2.14	70	2.2e-08	10.21	320	3129	1337.33	1791.67	9.22555	20.203	30	2.54	196.967	1.35	1.07	2.30861	14.1989	12.0346	7.14604	5.16071
Au	_111	Ru	0.235728	0.710368	5.15996	-0.108568	9	9	6	6	6	Fm-3m	225	18.1447	18.0257	5.84744	5.14389	5.36e-05	0.748958	5.0613	11	10	5	-5.9456	-5.2426	-2.4188	-3.2861	79	1.74	2.14	70	2.2e-08	10.21	320	3129	1337.33	1791.67	9.22555	20.203	30	2.54	196.967	1.35	1.07	2.30861	27.9036	12.0293	8.37186	5.06339
Au	_111	Sc	0.235728	0.710368	5.15996	-0.108568	9	9	6	6	6	Fm-3m	225	18.1447	18.0257	5.84744	5.14389	5.36e-05	0.748958	5.0613	11	10	5	-5.9456	-5.2426	-2.4188	-3.2861	79	1.74	2.14	70	2.2e-08	10.21	320	3129	1337.33	1791.67	9.22555	20.203	30	2.54	196.967	1.35	1.07	2.30861	49.3879	3.02305	3.77515	5.01872
Au	_111	Ta	0.235728	0.710368	5.15996	-0.108568	9	9	6	6	6	Fm-3m	225	18.1447	18.0257	5.84744	5.14389	5.36e-05	0.748958	5.0613	11	10	5	-5.9456	-5.2426	-2.4188	-3.2861	79	1.74	2.14	70	2.2e-08	10.21	320	3129	1337.33	1791.67	9.22555	20.203	30	2.54	196.967	1.35	1.07	2.30861	18.335	16.3878	6.03781	5.02768
Au	_111	Tc	0.235728	0.710368	5.15996	-0.108568	9	9	6	6	6	Fm-3m	225	18.1447	18.0257	5.84744	5.14389	5.36e-05	0.748958	5.0613	11	10	5	-5.9456	-5.2426	-2.4188	-3.2861	79	1.74	2.14	70	2.2e-08	10.21	320	3129	1337.33	1791.67	9.22555	20.203	30	2.54	196.967	1.35	1.07	2.30861	29.1829	11.1526	8.13065	5.08758
Au	_111	Ti	0.235728	0.710368	5.15996	-0.108568	9	9	6	6	6	Fm-3m	225	18.1447	18.0257	5.84744	5.14389	5.36e-05	0.748958	5.0613	11	10	5	-5.9456	-5.2426	-2.4188	-3.2861	79	1.74	2.14	70	2.2e-08	10.21	320	3129	1337.33	1791.67	9.22555	20.203	30	2.54	196.967	1.35	1.07	2.30861	34.7139	4.57944	6.013	4.9945
Au	_111	V	0.235728	0.710368	5.15996	-0.108568	9	9	6	6	6	Fm-3m	225	18.1447	18.0257	5.84744	5.14389	5.36e-05	0.748958	5.0613	11	10	5	-5.9456	-5.2426	-2.4188	-3.2861	79	1.74	2.14	70	2.2e-08	10.21	320	3129	1337.33	1791.67	9.22555	20.203	30	2.54	196.967	1.35	1.07	2.30861	13.3996	6.3129	6.26286	4.97045
Au	_111	W	0.235728	0.710368	5.15996	-0.108568	9	9	6	6	6	Fm-3m	225	18.1447	18.0257	5.84744	5.14389	5.36e-05	0.748958	5.0613	11	10	5	-5.9456	-5.2426	-2.4188	-3.2861	79	1.74	2.14	70	2.2e-08	10.21	320	3129	1337.33	1791.67	9.22555	20.203	30	2.54	196.967	1.35	1.07	2.30861	16.1914	18.854	7.38203	5.00332
Au	_111	Y	0.235728	0.710368	5.15996	-0.108568	9	9	6	6	6	Fm-3m	225	18.1447	18.0257	5.84744	5.14389	5.36e-05	0.748958	5.0613	11	10	5	-5.9456	-5.2426	-2.4188	-3.2861	79	1.74	2.14	70	2.2e-08	10.21	320	3129	1337.33	1791.67	9.22555	20.203	30	2.54	196.967	1.35	1.07	2.30861	65.6941	4.49452	3.12641	5.02887
Au	_111	Zn	0.235728	0.710368	5.15996	-0.108568	9	9	6	6	6	Fm-3m	225	18.1447	18.0257	5.84744	5.14389	5.36e-05	0.748958	5.0613	11	10	5	-5.9456	-5.2426	-2.4188	-3.2861	79	1.74	2.14	70	2.2e-08	10.21	320	3129	1337.33	1791.67	9.22555	20.203	30	2.54	196.967	1.35	1.07	2.30861	31.1149	6.98148	3.29833	5.85949
Au	_111	Zr	0.235728	0.710368	5.15996	-0.108568	9	9	6	6	6	Fm-3m	225	18.1447	18.0257	5.84744	5.14389	5.36e-05	0.748958	5.0613	11	10	5	-5.9456	-5.2426	-2.4188	-3.2861	79	1.74	2.14	70	2.2e-08	10.21	320	3129	1337.33	1791.67	9.22555	20.203	30	2.54	196.967	1.35	1.07	2.30861	46.9993	6.44609	4.36232	5.03937
Au	_210	Ag	0	0.905815	4.705	-0.0416728	6	6	3	3	0	Fm-3m	225	18.1447	18.0257	5.84744	5.14389	5.36e-05	0.748958	5.0613	11	10	5	-5.9456	-5.2426	-2.4188	-3.2861	79	1.74	2.14	70	2.2e-08	10.21	320	3129	1337.33	1791.67	9.22555	20.203	30	2.54	196.967	1.35	1.07	2.30861	18.0049	9.94835	3.94068	5.06578
Au	_210	Au	0	0.905815	4.705	-0.0416728	6	6	3	3	0	Fm-3m	225	18.1447	18.0257	5.84744	5.14389	5.36e-05	0.748958	5.0613	11	10	5	-5.9456	-5.2426	-2.4188	-3.2861	79	1.74	2.14	70	2.2e-08	10.21	320	3129	1337.33	1791.67	9.22555	20.203	30	2.54	196.967	1.35	1.07	2.30861	18.1447	18.0257	5.84744	5.14389
Au	_210	Cd	0	0.905815	4.705	-0.0416728	6	6	3	3	0	Fm-3m	225	18.1447	18.0257	5.84744	5.14389	5.36e-05	0.748958	5.0613	11	10	5	-5.9456	-5.2426	-2.4188	-3.2861	79	1.74	2.14	70	2.2e-08	10.21	320	3129	1337.33	1791.67	9.22555	20.203	30	2.54	196.967	1.35	1.07	2.30861	46.5556	8.01892	2.59815	5.94045
Au	_210	Co	0	0.905815	4.705	-0.0416728	6	6	3	3	0	Fm-3m	225	18.1447	18.0257	5.84744	5.14389	5.36e-05	0.748958	5.0613	11	10	5	-5.9456	-5.2426	-2.4188	-3.2861	79	1.74	2.14	70	2.2e-08	10.21	320	3129	1337.33	1791.67	9.22555	20.203	30	2.54	196.967	1.35	1.07	2.30861	21.8447	8.95968	5.23998	5.07384
Au	_210	Cr	0	0.905815	4.705	-0.0416728	6	6	3	3	0	Fm-3m	225	18.1447	18.0257	5.84744	5.14389	5.36e-05	0.748958	5.0613	11	10	5	-5.9456	-5.2426	-2.4188	-3.2861	79	1.74	2.14	70	2.2e-08	10.21	320	3129	1337.33	1791.67	9.22555	20.203	30	2.54	196.967	1.35	1.07	2.30861	23.7395	7.27408	7.22912	4.93427
Au	_210	Cu	0	0.905815	4.705	-0.0416728	6	6	3	3	0	Fm-3m	225	18.1447	18.0257	5.84744	5.14389	5.36e-05	0.748958	5.0613	11	10	5	-5.9456	-5.2426	-2.4188	-3.2861	79	1.74	2.14	70	2.2e-08	10.21	320	3129	1337.33	1791.67	9.22555	20.203	30	2.54	196.967	1.35	1.07	2.30861	11.8719	8.88827	7.51859	5.07016
Au	_210	Fe	0	0.905815	4.705	-0.0416728	6	6	3	3	0	Fm-3m	225	18.1447	18.0257	5.84744	5.14389	5.36e-05	0.748958	5.0613	11	10	5	-5.9456	-5.2426	-2.4188	-3.2861	79	1.74	2.14	70	2.2e-08	10.21	320	3129	1337.33	1791.67	9.22555	20.203	30	2.54	196.967	1.35	1.07	2.30861	11.4538	8.09626	5.30148	4.94233
Au	_210	Hf	0	0.905815	4.705	-0.0416728	6	6	3	3	0	Fm-3m	225	18.1447	18.0257	5.84744	5.14389	5.36e-05	0.748958	5.0613	11	10	5	-5.9456	-5.2426	-2.4188	-3.2861	79	1.74	2.14	70	2.2e-08	10.21	320	3129	1337.33	1791.67	9.22555	20.203	30	2.54	196.967	1.35	1.07	2.30861	44.9647	13.1832	5.00781	4.96399
Au	_210	Hg	0	0.905815	4.705	-0.0416728	6	6	3	3	0	Fm-3m	225	18.1447	18.0257	5.84744	5.14389	5.36e-05	0.748958	5.0613	11	10	5	-5.9456	-5.2426	-2.4188	-3.2861	79	1.74	2.14	70	2.2e-08	10.21	320	3129	1337.33	1791.67	9.22555	20.203	30	2.54	196.967	1.35	1.07	2.30861	63.6459	10.4669	0.332021	4.94563
Au	_210	Ir	0	0.905815	4.705	-0.0416728	6	6	3	3	0	Fm-3m	225	18.1447	18.0257	5.84744	5.14389	5.36e-05	0.748958	5.0613	11	10	5	-5.9456	-5.2426	-2.4188	-3.2861	79	1.74	2.14	70	2.2e-08	10.21	320	3129	1337.33	1791.67	9.22555	20.203	30	2.54	196.967	1.35	1.07	2.30861	14.5546	21.9301	10.1566	5.119
Au	_210	Lu	0	0.905815	4.705	-0.0416728	6	6	3	3	0	Fm-3m	225	18.1447	18.0257	5.84744	5.14389	5.36e-05	0.748958	5.0613	11	10	5	-5.9456	-5.2426	-2.4188	-3.2861	79	1.74	2.14	70	2.2e-08	10.21	320	3129	1337.33	1791.67	9.22555	20.203	30	2.54	196.967	1.35	1.07	2.30861	58.8634	9.87166	2.88491	5.00748
Au	_210	Mn	0	0.905815	4.705	-0.0416728	6	6	3	3	0	Fm-3m	225	18.1447	18.0257	5.84744	5.14389	5.36e-05	0.748958	5.0613	11	10	5	-5.9456	-5.2426	-2.4188	-3.2861	79	1.74	2.14	70	2.2e-08	10.21	320	3129	1337.33	1791.67	9.22555	20.203	30	2.54	196.967	1.35	1.07	2.30861	320.085	8.26524	6.40044	5.08344
Au	_210	Mo	0	0.905815	4.705	-0.0416728	6	6	3	3	0	Fm-3m	225	18.1447	18.0257	5.84744	5.14389	5.36e-05	0.748958	5.0613	11	10	5	-5.9456	-5.2426	-2.4188	-3.2861	79	1.74	2.14	70	2.2e-08	10.21	320	3129	1337.33	1791.67	9.22555	20.203	30	2.54	196.967	1.35	1.07	2.30861	15.8916	10.0249	8.59875	4.96438
Au	_210	Nb	0	0.905815	4.705	-0.0416728	6	6	3	3	0	Fm-3m	225	18.1447	18.0257	5.84744	5.14389	5.36e-05	0.748958	5.0613	11	10	5	-5.9456	-5.2426	-2.4188	-3.2861	79	1.74	2.14	70	2.2e-08	10.21	320	3129	1337.33	1791.67	9.22555	20.203	30	2.54	196.967	1.35	1.07	2.30861	18.3058	8.42765	5.20789	5.0282
Au	_210	Ni	0	0.905815	4.705	-0.0416728	6	6	3	3	0	Fm-3m	225	18.1447	18.0257	5.84744	5.14389	5.36e-05	0.748958	5.0613	11	10	5	-5.9456	-5.2426	-2.4188	-3.2861	79	1.74	2.14	70	2.2e-08	10.21	320	3129	1337.33	1791.67	9.22555	20.203	30	2.54	196.967	1.35	1.07	2.30861	10.7721	9.04769	8.06383	5.1775
Au	_210	Os	0	0.905815	4.705	-0.0416728	6	6	3	3	0	Fm-3m	225	18.1447	18.0257	5.84744	5.14389	5.36e-05	0.748958	5.0613	11	10	5	-5.9456	-5.2426	-2.4188	-3.2861	79	1.74	2.14	70	2.2e-08	10.21	320	3129	1337.33	1791.67	9.22555	20.203	30	2.54	196.967	1.35	1.07	2.30861	28.711	22.0044	8.56779	5.09379
Au	_210	Pd	0	0.905815	4.705	-0.0416728	6	6	3	3	0	Fm-3m	225	18.1447	18.0257	5.84744	5.14389	5.36e-05	0.748958	5.0613	11	10	5	-5.9456	-5.2426	-2.4188	-3.2861	79	1.74	2.14	70	2.2e-08	10.21	320	3129	1337.33	1791.67	9.22555	20.203	30	2.54	196.967	1.35	1.07	2.30861	15.4903	11.4081	4.4796	5.05443
Au	_210	Pt	0	0.905815	4.705	-0.0416728	6	6	3	3	0	Fm-3m	225	18.1447	18.0257	5.84744	5.14389	5.36e-05	0.748958	5.0613	11	10	5	-5.9456	-5.2426	-2.4188	-3.2861	79	1.74	2.14	70	2.2e-08	10.21	320	3129	1337.33	1791.67	9.22555	20.203	30	2.54	196.967	1.35	1.07	2.30861	15.7229	20.6034	7.28511	5.08489
Au	_210	Re	0	0.905815	4.705	-0.0416728	6	6	3	3	0	Fm-3m	225	18.1447	18.0257	5.84744	5.14389	5.36e-05	0.748958	5.0613	11	10	5	-5.9456	-5.2426	-2.4188	-3.2861	79	1.74	2.14	70	2.2e-08	10.21	320	3129	1337.33	1791.67	9.22555	20.203	30	2.54	196.967	1.35	1.07	2.30861	30.122	20.5301	7.09929	5.13772
Au	_210	Rh	0	0.905815	4.705	-0.0416728	6	6	3	3	0	Fm-3m	225	18.1447	18.0257	5.84744	5.14389	5.36e-05	0.748958	5.0613	11	10	5	-5.9456	-5.2426	-2.4188	-3.2861	79	1.74	2.14	70	2.2e-08	10.21	320	3129	1337.33	1791.67	9.22555	20.203	30	2.54	196.967	1.35	1.07	2.30861	14.1989	12.0346	7.14604	5.16071
Au	_210	Ru	0	0.905815	4.705	-0.0416728	6	6	3	3	0	Fm-3m	225	18.1447	18.0257	5.84744	5.14389	5.36e-05	0.748958	5.0613	11	10	5	-5.9456	-5.2426	-2.4188	-3.2861	79	1.74	2.14	70	2.2e-08	10.21	320	3129	1337.33	1791.67	9.22555	20.203	30	2.54	196.967	1.35	1.07	2.30861	27.9036	12.0293	8.37186	5.06339
Au	_210	Sc	0	0.905815	4.705	-0.0416728	6	6	3	3	0	Fm-3m	225	18.1447	18.0257	5.84744	5.14389	5.36e-05	0.748958	5.0613	11	10	5	-5.9456	-5.2426	-2.4188	-3.2861	79	1.74	2.14	70	2.2e-08	10.21	320	3129	1337.33	1791.67	9.22555	20.203	30	2.54	196.967	1.35	1.07	2.30861	49.3879	3.02305	3.77515	5.01872
Au	_210	Ta	0	0.905815	4.705	-0.0416728	6	6	3	3	0	Fm-3m	225	18.1447	18.0257	5.84744	5.14389	5.36e-05	0.748958	5.0613	11	10	5	-5.9456	-5.2426	-2.4188	-3.2861	79	1.74	2.14	70	2.2e-08	10.21	320	3129	1337.33	1791.67	9.22555	20.203	30	2.54	196.967	1.35	1.07	2.30861	18.335	16.3878	6.03781	5.02768
Au	_210	Tc	0	0.905815	4.705	-0.0416728	6	6	3	3	0	Fm-3m	225	18.1447	18.0257	5.84744	5.14389	5.36e-05	0.748958	5.0613	11	10	5	-5.9456	-5.2426	-2.4188	-3.2861	79	1.74	2.14	70	2.2e-08	10.21	320	3129	1337.33	1791.67	9.22555	20.203	30	2.54	196.967	1.35	1.07	2.30861	29.1829	11.1526	8.13065	5.08758
Au	_210	Ti	0	0.905815	4.705	-0.0416728	6	6	3	3	0	Fm-3m	225	18.1447	18.0257	5.84744	5.14389	5.36e-05	0.748958	5.0613	11	10	5	-5.9456	-5.2426	-2.4188	-3.2861	79	1.74	2.14	70	2.2e-08	10.21	320	3129	1337.33	1791.67	9.22555	20.203	30	2.54	196.967	1.35	1.07	2.30861	34.7139	4.57944	6.013	4.9945
Au	_210	V	0	0.905815	4.705	-0.0416728	6	6	3	3	0	Fm-3m	225	18.1447	18.0257	5.84744	5.14389	5.36e-05	0.748958	5.0613	11	10	5	-5.9456	-5.2426	-2.4188	-3.2861	79	1.74	2.14	70	2.2e-08	10.21	320	3129	1337.33	1791.67	9.22555	20.203	30	2.54	196.967	1.35	1.07	2.30861	13.3996	6.3129	6.26286	4.97045
Au	_210	W	0	0.905815	4.705	-0.0416728	6	6	3	3	0	Fm-3m	225	18.1447	18.0257	5.84744	5.14389	5.36e-05	0.748958	5.0613	11	10	5	-5.9456	-5.2426	-2.4188	-3.2861	79	1.74	2.14	70	2.2e-08	10.21	320	3129	1337.33	1791.67	9.22555	20.203	30	2.54	196.967	1.35	1.07	2.30861	16.1914	18.854	7.38203	5.00332
Au	_210	Y	0	0.905815	4.705	-0.0416728	6	6	3	3	0	Fm-3m	225	18.1447	18.0257	5.84744	5.14389	5.36e-05	0.748958	5.0613	11	10	5	-5.9456	-5.2426	-2.4188	-3.2861	79	1.74	2.14	70	2.2e-08	10.21	320	3129	1337.33	1791.67	9.22555	20.203	30	2.54	196.967	1.35	1.07	2.30861	65.6941	4.49452	3.12641	5.02887
Au	_210	Zn	0	0.905815	4.705	-0.0416728	6	6	3	3	0	Fm-3m	225	18.1447	18.0257	5.84744	5.14389	5.36e-05	0.748958	5.0613	11	10	5	-5.9456	-5.2426	-2.4188	-3.2861	79	1.74	2.14	70	2.2e-08	10.21	320	3129	1337.33	1791.67	9.22555	20.203	30	2.54	196.967	1.35	1.07	2.30861	31.1149	6.98148	3.29833	5.85949
Au	_210	Zr	0	0.905815	4.705	-0.0416728	6	6	3	3	0	Fm-3m	225	18.1447	18.0257	5.84744	5.14389	5.36e-05	0.748958	5.0613	11	10	5	-5.9456	-5.2426	-2.4188	-3.2861	79	1.74	2.14	70	2.2e-08	10.21	320	3129	1337.33	1791.67	9.22555	20.203	30	2.54	196.967	1.35	1.07	2.30861	46.9993	6.44609	4.36232	5.03937
Au	_211	Ag	0	0.821534	4.95576	-0.1256	7	7	4	4	2	Fm-3m	225	18.1447	18.0257	5.84744	5.14389	5.36e-05	0.748958	5.0613	11	10	5	-5.9456	-5.2426	-2.4188	-3.2861	79	1.74	2.14	70	2.2e-08	10.21	320	3129	1337.33	1791.67	9.22555	20.203	30	2.54	196.967	1.35	1.07	2.30861	18.0049	9.94835	3.94068	5.06578
Au	_211	Au	0	0.821534	4.95576	-0.1256	7	7	4	4	2	Fm-3m	225	18.1447	18.0257	5.84744	5.14389	5.36e-05	0.748958	5.0613	11	10	5	-5.9456	-5.2426	-2.4188	-3.2861	79	1.74	2.14	70	2.2e-08	10.21	320	3129	1337.33	1791.67	9.22555	20.203	30	2.54	196.967	1.35	1.07	2.30861	18.1447	18.0257	5.84744	5.14389
Au	_211	Cd	0	0.821534	4.95576	-0.1256	7	7	4	4	2	Fm-3m	225	18.1447	18.0257	5.84744	5.14389	5.36e-05	0.748958	5.0613	11	10	5	-5.9456	-5.2426	-2.4188	-3.2861	79	1.74	2.14	70	2.2e-08	10.21	320	3129	1337.33	1791.67	9.22555	20.203	30	2.54	196.967	1.35	1.07	2.30861	46.5556	8.01892	2.59815	5.94045
Au	_211	Co	0	0.821534	4.95576	-0.1256	7	7	4	4	2	Fm-3m	225	18.1447	18.0257	5.84744	5.14389	5.36e-05	0.748958	5.0613	11	10	5	-5.9456	-5.2426	-2.4188	-3.2861	79	1.74	2.14	70	2.2e-08	10.21	320	3129	1337.33	1791.67	9.22555	20.203	30	2.54	196.967	1.35	1.07	2.30861	21.8447	8.95968	5.23998	5.07384
Au	_211	Cr	0	0.821534	4.95576	-0.1256	7	7	4	4	2	Fm-3m	225	18.1447	18.0257	5.84744	5.14389	5.36e-05	0.748958	5.0613	11	10	5	-5.9456	-5.2426	-2.4188	-3.2861	79	1.74	2.14	70	2.2e-08	10.21	320	3129	1337.33	1791.67	9.22555	20.203	30	2.54	196.967	1.35	1.07	2.30861	23.7395	7.27408	7.22912	4.93427
Au	_211	Cu	0	0.821534	4.95576	-0.1256	7	7	4	4	2	Fm-3m	225	18.1447	18.0257	5.84744	5.14389	5.36e-05	0.748958	5.0613	11	10	5	-5.9456	-5.2426	-2.4188	-3.2861	79	1.74	2.14	70	2.2e-08	10.21	320	3129	1337.33	1791.67	9.22555	20.203	30	2.54	196.967	1.35	1.07	2.30861	11.8719	8.88827	7.51859	5.07016
Au	_211	Fe	0	0.821534	4.95576	-0.1256	7	7	4	4	2	Fm-3m	225	18.1447	18.0257	5.84744	5.14389	5.36e-05	0.748958	5.0613	11	10	5	-5.9456	-5.2426	-2.4188	-3.2861	79	1.74	2.14	70	2.2e-08	10.21	320	3129	1337.33	1791.67	9.22555	20.203	30	2.54	196.967	1.35	1.07	2.30861	11.4538	8.09626	5.30148	4.94233
Au	_211	Hf	0	0.821534	4.95576	-0.1256	7	7	4	4	2	Fm-3m	225	18.1447	18.0257	5.84744	5.14389	5.36e-05	0.748958	5.0613	11	10	5	-5.9456	-5.2426	-2.4188	-3.2861	79	1.74	2.14	70	2.2e-08	10.21	320	3129	1337.33	1791.67	9.22555	20.203	30	2.54	196.967	1.35	1.07	2.30861	44.9647	13.1832	5.00781	4.96399
Au	_211	Hg	0	0.821534	4.95576	-0.1256	7	7	4	4	2	Fm-3m	225	18.1447	18.0257	5.84744	5.14389	5.36e-05	0.748958	5.0613	11	10	5	-5.9456	-5.2426	-2.4188	-3.2861	79	1.74	2.14	70	2.2e-08	10.21	320	3129	1337.33	1791.67	9.22555	20.203	30	2.54	196.967	1.35	1.07	2.30861	63.6459	10.4669	0.332021	4.94563
Au	_211	Ir	0	0.821534	4.95576	-0.1256	7	7	4	4	2	Fm-3m	225	18.1447	18.0257	5.84744	5.14389	5.36e-05	0.748958	5.0613	11	10	5	-5.9456	-5.2426	-2.4188	-3.2861	79	1.74	2.14	70	2.2e-08	10.21	320	3129	1337.33	1791.67	9.22555	20.203	30	2.54	196.967	1.35	1.07	2.30861	14.5546	21.9301	10.1566	5.119
Au	_211	Lu	0	0.821534	4.95576	-0.1256	7	7	4	4	2	Fm-3m	225	18.1447	18.0257	5.84744	5.14389	5.36e-05	0.748958	5.0613	11	10	5	-5.9456	-5.2426	-2.4188	-3.2861	79	1.74	2.14	70	2.2e-08	10.21	320	3129	1337.33	1791.67	9.22555	20.203	30	2.54	196.967	1.35	1.07	2.30861	58.8634	9.87166	2.88491	5.00748
Au	_211	Mn	0	0.821534	4.95576	-0.1256	7	7	4	4	2	Fm-3m	225	18.1447	18.0257	5.84744	5.14389	5.36e-05	0.748958	5.0613	11	10	5	-5.9456	-5.2426	-2.4188	-3.2861	79	1.74	2.14	70	2.2e-08	10.21	320	3129	1337.33	1791.67	9.22555	20.203	30	2.54	196.967	1.35	1.07	2.30861	320.085	8.26524	6.40044	5.08344
Au	_211	Mo	0	0.821534	4.95576	-0.1256	7	7	4	4	2	Fm-3m	225	18.1447	18.0257	5.84744	5.14389	5.36e-05	0.748958	5.0613	11	10	5	-5.9456	-5.2426	-2.4188	-3.2861	79	1.74	2.14	70	2.2e-08	10.21	320	3129	1337.33	1791.67	9.22555	20.203	30	2.54	196.967	1.35	1.07	2.30861	15.8916	10.0249	8.59875	4.96438
Au	_211	Nb	0	0.821534	4.95576	-0.1256	7	7	4	4	2	Fm-3m	225	18.1447	18.0257	5.84744	5.14389	5.36e-05	0.748958	5.0613	11	10	5	-5.9456	-5.2426	-2.4188	-3.2861	79	1.74	2.14	70	2.2e-08	10.21	320	3129	1337.33	1791.67	9.22555	20.203	30	2.54	196.967	1.35	1.07	2.30861	18.3058	8.42765	5.20789	5.0282
Au	_211	Ni	0	0.821534	4.95576	-0.1256	7	7	4	4	2	Fm-3m	225	18.1447	18.0257	5.84744	5.14389	5.36e-05	0.748958	5.0613	11	10	5	-5.9456	-5.2426	-2.4188	-3.2861	79	1.74	2.14	70	2.2e-08	10.21	320	3129	1337.33	1791.67	9.22555	20.203	30	2.54	196.967	1.35	1.07	2.30861	10.7721	9.04769	8.06383	5.1775
Au	_211	Os	0	0.821534	4.95576	-0.1256	7	7	4	4	2	Fm-3m	225	18.1447	18.0257	5.84744	5.14389	5.36e-05	0.748958	5.0613	11	10	5	-5.9456	-5.2426	-2.4188	-3.2861	79	1.74	2.14	70	2.2e-08	10.21	320	3129	1337.33	1791.67	9.22555	20.203	30	2.54	196.967	1.35	1.07	2.30861	28.711	22.0044	8.56779	5.09379
Au	_211	Pd	0	0.821534	4.95576	-0.1256	7	7	4	4	2	Fm-3m	225	18.1447	18.0257	5.84744	5.14389	5.36e-05	0.748958	5.0613	11	10	5	-5.9456	-5.2426	-2.4188	-3.2861	79	1.74	2.14	70	2.2e-08	10.21	320	3129	1337.33	1791.67	9.22555	20.203	30	2.54	196.967	1.35	1.07	2.30861	15.4903	11.4081	4.4796	5.05443
Au	_211	Pt	0	0.821534	4.95576	-0.1256	7	7	4	4	2	Fm-3m	225	18.1447	18.0257	5.84744	5.14389	5.36e-05	0.748958	5.0613	11	10	5	-5.9456	-5.2426	-2.4188	-3.2861	79	1.74	2.14	70	2.2e-08	10.21	320	3129	1337.33	1791.67	9.22555	20.203	30	2.54	196.967	1.35	1.07	2.30861	15.7229	20.6034	7.28511	5.08489
Au	_211	Re	0	0.821534	4.95576	-0.1256	7	7	4	4	2	Fm-3m	225	18.1447	18.0257	5.84744	5.14389	5.36e-05	0.748958	5.0613	11	10	5	-5.9456	-5.2426	-2.4188	-3.2861	79	1.74	2.14	70	2.2e-08	10.21	320	3129	1337.33	1791.67	9.22555	20.203	30	2.54	196.967	1.35	1.07	2.30861	30.122	20.5301	7.09929	5.13772
Au	_211	Rh	0	0.821534	4.95576	-0.1256	7	7	4	4	2	Fm-3m	225	18.1447	18.0257	5.84744	5.14389	5.36e-05	0.748958	5.0613	11	10	5	-5.9456	-5.2426	-2.4188	-3.2861	79	1.74	2.14	70	2.2e-08	10.21	320	3129	1337.33	1791.67	9.22555	20.203	30	2.54	196.967	1.35	1.07	2.30861	14.1989	12.0346	7.14604	5.16071
Au	_211	Ru	0	0.821534	4.95576	-0.1256	7	7	4	4	2	Fm-3m	225	18.1447	18.0257	5.84744	5.14389	5.36e-05	0.748958	5.0613	11	10	5	-5.9456	-5.2426	-2.4188	-3.2861	79	1.74	2.14	70	2.2e-08	10.21	320	3129	1337.33	1791.67	9.22555	20.203	30	2.54	196.967	1.35	1.07	2.30861	27.9036	12.0293	8.37186	5.06339
Au	_211	Sc	0	0.821534	4.95576	-0.1256	7	7	4	4	2	Fm-3m	225	18.1447	18.0257	5.84744	5.14389	5.36e-05	0.748958	5.0613	11	10	5	-5.9456	-5.2426	-2.4188	-3.2861	79	1.74	2.14	70	2.2e-08	10.21	320	3129	1337.33	1791.67	9.22555	20.203	30	2.54	196.967	1.35	1.07	2.30861	49.3879	3.02305	3.77515	5.01872
Au	_211	Ta	0	0.821534	4.95576	-0.1256	7	7	4	4	2	Fm-3m	225	18.1447	18.0257	5.84744	5.14389	5.36e-05	0.748958	5.0613	11	10	5	-5.9456	-5.2426	-2.4188	-3.2861	79	1.74	2.14	70	2.2e-08	10.21	320	3129	1337.33	1791.67	9.22555	20.203	30	2.54	196.967	1.35	1.07	2.30861	18.335	16.3878	6.03781	5.02768
Au	_211	Tc	0	0.821534	4.95576	-0.1256	7	7	4	4	2	Fm-3m	225	18.1447	18.0257	5.84744	5.14389	5.36e-05	0.748958	5.0613	11	10	5	-5.9456	-5.2426	-2.4188	-3.2861	79	1.74	2.14	70	2.2e-08	10.21	320	3129	1337.33	1791.67	9.22555	20.203	30	2.54	196.967	1.35	1.07	2.30861	29.1829	11.1526	8.13065	5.08758
Au	_211	Ti	0	0.821534	4.95576	-0.1256	7	7	4	4	2	Fm-3m	225	18.1447	18.0257	5.84744	5.14389	5.36e-05	0.748958	5.0613	11	10	5	-5.9456	-5.2426	-2.4188	-3.2861	79	1.74	2.14	70	2.2e-08	10.21	320	3129	1337.33	1791.67	9.22555	20.203	30	2.54	196.967	1.35	1.07	2.30861	34.7139	4.57944	6.013	4.9945
Au	_211	V	0	0.821534	4.95576	-0.1256	7	7	4	4	2	Fm-3m	225	18.1447	18.0257	5.84744	5.14389	5.36e-05	0.748958	5.0613	11	10	5	-5.9456	-5.2426	-2.4188	-3.2861	79	1.74	2.14	70	2.2e-08	10.21	320	3129	1337.33	1791.67	9.22555	20.203	30	2.54	196.967	1.35	1.07	2.30861	13.3996	6.3129	6.26286	4.97045
Au	_211	W	0	0.821534	4.95576	-0.1256	7	7	4	4	2	Fm-3m	225	18.1447	18.0257	5.84744	5.14389	5.36e-05	0.748958	5.0613	11	10	5	-5.9456	-5.2426	-2.4188	-3.2861	79	1.74	2.14	70	2.2e-08	10.21	320	3129	1337.33	1791.67	9.22555	20.203	30	2.54	196.967	1.35	1.07	2.30861	16.1914	18.854	7.38203	5.00332
Au	_211	Y	0	0.821534	4.95576	-0.1256	7	7	4	4	2	Fm-3m	225	18.1447	18.0257	5.84744	5.14389	5.36e-05	0.748958	5.0613	11	10	5	-5.9456	-5.2426	-2.4188	-3.2861	79	1.74	2.14	70	2.2e-08	10.21	320	3129	1337.33	1791.67	9.22555	20.203	30	2.54	196.967	1.35	1.07	2.30861	65.6941	4.49452	3.12641	5.02887
Au	_211	Zn	0	0.821534	4.95576	-0.1256	7	7	4	4	2	Fm-3m	225	18.1447	18.0257	5.84744	5.14389	5.36e-05	0.748958	5.0613	11	10	5	-5.9456	-5.2426	-2.4188	-3.2861	79	1.74	2.14	70	2.2e-08	10.21	320	3129	1337.33	1791.67	9.22555	20.203	30	2.54	196.967	1.35	1.07	2.30861	31.1149	6.98148	3.29833	5.85949
Au	_211	Zr	0	0.821534	4.95576	-0.1256	7	7	4	4	2	Fm-3m	225	18.1447	18.0257	5.84744	5.14389	5.36e-05	0.748958	5.0613	11	10	5	-5.9456	-5.2426	-2.4188	-3.2861	79	1.74	2.14	70	2.2e-08	10.21	320	3129	1337.33	1791.67	9.22555	20.203	30	2.54	196.967	1.35	1.07	2.30861	46.9993	6.44609	4.36232	5.03937
Au	_221	Ag	0	0.779962	4.95502	-0.082	7	7	4	4	2	Fm-3m	225	18.1447	18.0257	5.84744	5.14389	5.36e-05	0.748958	5.0613	11	10	5	-5.9456	-5.2426	-2.4188	-3.2861	79	1.74	2.14	70	2.2e-08	10.21	320	3129	1337.33	1791.67	9.22555	20.203	30	2.54	196.967	1.35	1.07	2.30861	18.0049	9.94835	3.94068	5.06578
Au	_221	Au	0	0.779962	4.95502	-0.082	7	7	4	4	2	Fm-3m	225	18.1447	18.0257	5.84744	5.14389	5.36e-05	0.748958	5.0613	11	10	5	-5.9456	-5.2426	-2.4188	-3.2861	79	1.74	2.14	70	2.2e-08	10.21	320	3129	1337.33	1791.67	9.22555	20.203	30	2.54	196.967	1.35	1.07	2.30861	18.1447	18.0257	5.84744	5.14389
Au	_221	Cd	0	0.779962	4.95502	-0.082	7	7	4	4	2	Fm-3m	225	18.1447	18.0257	5.84744	5.14389	5.36e-05	0.748958	5.0613	11	10	5	-5.9456	-5.2426	-2.4188	-3.2861	79	1.74	2.14	70	2.2e-08	10.21	320	3129	1337.33	1791.67	9.22555	20.203	30	2.54	196.967	1.35	1.07	2.30861	46.5556	8.01892	2.59815	5.94045
Au	_221	Co	0	0.779962	4.95502	-0.082	7	7	4	4	2	Fm-3m	225	18.1447	18.0257	5.84744	5.14389	5.36e-05	0.748958	5.0613	11	10	5	-5.9456	-5.2426	-2.4188	-3.2861	79	1.74	2.14	70	2.2e-08	10.21	320	3129	1337.33	1791.67	9.22555	20.203	30	2.54	196.967	1.35	1.07	2.30861	21.8447	8.95968	5.23998	5.07384
Au	_221	Cr	0	0.779962	4.95502	-0.082	7	7	4	4	2	Fm-3m	225	18.1447	18.0257	5.84744	5.14389	5.36e-05	0.748958	5.0613	11	10	5	-5.9456	-5.2426	-2.4188	-3.2861	79	1.74	2.14	70	2.2e-08	10.21	320	3129	1337.33	1791.67	9.22555	20.203	30	2.54	196.967	1.35	1.07	2.30861	23.7395	7.27408	7.22912	4.93427
Au	_221	Cu	0	0.779962	4.95502	-0.082	7	7	4	4	2	Fm-3m	225	18.1447	18.0257	5.84744	5.14389	5.36e-05	0.748958	5.0613	11	10	5	-5.9456	-5.2426	-2.4188	-3.2861	79	1.74	2.14	70	2.2e-08	10.21	320	3129	1337.33	1791.67	9.22555	20.203	30	2.54	196.967	1.35	1.07	2.30861	11.8719	8.88827	7.51859	5.07016
Au	_221	Fe	0	0.779962	4.95502	-0.082	7	7	4	4	2	Fm-3m	225	18.1447	18.0257	5.84744	5.14389	5.36e-05	0.748958	5.0613	11	10	5	-5.9456	-5.2426	-2.4188	-3.2861	79	1.74	2.14	70	2.2e-08	10.21	320	3129	1337.33	1791.67	9.22555	20.203	30	2.54	196.967	1.35	1.07	2.30861	11.4538	8.09626	5.30148	4.94233
Au	_221	Hf	0	0.779962	4.95502	-0.082	7	7	4	4	2	Fm-3m	225	18.1447	18.0257	5.84744	5.14389	5.36e-05	0.748958	5.0613	11	10	5	-5.9456	-5.2426	-2.4188	-3.2861	79	1.74	2.14	70	2.2e-08	10.21	320	3129	1337.33	1791.67	9.22555	20.203	30	2.54	196.967	1.35	1.07	2.30861	44.9647	13.1832	5.00781	4.96399
Au	_221	Hg	0	0.779962	4.95502	-0.082	7	7	4	4	2	Fm-3m	225	18.1447	18.0257	5.84744	5.14389	5.36e-05	0.748958	5.0613	11	10	5	-5.9456	-5.2426	-2.4188	-3.2861	79	1.74	2.14	70	2.2e-08	10.21	320	3129	1337.33	1791.67	9.22555	20.203	30	2.54	196.967	1.35	1.07	2.30861	63.6459	10.4669	0.332021	4.94563
Au	_221	Ir	0	0.779962	4.95502	-0.082	7	7	4	4	2	Fm-3m	225	18.1447	18.0257	5.84744	5.14389	5.36e-05	0.748958	5.0613	11	10	5	-5.9456	-5.2426	-2.4188	-3.2861	79	1.74	2.14	70	2.2e-08	10.21	320	3129	1337.33	1791.67	9.22555	20.203	30	2.54	196.967	1.35	1.07	2.30861	14.5546	21.9301	10.1566	5.119
Au	_221	Lu	0	0.779962	4.95502	-0.082	7	7	4	4	2	Fm-3m	225	18.1447	18.0257	5.84744	5.14389	5.36e-05	0.748958	5.0613	11	10	5	-5.9456	-5.2426	-2.4188	-3.2861	79	1.74	2.14	70	2.2e-08	10.21	320	3129	1337.33	1791.67	9.22555	20.203	30	2.54	196.967	1.35	1.07	2.30861	58.8634	9.87166	2.88491	5.00748
Au	_221	Mn	0	0.779962	4.95502	-0.082	7	7	4	4	2	Fm-3m	225	18.1447	18.0257	5.84744	5.14389	5.36e-05	0.748958	5.0613	11	10	5	-5.9456	-5.2426	-2.4188	-3.2861	79	1.74	2.14	70	2.2e-08	10.21	320	3129	1337.33	1791.67	9.22555	20.203	30	2.54	196.967	1.35	1.07	2.30861	320.085	8.26524	6.40044	5.08344
Au	_221	Mo	0	0.779962	4.95502	-0.082	7	7	4	4	2	Fm-3m	225	18.1447	18.0257	5.84744	5.14389	5.36e-05	0.748958	5.0613	11	10	5	-5.9456	-5.2426	-2.4188	-3.2861	79	1.74	2.14	70	2.2e-08	10.21	320	3129	1337.33	1791.67	9.22555	20.203	30	2.54	196.967	1.35	1.07	2.30861	15.8916	10.0249	8.59875	4.96438
Au	_221	Nb	0	0.779962	4.95502	-0.082	7	7	4	4	2	Fm-3m	225	18.1447	18.0257	5.84744	5.14389	5.36e-05	0.748958	5.0613	11	10	5	-5.9456	-5.2426	-2.4188	-3.2861	79	1.74	2.14	70	2.2e-08	10.21	320	3129	1337.33	1791.67	9.22555	20.203	30	2.54	196.967	1.35	1.07	2.30861	18.3058	8.42765	5.20789	5.0282
Au	_221	Ni	0	0.779962	4.95502	-0.082	7	7	4	4	2	Fm-3m	225	18.1447	18.0257	5.84744	5.14389	5.36e-05	0.748958	5.0613	11	10	5	-5.9456	-5.2426	-2.4188	-3.2861	79	1.74	2.14	70	2.2e-08	10.21	320	3129	1337.33	1791.67	9.22555	20.203	30	2.54	196.967	1.35	1.07	2.30861	10.7721	9.04769	8.06383	5.1775
Au	_221	Os	0	0.779962	4.95502	-0.082	7	7	4	4	2	Fm-3m	225	18.1447	18.0257	5.84744	5.14389	5.36e-05	0.748958	5.0613	11	10	5	-5.9456	-5.2426	-2.4188	-3.2861	79	1.74	2.14	70	2.2e-08	10.21	320	3129	1337.33	1791.67	9.22555	20.203	30	2.54	196.967	1.35	1.07	2.30861	28.711	22.0044	8.56779	5.09379
Au	_221	Pd	0	0.779962	4.95502	-0.082	7	7	4	4	2	Fm-3m	225	18.1447	18.0257	5.84744	5.14389	5.36e-05	0.748958	5.0613	11	10	5	-5.9456	-5.2426	-2.4188	-3.2861	79	1.74	2.14	70	2.2e-08	10.21	320	3129	1337.33	1791.67	9.22555	20.203	30	2.54	196.967	1.35	1.07	2.30861	15.4903	11.4081	4.4796	5.05443
Au	_221	Pt	0	0.779962	4.95502	-0.082	7	7	4	4	2	Fm-3m	225	18.1447	18.0257	5.84744	5.14389	5.36e-05	0.748958	5.0613	11	10	5	-5.9456	-5.2426	-2.4188	-3.2861	79	1.74	2.14	70	2.2e-08	10.21	320	3129	1337.33	1791.67	9.22555	20.203	30	2.54	196.967	1.35	1.07	2.30861	15.7229	20.6034	7.28511	5.08489
Au	_221	Re	0	0.779962	4.95502	-0.082	7	7	4	4	2	Fm-3m	225	18.1447	18.0257	5.84744	5.14389	5.36e-05	0.748958	5.0613	11	10	5	-5.9456	-5.2426	-2.4188	-3.2861	79	1.74	2.14	70	2.2e-08	10.21	320	3129	1337.33	1791.67	9.22555	20.203	30	2.54	196.967	1.35	1.07	2.30861	30.122	20.5301	7.09929	5.13772
Au	_221	Rh	0	0.779962	4.95502	-0.082	7	7	4	4	2	Fm-3m	225	18.1447	18.0257	5.84744	5.14389	5.36e-05	0.748958	5.0613	11	10	5	-5.9456	-5.2426	-2.4188	-3.2861	79	1.74	2.14	70	2.2e-08	10.21	320	3129	1337.33	1791.67	9.22555	20.203	30	2.54	196.967	1.35	1.07	2.30861	14.1989	12.0346	7.14604	5.16071
Au	_221	Ru	0	0.779962	4.95502	-0.082	7	7	4	4	2	Fm-3m	225	18.1447	18.0257	5.84744	5.14389	5.36e-05	0.748958	5.0613	11	10	5	-5.9456	-5.2426	-2.4188	-3.2861	79	1.74	2.14	70	2.2e-08	10.21	320	3129	1337.33	1791.67	9.22555	20.203	30	2.54	196.967	1.35	1.07	2.30861	27.9036	12.0293	8.37186	5.06339
Au	_221	Sc	0	0.779962	4.95502	-0.082	7	7	4	4	2	Fm-3m	225	18.1447	18.0257	5.84744	5.14389	5.36e-05	0.748958	5.0613	11	10	5	-5.9456	-5.2426	-2.4188	-3.2861	79	1.74	2.14	70	2.2e-08	10.21	320	3129	1337.33	1791.67	9.22555	20.203	30	2.54	196.967	1.35	1.07	2.30861	49.3879	3.02305	3.77515	5.01872
Au	_221	Ta	0	0.779962	4.95502	-0.082	7	7	4	4	2	Fm-3m	225	18.1447	18.0257	5.84744	5.14389	5.36e-05	0.748958	5.0613	11	10	5	-5.9456	-5.2426	-2.4188	-3.2861	79	1.74	2.14	70	2.2e-08	10.21	320	3129	1337.33	1791.67	9.22555	20.203	30	2.54	196.967	1.35	1.07	2.30861	18.335	16.3878	6.03781	5.02768
Au	_221	Tc	0	0.779962	4.95502	-0.082	7	7	4	4	2	Fm-3m	225	18.1447	18.0257	5.84744	5.14389	5.36e-05	0.748958	5.0613	11	10	5	-5.9456	-5.2426	-2.4188	-3.2861	79	1.74	2.14	70	2.2e-08	10.21	320	3129	1337.33	1791.67	9.22555	20.203	30	2.54	196.967	1.35	1.07	2.30861	29.1829	11.1526	8.13065	5.08758
Au	_221	Ti	0	0.779962	4.95502	-0.082	7	7	4	4	2	Fm-3m	225	18.1447	18.0257	5.84744	5.14389	5.36e-05	0.748958	5.0613	11	10	5	-5.9456	-5.2426	-2.4188	-3.2861	79	1.74	2.14	70	2.2e-08	10.21	320	3129	1337.33	1791.67	9.22555	20.203	30	2.54	196.967	1.35	1.07	2.30861	34.7139	4.57944	6.013	4.9945
Au	_221	V	0	0.779962	4.95502	-0.082	7	7	4	4	2	Fm-3m	225	18.1447	18.0257	5.84744	5.14389	5.36e-05	0.748958	5.0613	11	10	5	-5.9456	-5.2426	-2.4188	-3.2861	79	1.74	2.14	70	2.2e-08	10.21	320	3129	1337.33	1791.67	9.22555	20.203	30	2.54	196.967	1.35	1.07	2.30861	13.3996	6.3129	6.26286	4.97045
Au	_221	W	0	0.779962	4.95502	-0.082	7	7	4	4	2	Fm-3m	225	18.1447	18.0257	5.84744	5.14389	5.36e-05	0.748958	5.0613	11	10	5	-5.9456	-5.2426	-2.4188	-3.2861	79	1.74	2.14	70	2.2e-08	10.21	320	3129	1337.33	1791.67	9.22555	20.203	30	2.54	196.967	1.35	1.07	2.30861	16.1914	18.854	7.38203	5.00332
Au	_221	Y	0	0.779962	4.95502	-0.082	7	7	4	4	2	Fm-3m	225	18.1447	18.0257	5.84744	5.14389	5.36e-05	0.748958	5.0613	11	10	5	-5.9456	-5.2426	-2.4188	-3.2861	79	1.74	2.14	70	2.2e-08	10.21	320	3129	1337.33	1791.67	9.22555	20.203	30	2.54	196.967	1.35	1.07	2.30861	65.6941	4.49452	3.12641	5.02887
Au	_221	Zn	0	0.779962	4.95502	-0.082	7	7	4	4	2	Fm-3m	225	18.1447	18.0257	5.84744	5.14389	5.36e-05	0.748958	5.0613	11	10	5	-5.9456	-5.2426	-2.4188	-3.2861	79	1.74	2.14	70	2.2e-08	10.21	320	3129	1337.33	1791.67	9.22555	20.203	30	2.54	196.967	1.35	1.07	2.30861	31.1149	6.98148	3.29833	5.85949
Au	_221	Zr	0	0.779962	4.95502	-0.082	7	7	4	4	2	Fm-3m	225	18.1447	18.0257	5.84744	5.14389	5.36e-05	0.748958	5.0613	11	10	5	-5.9456	-5.2426	-2.4188	-3.2861	79	1.74	2.14	70	2.2e-08	10.21	320	3129	1337.33	1791.67	9.22555	20.203	30	2.54	196.967	1.35	1.07	2.30861	46.9993	6.44609	4.36232	5.03937
Au	_310	Ag	0	0.905759	4.92788	-0.0924	6	6	3	2	0	Fm-3m	225	18.1447	18.0257	5.84744	5.14389	5.36e-05	0.748958	5.0613	11	10	5	-5.9456	-5.2426	-2.4188	-3.2861	79	1.74	2.14	70	2.2e-08	10.21	320	3129	1337.33	1791.67	9.22555	20.203	30	2.54	196.967	1.35	1.07	2.30861	18.0049	9.94835	3.94068	5.06578
Au	_310	Au	0	0.905759	4.92788	-0.0924	6	6	3	2	0	Fm-3m	225	18.1447	18.0257	5.84744	5.14389	5.36e-05	0.748958	5.0613	11	10	5	-5.9456	-5.2426	-2.4188	-3.2861	79	1.74	2.14	70	2.2e-08	10.21	320	3129	1337.33	1791.67	9.22555	20.203	30	2.54	196.967	1.35	1.07	2.30861	18.1447	18.0257	5.84744	5.14389
Au	_310	Cd	0	0.905759	4.92788	-0.0924	6	6	3	2	0	Fm-3m	225	18.1447	18.0257	5.84744	5.14389	5.36e-05	0.748958	5.0613	11	10	5	-5.9456	-5.2426	-2.4188	-3.2861	79	1.74	2.14	70	2.2e-08	10.21	320	3129	1337.33	1791.67	9.22555	20.203	30	2.54	196.967	1.35	1.07	2.30861	46.5556	8.01892	2.59815	5.94045
Au	_310	Co	0	0.905759	4.92788	-0.0924	6	6	3	2	0	Fm-3m	225	18.1447	18.0257	5.84744	5.14389	5.36e-05	0.748958	5.0613	11	10	5	-5.9456	-5.2426	-2.4188	-3.2861	79	1.74	2.14	70	2.2e-08	10.21	320	3129	1337.33	1791.67	9.22555	20.203	30	2.54	196.967	1.35	1.07	2.30861	21.8447	8.95968	5.23998	5.07384
Au	_310	Cr	0	0.905759	4.92788	-0.0924	6	6	3	2	0	Fm-3m	225	18.1447	18.0257	5.84744	5.14389	5.36e-05	0.748958	5.0613	11	10	5	-5.9456	-5.2426	-2.4188	-3.2861	79	1.74	2.14	70	2.2e-08	10.21	320	3129	1337.33	1791.67	9.22555	20.203	30	2.54	196.967	1.35	1.07	2.30861	23.7395	7.27408	7.22912	4.93427
Au	_310	Cu	0	0.905759	4.92788	-0.0924	6	6	3	2	0	Fm-3m	225	18.1447	18.0257	5.84744	5.14389	5.36e-05	0.748958	5.0613	11	10	5	-5.9456	-5.2426	-2.4188	-3.2861	79	1.74	2.14	70	2.2e-08	10.21	320	3129	1337.33	1791.67	9.22555	20.203	30	2.54	196.967	1.35	1.07	2.30861	11.8719	8.88827	7.51859	5.07016
Au	_310	Fe	0	0.905759	4.92788	-0.0924	6	6	3	2	0	Fm-3m	225	18.1447	18.0257	5.84744	5.14389	5.36e-05	0.748958	5.0613	11	10	5	-5.9456	-5.2426	-2.4188	-3.2861	79	1.74	2.14	70	2.2e-08	10.21	320	3129	1337.33	1791.67	9.22555	20.203	30	2.54	196.967	1.35	1.07	2.30861	11.4538	8.09626	5.30148	4.94233
Au	_310	Hf	0	0.905759	4.92788	-0.0924	6	6	3	2	0	Fm-3m	225	18.1447	18.0257	5.84744	5.14389	5.36e-05	0.748958	5.0613	11	10	5	-5.9456	-5.2426	-2.4188	-3.2861	79	1.74	2.14	70	2.2e-08	10.21	320	3129	1337.33	1791.67	9.22555	20.203	30	2.54	196.967	1.35	1.07	2.30861	44.9647	13.1832	5.00781	4.96399
Au	_310	Hg	0	0.905759	4.92788	-0.0924	6	6	3	2	0	Fm-3m	225	18.1447	18.0257	5.84744	5.14389	5.36e-05	0.748958	5.0613	11	10	5	-5.9456	-5.2426	-2.4188	-3.2861	79	1.74	2.14	70	2.2e-08	10.21	320	3129	1337.33	1791.67	9.22555	20.203	30	2.54	196.967	1.35	1.07	2.30861	63.6459	10.4669	0.332021	4.94563
Au	_310	Ir	0	0.905759	4.92788	-0.0924	6	6	3	2	0	Fm-3m	225	18.1447	18.0257	5.84744	5.14389	5.36e-05	0.748958	5.0613	11	10	5	-5.9456	-5.2426	-2.4188	-3.2861	79	1.74	2.14	70	2.2e-08	10.21	320	3129	1337.33	1791.67	9.22555	20.203	30	2.54	196.967	1.35	1.07	2.30861	14.5546	21.9301	10.1566	5.119
Au	_310	Lu	0	0.905759	4.92788	-0.0924	6	6	3	2	0	Fm-3m	225	18.1447	18.0257	5.84744	5.14389	5.36e-05	0.748958	5.0613	11	10	5	-5.9456	-5.2426	-2.4188	-3.2861	79	1.74	2.14	70	2.2e-08	10.21	320	3129	1337.33	1791.67	9.22555	20.203	30	2.54	196.967	1.35	1.07	2.30861	58.8634	9.87166	2.88491	5.00748
Au	_310	Mn	0	0.905759	4.92788	-0.0924	6	6	3	2	0	Fm-3m	225	18.1447	18.0257	5.84744	5.14389	5.36e-05	0.748958	5.0613	11	10	5	-5.9456	-5.2426	-2.4188	-3.2861	79	1.74	2.14	70	2.2e-08	10.21	320	3129	1337.33	1791.67	9.22555	20.203	30	2.54	196.967	1.35	1.07	2.30861	320.085	8.26524	6.40044	5.08344
Au	_310	Mo	0	0.905759	4.92788	-0.0924	6	6	3	2	0	Fm-3m	225	18.1447	18.0257	5.84744	5.14389	5.36e-05	0.748958	5.0613	11	10	5	-5.9456	-5.2426	-2.4188	-3.2861	79	1.74	2.14	70	2.2e-08	10.21	320	3129	1337.33	1791.67	9.22555	20.203	30	2.54	196.967	1.35	1.07	2.30861	15.8916	10.0249	8.59875	4.96438
Au	_310	Nb	0	0.905759	4.92788	-0.0924	6	6	3	2	0	Fm-3m	225	18.1447	18.0257	5.84744	5.14389	5.36e-05	0.748958	5.0613	11	10	5	-5.9456	-5.2426	-2.4188	-3.2861	79	1.74	2.14	70	2.2e-08	10.21	320	3129	1337.33	1791.67	9.22555	20.203	30	2.54	196.967	1.35	1.07	2.30861	18.3058	8.42765	5.20789	5.0282
Au	_310	Ni	0	0.905759	4.92788	-0.0924	6	6	3	2	0	Fm-3m	225	18.1447	18.0257	5.84744	5.14389	5.36e-05	0.748958	5.0613	11	10	5	-5.9456	-5.2426	-2.4188	-3.2861	79	1.74	2.14	70	2.2e-08	10.21	320	3129	1337.33	1791.67	9.22555	20.203	30	2.54	196.967	1.35	1.07	2.30861	10.7721	9.04769	8.06383	5.1775
Au	_310	Os	0	0.905759	4.92788	-0.0924	6	6	3	2	0	Fm-3m	225	18.1447	18.0257	5.84744	5.14389	5.36e-05	0.748958	5.0613	11	10	5	-5.9456	-5.2426	-2.4188	-3.2861	79	1.74	2.14	70	2.2e-08	10.21	320	3129	1337.33	1791.67	9.22555	20.203	30	2.54	196.967	1.35	1.07	2.30861	28.711	22.0044	8.56779	5.09379
Au	_310	Pd	0	0.905759	4.92788	-0.0924	6	6	3	2	0	Fm-3m	225	18.1447	18.0257	5.84744	5.14389	5.36e-05	0.748958	5.0613	11	10	5	-5.9456	-5.2426	-2.4188	-3.2861	79	1.74	2.14	70	2.2e-08	10.21	320	3129	1337.33	1791.67	9.22555	20.203	30	2.54	196.967	1.35	1.07	2.30861	15.4903	11.4081	4.4796	5.05443
Au	_310	Pt	0	0.905759	4.92788	-0.0924	6	6	3	2	0	Fm-3m	225	18.1447	18.0257	5.84744	5.14389	5.36e-05	0.748958	5.0613	11	10	5	-5.9456	-5.2426	-2.4188	-3.2861	79	1.74	2.14	70	2.2e-08	10.21	320	3129	1337.33	1791.67	9.22555	20.203	30	2.54	196.967	1.35	1.07	2.30861	15.7229	20.6034	7.28511	5.08489
Au	_310	Re	0	0.905759	4.92788	-0.0924	6	6	3	2	0	Fm-3m	225	18.1447	18.0257	5.84744	5.14389	5.36e-05	0.748958	5.0613	11	10	5	-5.9456	-5.2426	-2.4188	-3.2861	79	1.74	2.14	70	2.2e-08	10.21	320	3129	1337.33	1791.67	9.22555	20.203	30	2.54	196.967	1.35	1.07	2.30861	30.122	20.5301	7.09929	5.13772
Au	_310	Rh	0	0.905759	4.92788	-0.0924	6	6	3	2	0	Fm-3m	225	18.1447	18.0257	5.84744	5.14389	5.36e-05	0.748958	5.0613	11	10	5	-5.9456	-5.2426	-2.4188	-3.2861	79	1.74	2.14	70	2.2e-08	10.21	320	3129	1337.33	1791.67	9.22555	20.203	30	2.54	196.967	1.35	1.07	2.30861	14.1989	12.0346	7.14604	5.16071
Au	_310	Ru	0	0.905759	4.92788	-0.0924	6	6	3	2	0	Fm-3m	225	18.1447	18.0257	5.84744	5.14389	5.36e-05	0.748958	5.0613	11	10	5	-5.9456	-5.2426	-2.4188	-3.2861	79	1.74	2.14	70	2.2e-08	10.21	320	3129	1337.33	1791.67	9.22555	20.203	30	2.54	196.967	1.35	1.07	2.30861	27.9036	12.0293	8.37186	5.06339
Au	_310	Sc	0	0.905759	4.92788	-0.0924	6	6	3	2	0	Fm-3m	225	18.1447	18.0257	5.84744	5.14389	5.36e-05	0.748958	5.0613	11	10	5	-5.9456	-5.2426	-2.4188	-3.2861	79	1.74	2.14	70	2.2e-08	10.21	320	3129	1337.33	1791.67	9.22555	20.203	30	2.54	196.967	1.35	1.07	2.30861	49.3879	3.02305	3.77515	5.01872
Au	_310	Ta	0	0.905759	4.92788	-0.0924	6	6	3	2	0	Fm-3m	225	18.1447	18.0257	5.84744	5.14389	5.36e-05	0.748958	5.0613	11	10	5	-5.9456	-5.2426	-2.4188	-3.2861	79	1.74	2.14	70	2.2e-08	10.21	320	3129	1337.33	1791.67	9.22555	20.203	30	2.54	196.967	1.35	1.07	2.30861	18.335	16.3878	6.03781	5.02768
Au	_310	Tc	0	0.905759	4.92788	-0.0924	6	6	3	2	0	Fm-3m	225	18.1447	18.0257	5.84744	5.14389	5.36e-05	0.748958	5.0613	11	10	5	-5.9456	-5.2426	-2.4188	-3.2861	79	1.74	2.14	70	2.2e-08	10.21	320	3129	1337.33	1791.67	9.22555	20.203	30	2.54	196.967	1.35	1.07	2.30861	29.1829	11.1526	8.13065	5.08758
Au	_310	Ti	0	0.905759	4.92788	-0.0924	6	6	3	2	0	Fm-3m	225	18.1447	18.0257	5.84744	5.14389	5.36e-05	0.748958	5.0613	11	10	5	-5.9456	-5.2426	-2.4188	-3.2861	79	1.74	2.14	70	2.2e-08	10.21	320	3129	1337.33	1791.67	9.22555	20.203	30	2.54	196.967	1.35	1.07	2.30861	34.7139	4.57944	6.013	4.9945
Au	_310	V	0	0.905759	4.92788	-0.0924	6	6	3	2	0	Fm-3m	225	18.1447	18.0257	5.84744	5.14389	5.36e-05	0.748958	5.0613	11	10	5	-5.9456	-5.2426	-2.4188	-3.2861	79	1.74	2.14	70	2.2e-08	10.21	320	3129	1337.33	1791.67	9.22555	20.203	30	2.54	196.967	1.35	1.07	2.30861	13.3996	6.3129	6.26286	4.97045
Au	_310	W	0	0.905759	4.92788	-0.0924	6	6	3	2	0	Fm-3m	225	18.1447	18.0257	5.84744	5.14389	5.36e-05	0.748958	5.0613	11	10	5	-5.9456	-5.2426	-2.4188	-3.2861	79	1.74	2.14	70	2.2e-08	10.21	320	3129	1337.33	1791.67	9.22555	20.203	30	2.54	196.967	1.35	1.07	2.30861	16.1914	18.854	7.38203	5.00332
Au	_310	Y	0	0.905759	4.92788	-0.0924	6	6	3	2	0	Fm-3m	225	18.1447	18.0257	5.84744	5.14389	5.36e-05	0.748958	5.0613	11	10	5	-5.9456	-5.2426	-2.4188	-3.2861	79	1.74	2.14	70	2.2e-08	10.21	320	3129	1337.33	1791.67	9.22555	20.203	30	2.54	196.967	1.35	1.07	2.30861	65.6941	4.49452	3.12641	5.02887
Au	_310	Zn	0	0.905759	4.92788	-0.0924	6	6	3	2	0	Fm-3m	225	18.1447	18.0257	5.84744	5.14389	5.36e-05	0.748958	5.0613	11	10	5	-5.9456	-5.2426	-2.4188	-3.2861	79	1.74	2.14	70	2.2e-08	10.21	320	3129	1337.33	1791.67	9.22555	20.203	30	2.54	196.967	1.35	1.07	2.30861	31.1149	6.98148	3.29833	5.85949
Au	_310	Zr	0	0.905759	4.92788	-0.0924	6	6	3	2	0	Fm-3m	225	18.1447	18.0257	5.84744	5.14389	5.36e-05	0.748958	5.0613	11	10	5	-5.9456	-5.2426	-2.4188	-3.2861	79	1.74	2.14	70	2.2e-08	10.21	320	3129	1337.33	1791.67	9.22555	20.203	30	2.54	196.967	1.35	1.07	2.30861	46.9993	6.44609	4.36232	5.03937
Au	_311	Ag	0	0.86958	4.94188	-0.0861	7	7	5	2	2	Fm-3m	225	18.1447	18.0257	5.84744	5.14389	5.36e-05	0.748958	5.0613	11	10	5	-5.9456	-5.2426	-2.4188	-3.2861	79	1.74	2.14	70	2.2e-08	10.21	320	3129	1337.33	1791.67	9.22555	20.203	30	2.54	196.967	1.35	1.07	2.30861	18.0049	9.94835	3.94068	5.06578
Au	_311	Au	0	0.86958	4.94188	-0.0861	7	7	5	2	2	Fm-3m	225	18.1447	18.0257	5.84744	5.14389	5.36e-05	0.748958	5.0613	11	10	5	-5.9456	-5.2426	-2.4188	-3.2861	79	1.74	2.14	70	2.2e-08	10.21	320	3129	1337.33	1791.67	9.22555	20.203	30	2.54	196.967	1.35	1.07	2.30861	18.1447	18.0257	5.84744	5.14389
Au	_311	Cd	0	0.86958	4.94188	-0.0861	7	7	5	2	2	Fm-3m	225	18.1447	18.0257	5.84744	5.14389	5.36e-05	0.748958	5.0613	11	10	5	-5.9456	-5.2426	-2.4188	-3.2861	79	1.74	2.14	70	2.2e-08	10.21	320	3129	1337.33	1791.67	9.22555	20.203	30	2.54	196.967	1.35	1.07	2.30861	46.5556	8.01892	2.59815	5.94045
Au	_311	Co	0	0.86958	4.94188	-0.0861	7	7	5	2	2	Fm-3m	225	18.1447	18.0257	5.84744	5.14389	5.36e-05	0.748958	5.0613	11	10	5	-5.9456	-5.2426	-2.4188	-3.2861	79	1.74	2.14	70	2.2e-08	10.21	320	3129	1337.33	1791.67	9.22555	20.203	30	2.54	196.967	1.35	1.07	2.30861	21.8447	8.95968	5.23998	5.07384
Au	_311	Cr	0	0.86958	4.94188	-0.0861	7	7	5	2	2	Fm-3m	225	18.1447	18.0257	5.84744	5.14389	5.36e-05	0.748958	5.0613	11	10	5	-5.9456	-5.2426	-2.4188	-3.2861	79	1.74	2.14	70	2.2e-08	10.21	320	3129	1337.33	1791.67	9.22555	20.203	30	2.54	196.967	1.35	1.07	2.30861	23.7395	7.27408	7.22912	4.93427
Au	_311	Cu	0	0.86958	4.94188	-0.0861	7	7	5	2	2	Fm-3m	225	18.1447	18.0257	5.84744	5.14389	5.36e-05	0.748958	5.0613	11	10	5	-5.9456	-5.2426	-2.4188	-3.2861	79	1.74	2.14	70	2.2e-08	10.21	320	3129	1337.33	1791.67	9.22555	20.203	30	2.54	196.967	1.35	1.07	2.30861	11.8719	8.88827	7.51859	5.07016
Au	_311	Fe	0	0.86958	4.94188	-0.0861	7	7	5	2	2	Fm-3m	225	18.1447	18.0257	5.84744	5.14389	5.36e-05	0.748958	5.0613	11	10	5	-5.9456	-5.2426	-2.4188	-3.2861	79	1.74	2.14	70	2.2e-08	10.21	320	3129	1337.33	1791.67	9.22555	20.203	30	2.54	196.967	1.35	1.07	2.30861	11.4538	8.09626	5.30148	4.94233
Au	_311	Hf	0	0.86958	4.94188	-0.0861	7	7	5	2	2	Fm-3m	225	18.1447	18.0257	5.84744	5.14389	5.36e-05	0.748958	5.0613	11	10	5	-5.9456	-5.2426	-2.4188	-3.2861	79	1.74	2.14	70	2.2e-08	10.21	320	3129	1337.33	1791.67	9.22555	20.203	30	2.54	196.967	1.35	1.07	2.30861	44.9647	13.1832	5.00781	4.96399
Au	_311	Hg	0	0.86958	4.94188	-0.0861	7	7	5	2	2	Fm-3m	225	18.1447	18.0257	5.84744	5.14389	5.36e-05	0.748958	5.0613	11	10	5	-5.9456	-5.2426	-2.4188	-3.2861	79	1.74	2.14	70	2.2e-08	10.21	320	3129	1337.33	1791.67	9.22555	20.203	30	2.54	196.967	1.35	1.07	2.30861	63.6459	10.4669	0.332021	4.94563
Au	_311	Ir	0	0.86958	4.94188	-0.0861	7	7	5	2	2	Fm-3m	225	18.1447	18.0257	5.84744	5.14389	5.36e-05	0.748958	5.0613	11	10	5	-5.9456	-5.2426	-2.4188	-3.2861	79	1.74	2.14	70	2.2e-08	10.21	320	3129	1337.33	1791.67	9.22555	20.203	30	2.54	196.967	1.35	1.07	2.30861	14.5546	21.9301	10.1566	5.119
Au	_311	Lu	0	0.86958	4.94188	-0.0861	7	7	5	2	2	Fm-3m	225	18.1447	18.0257	5.84744	5.14389	5.36e-05	0.748958	5.0613	11	10	5	-5.9456	-5.2426	-2.4188	-3.2861	79	1.74	2.14	70	2.2e-08	10.21	320	3129	1337.33	1791.67	9.22555	20.203	30	2.54	196.967	1.35	1.07	2.30861	58.8634	9.87166	2.88491	5.00748
Au	_311	Mn	0	0.86958	4.94188	-0.0861	7	7	5	2	2	Fm-3m	225	18.1447	18.0257	5.84744	5.14389	5.36e-05	0.748958	5.0613	11	10	5	-5.9456	-5.2426	-2.4188	-3.2861	79	1.74	2.14	70	2.2e-08	10.21	320	3129	1337.33	1791.67	9.22555	20.203	30	2.54	196.967	1.35	1.07	2.30861	320.085	8.26524	6.40044	5.08344
Au	_311	Mo	0	0.86958	4.94188	-0.0861	7	7	5	2	2	Fm-3m	225	18.1447	18.0257	5.84744	5.14389	5.36e-05	0.748958	5.0613	11	10	5	-5.9456	-5.2426	-2.4188	-3.2861	79	1.74	2.14	70	2.2e-08	10.21	320	3129	1337.33	1791.67	9.22555	20.203	30	2.54	196.967	1.35	1.07	2.30861	15.8916	10.0249	8.59875	4.96438
Au	_311	Nb	0	0.86958	4.94188	-0.0861	7	7	5	2	2	Fm-3m	225	18.1447	18.0257	5.84744	5.14389	5.36e-05	0.748958	5.0613	11	10	5	-5.9456	-5.2426	-2.4188	-3.2861	79	1.74	2.14	70	2.2e-08	10.21	320	3129	1337.33	1791.67	9.22555	20.203	30	2.54	196.967	1.35	1.07	2.30861	18.3058	8.42765	5.20789	5.0282
Au	_311	Ni	0	0.86958	4.94188	-0.0861	7	7	5	2	2	Fm-3m	225	18.1447	18.0257	5.84744	5.14389	5.36e-05	0.748958	5.0613	11	10	5	-5.9456	-5.2426	-2.4188	-3.2861	79	1.74	2.14	70	2.2e-08	10.21	320	3129	1337.33	1791.67	9.22555	20.203	30	2.54	196.967	1.35	1.07	2.30861	10.7721	9.04769	8.06383	5.1775
Au	_311	Os	0	0.86958	4.94188	-0.0861	7	7	5	2	2	Fm-3m	225	18.1447	18.0257	5.84744	5.14389	5.36e-05	0.748958	5.0613	11	10	5	-5.9456	-5.2426	-2.4188	-3.2861	79	1.74	2.14	70	2.2e-08	10.21	320	3129	1337.33	1791.67	9.22555	20.203	30	2.54	196.967	1.35	1.07	2.30861	28.711	22.0044	8.56779	5.09379
Au	_311	Pd	0	0.86958	4.94188	-0.0861	7	7	5	2	2	Fm-3m	225	18.1447	18.0257	5.84744	5.14389	5.36e-05	0.748958	5.0613	11	10	5	-5.9456	-5.2426	-2.4188	-3.2861	79	1.74	2.14	70	2.2e-08	10.21	320	3129	1337.33	1791.67	9.22555	20.203	30	2.54	196.967	1.35	1.07	2.30861	15.4903	11.4081	4.4796	5.05443
Au	_311	Pt	0	0.86958	4.94188	-0.0861	7	7	5	2	2	Fm-3m	225	18.1447	18.0257	5.84744	5.14389	5.36e-05	0.748958	5.0613	11	10	5	-5.9456	-5.2426	-2.4188	-3.2861	79	1.74	2.14	70	2.2e-08	10.21	320	3129	1337.33	1791.67	9.22555	20.203	30	2.54	196.967	1.35	1.07	2.30861	15.7229	20.6034	7.28511	5.08489
Au	_311	Re	0	0.86958	4.94188	-0.0861	7	7	5	2	2	Fm-3m	225	18.1447	18.0257	5.84744	5.14389	5.36e-05	0.748958	5.0613	11	10	5	-5.9456	-5.2426	-2.4188	-3.2861	79	1.74	2.14	70	2.2e-08	10.21	320	3129	1337.33	1791.67	9.22555	20.203	30	2.54	196.967	1.35	1.07	2.30861	30.122	20.5301	7.09929	5.13772
Au	_311	Rh	0	0.86958	4.94188	-0.0861	7	7	5	2	2	Fm-3m	225	18.1447	18.0257	5.84744	5.14389	5.36e-05	0.748958	5.0613	11	10	5	-5.9456	-5.2426	-2.4188	-3.2861	79	1.74	2.14	70	2.2e-08	10.21	320	3129	1337.33	1791.67	9.22555	20.203	30	2.54	196.967	1.35	1.07	2.30861	14.1989	12.0346	7.14604	5.16071
Au	_311	Ru	0	0.86958	4.94188	-0.0861	7	7	5	2	2	Fm-3m	225	18.1447	18.0257	5.84744	5.14389	5.36e-05	0.748958	5.0613	11	10	5	-5.9456	-5.2426	-2.4188	-3.2861	79	1.74	2.14	70	2.2e-08	10.21	320	3129	1337.33	1791.67	9.22555	20.203	30	2.54	196.967	1.35	1.07	2.30861	27.9036	12.0293	8.37186	5.06339
Au	_311	Sc	0	0.86958	4.94188	-0.0861	7	7	5	2	2	Fm-3m	225	18.1447	18.0257	5.84744	5.14389	5.36e-05	0.748958	5.0613	11	10	5	-5.9456	-5.2426	-2.4188	-3.2861	79	1.74	2.14	70	2.2e-08	10.21	320	3129	1337.33	1791.67	9.22555	20.203	30	2.54	196.967	1.35	1.07	2.30861	49.3879	3.02305	3.77515	5.01872
Au	_311	Ta	0	0.86958	4.94188	-0.0861	7	7	5	2	2	Fm-3m	225	18.1447	18.0257	5.84744	5.14389	5.36e-05	0.748958	5.0613	11	10	5	-5.9456	-5.2426	-2.4188	-3.2861	79	1.74	2.14	70	2.2e-08	10.21	320	3129	1337.33	1791.67	9.22555	20.203	30	2.54	196.967	1.35	1.07	2.30861	18.335	16.3878	6.03781	5.02768
Au	_311	Tc	0	0.86958	4.94188	-0.0861	7	7	5	2	2	Fm-3m	225	18.1447	18.0257	5.84744	5.14389	5.36e-05	0.748958	5.0613	11	10	5	-5.9456	-5.2426	-2.4188	-3.2861	79	1.74	2.14	70	2.2e-08	10.21	320	3129	1337.33	1791.67	9.22555	20.203	30	2.54	196.967	1.35	1.07	2.30861	29.1829	11.1526	8.13065	5.08758
Au	_311	Ti	0	0.86958	4.94188	-0.0861	7	7	5	2	2	Fm-3m	225	18.1447	18.0257	5.84744	5.14389	5.36e-05	0.748958	5.0613	11	10	5	-5.9456	-5.2426	-2.4188	-3.2861	79	1.74	2.14	70	2.2e-08	10.21	320	3129	1337.33	1791.67	9.22555	20.203	30	2.54	196.967	1.35	1.07	2.30861	34.7139	4.57944	6.013	4.9945
Au	_311	V	0	0.86958	4.94188	-0.0861	7	7	5	2	2	Fm-3m	225	18.1447	18.0257	5.84744	5.14389	5.36e-05	0.748958	5.0613	11	10	5	-5.9456	-5.2426	-2.4188	-3.2861	79	1.74	2.14	70	2.2e-08	10.21	320	3129	1337.33	1791.67	9.22555	20.203	30	2.54	196.967	1.35	1.07	2.30861	13.3996	6.3129	6.26286	4.97045
Au	_311	W	0	0.86958	4.94188	-0.0861	7	7	5	2	2	Fm-3m	225	18.1447	18.0257	5.84744	5.14389	5.36e-05	0.748958	5.0613	11	10	5	-5.9456	-5.2426	-2.4188	-3.2861	79	1.74	2.14	70	2.2e-08	10.21	320	3129	1337.33	1791.67	9.22555	20.203	30	2.54	196.967	1.35	1.07	2.30861	16.1914	18.854	7.38203	5.00332
Au	_311	Y	0	0.86958	4.94188	-0.0861	7	7	5	2	2	Fm-3m	225	18.1447	18.0257	5.84744	5.14389	5.36e-05	0.748958	5.0613	11	10	5	-5.9456	-5.2426	-2.4188	-3.2861	79	1.74	2.14	70	2.2e-08	10.21	320	3129	1337.33	1791.67	9.22555	20.203	30	2.54	196.967	1.35	1.07	2.30861	65.6941	4.49452	3.12641	5.02887
Au	_311	Zn	0	0.86958	4.94188	-0.0861	7	7	5	2	2	Fm-3m	225	18.1447	18.0257	5.84744	5.14389	5.36e-05	0.748958	5.0613	11	10	5	-5.9456	-5.2426	-2.4188	-3.2861	79	1.74	2.14	70	2.2e-08	10.21	320	3129	1337.33	1791.67	9.22555	20.203	30	2.54	196.967	1.35	1.07	2.30861	31.1149	6.98148	3.29833	5.85949
Au	_311	Zr	0	0.86958	4.94188	-0.0861	7	7	5	2	2	Fm-3m	225	18.1447	18.0257	5.84744	5.14389	5.36e-05	0.748958	5.0613	11	10	5	-5.9456	-5.2426	-2.4188	-3.2861	79	1.74	2.14	70	2.2e-08	10.21	320	3129	1337.33	1791.67	9.22555	20.203	30	2.54	196.967	1.35	1.07	2.30861	46.9993	6.44609	4.36232	5.03937
Au	_320	Ag	0	0.913041	4.9224	-0.0557	6	6	3	1	0	Fm-3m	225	18.1447	18.0257	5.84744	5.14389	5.36e-05	0.748958	5.0613	11	10	5	-5.9456	-5.2426	-2.4188	-3.2861	79	1.74	2.14	70	2.2e-08	10.21	320	3129	1337.33	1791.67	9.22555	20.203	30	2.54	196.967	1.35	1.07	2.30861	18.0049	9.94835	3.94068	5.06578
Au	_320	Au	0	0.913041	4.9224	-0.0557	6	6	3	1	0	Fm-3m	225	18.1447	18.0257	5.84744	5.14389	5.36e-05	0.748958	5.0613	11	10	5	-5.9456	-5.2426	-2.4188	-3.2861	79	1.74	2.14	70	2.2e-08	10.21	320	3129	1337.33	1791.67	9.22555	20.203	30	2.54	196.967	1.35	1.07	2.30861	18.1447	18.0257	5.84744	5.14389
Au	_320	Cd	0	0.913041	4.9224	-0.0557	6	6	3	1	0	Fm-3m	225	18.1447	18.0257	5.84744	5.14389	5.36e-05	0.748958	5.0613	11	10	5	-5.9456	-5.2426	-2.4188	-3.2861	79	1.74	2.14	70	2.2e-08	10.21	320	3129	1337.33	1791.67	9.22555	20.203	30	2.54	196.967	1.35	1.07	2.30861	46.5556	8.01892	2.59815	5.94045
Au	_320	Co	0	0.913041	4.9224	-0.0557	6	6	3	1	0	Fm-3m	225	18.1447	18.0257	5.84744	5.14389	5.36e-05	0.748958	5.0613	11	10	5	-5.9456	-5.2426	-2.4188	-3.2861	79	1.74	2.14	70	2.2e-08	10.21	320	3129	1337.33	1791.67	9.22555	20.203	30	2.54	196.967	1.35	1.07	2.30861	21.8447	8.95968	5.23998	5.07384
Au	_320	Cr	0	0.913041	4.9224	-0.0557	6	6	3	1	0	Fm-3m	225	18.1447	18.0257	5.84744	5.14389	5.36e-05	0.748958	5.0613	11	10	5	-5.9456	-5.2426	-2.4188	-3.2861	79	1.74	2.14	70	2.2e-08	10.21	320	3129	1337.33	1791.67	9.22555	20.203	30	2.54	196.967	1.35	1.07	2.30861	23.7395	7.27408	7.22912	4.93427
Au	_320	Cu	0	0.913041	4.9224	-0.0557	6	6	3	1	0	Fm-3m	225	18.1447	18.0257	5.84744	5.14389	5.36e-05	0.748958	5.0613	11	10	5	-5.9456	-5.2426	-2.4188	-3.2861	79	1.74	2.14	70	2.2e-08	10.21	320	3129	1337.33	1791.67	9.22555	20.203	30	2.54	196.967	1.35	1.07	2.30861	11.8719	8.88827	7.51859	5.07016
Au	_320	Fe	0	0.913041	4.9224	-0.0557	6	6	3	1	0	Fm-3m	225	18.1447	18.0257	5.84744	5.14389	5.36e-05	0.748958	5.0613	11	10	5	-5.9456	-5.2426	-2.4188	-3.2861	79	1.74	2.14	70	2.2e-08	10.21	320	3129	1337.33	1791.67	9.22555	20.203	30	2.54	196.967	1.35	1.07	2.30861	11.4538	8.09626	5.30148	4.94233
Au	_320	Hf	0	0.913041	4.9224	-0.0557	6	6	3	1	0	Fm-3m	225	18.1447	18.0257	5.84744	5.14389	5.36e-05	0.748958	5.0613	11	10	5	-5.9456	-5.2426	-2.4188	-3.2861	79	1.74	2.14	70	2.2e-08	10.21	320	3129	1337.33	1791.67	9.22555	20.203	30	2.54	196.967	1.35	1.07	2.30861	44.9647	13.1832	5.00781	4.96399
Au	_320	Hg	0	0.913041	4.9224	-0.0557	6	6	3	1	0	Fm-3m	225	18.1447	18.0257	5.84744	5.14389	5.36e-05	0.748958	5.0613	11	10	5	-5.9456	-5.2426	-2.4188	-3.2861	79	1.74	2.14	70	2.2e-08	10.21	320	3129	1337.33	1791.67	9.22555	20.203	30	2.54	196.967	1.35	1.07	2.30861	63.6459	10.4669	0.332021	4.94563
Au	_320	Ir	0	0.913041	4.9224	-0.0557	6	6	3	1	0	Fm-3m	225	18.1447	18.0257	5.84744	5.14389	5.36e-05	0.748958	5.0613	11	10	5	-5.9456	-5.2426	-2.4188	-3.2861	79	1.74	2.14	70	2.2e-08	10.21	320	3129	1337.33	1791.67	9.22555	20.203	30	2.54	196.967	1.35	1.07	2.30861	14.5546	21.9301	10.1566	5.119
Au	_320	Lu	0	0.913041	4.9224	-0.0557	6	6	3	1	0	Fm-3m	225	18.1447	18.0257	5.84744	5.14389	5.36e-05	0.748958	5.0613	11	10	5	-5.9456	-5.2426	-2.4188	-3.2861	79	1.74	2.14	70	2.2e-08	10.21	320	3129	1337.33	1791.67	9.22555	20.203	30	2.54	196.967	1.35	1.07	2.30861	58.8634	9.87166	2.88491	5.00748
Au	_320	Mn	0	0.913041	4.9224	-0.0557	6	6	3	1	0	Fm-3m	225	18.1447	18.0257	5.84744	5.14389	5.36e-05	0.748958	5.0613	11	10	5	-5.9456	-5.2426	-2.4188	-3.2861	79	1.74	2.14	70	2.2e-08	10.21	320	3129	1337.33	1791.67	9.22555	20.203	30	2.54	196.967	1.35	1.07	2.30861	320.085	8.26524	6.40044	5.08344
Au	_320	Mo	0	0.913041	4.9224	-0.0557	6	6	3	1	0	Fm-3m	225	18.1447	18.0257	5.84744	5.14389	5.36e-05	0.748958	5.0613	11	10	5	-5.9456	-5.2426	-2.4188	-3.2861	79	1.74	2.14	70	2.2e-08	10.21	320	3129	1337.33	1791.67	9.22555	20.203	30	2.54	196.967	1.35	1.07	2.30861	15.8916	10.0249	8.59875	4.96438
Au	_320	Nb	0	0.913041	4.9224	-0.0557	6	6	3	1	0	Fm-3m	225	18.1447	18.0257	5.84744	5.14389	5.36e-05	0.748958	5.0613	11	10	5	-5.9456	-5.2426	-2.4188	-3.2861	79	1.74	2.14	70	2.2e-08	10.21	320	3129	1337.33	1791.67	9.22555	20.203	30	2.54	196.967	1.35	1.07	2.30861	18.3058	8.42765	5.20789	5.0282
Au	_320	Ni	0	0.913041	4.9224	-0.0557	6	6	3	1	0	Fm-3m	225	18.1447	18.0257	5.84744	5.14389	5.36e-05	0.748958	5.0613	11	10	5	-5.9456	-5.2426	-2.4188	-3.2861	79	1.74	2.14	70	2.2e-08	10.21	320	3129	1337.33	1791.67	9.22555	20.203	30	2.54	196.967	1.35	1.07	2.30861	10.7721	9.04769	8.06383	5.1775
Au	_320	Os	0	0.913041	4.9224	-0.0557	6	6	3	1	0	Fm-3m	225	18.1447	18.0257	5.84744	5.14389	5.36e-05	0.748958	5.0613	11	10	5	-5.9456	-5.2426	-2.4188	-3.2861	79	1.74	2.14	70	2.2e-08	10.21	320	3129	1337.33	1791.67	9.22555	20.203	30	2.54	196.967	1.35	1.07	2.30861	28.711	22.0044	8.56779	5.09379
Au	_320	Pd	0	0.913041	4.9224	-0.0557	6	6	3	1	0	Fm-3m	225	18.1447	18.0257	5.84744	5.14389	5.36e-05	0.748958	5.0613	11	10	5	-5.9456	-5.2426	-2.4188	-3.2861	79	1.74	2.14	70	2.2e-08	10.21	320	3129	1337.33	1791.67	9.22555	20.203	30	2.54	196.967	1.35	1.07	2.30861	15.4903	11.4081	4.4796	5.05443
Au	_320	Pt	0	0.913041	4.9224	-0.0557	6	6	3	1	0	Fm-3m	225	18.1447	18.0257	5.84744	5.14389	5.36e-05	0.748958	5.0613	11	10	5	-5.9456	-5.2426	-2.4188	-3.2861	79	1.74	2.14	70	2.2e-08	10.21	320	3129	1337.33	1791.67	9.22555	20.203	30	2.54	196.967	1.35	1.07	2.30861	15.7229	20.6034	7.28511	5.08489
Au	_320	Re	0	0.913041	4.9224	-0.0557	6	6	3	1	0	Fm-3m	225	18.1447	18.0257	5.84744	5.14389	5.36e-05	0.748958	5.0613	11	10	5	-5.9456	-5.2426	-2.4188	-3.2861	79	1.74	2.14	70	2.2e-08	10.21	320	3129	1337.33	1791.67	9.22555	20.203	30	2.54	196.967	1.35	1.07	2.30861	30.122	20.5301	7.09929	5.13772
Au	_320	Rh	0	0.913041	4.9224	-0.0557	6	6	3	1	0	Fm-3m	225	18.1447	18.0257	5.84744	5.14389	5.36e-05	0.748958	5.0613	11	10	5	-5.9456	-5.2426	-2.4188	-3.2861	79	1.74	2.14	70	2.2e-08	10.21	320	3129	1337.33	1791.67	9.22555	20.203	30	2.54	196.967	1.35	1.07	2.30861	14.1989	12.0346	7.14604	5.16071
Au	_320	Ru	0	0.913041	4.9224	-0.0557	6	6	3	1	0	Fm-3m	225	18.1447	18.0257	5.84744	5.14389	5.36e-05	0.748958	5.0613	11	10	5	-5.9456	-5.2426	-2.4188	-3.2861	79	1.74	2.14	70	2.2e-08	10.21	320	3129	1337.33	1791.67	9.22555	20.203	30	2.54	196.967	1.35	1.07	2.30861	27.9036	12.0293	8.37186	5.06339
Au	_320	Sc	0	0.913041	4.9224	-0.0557	6	6	3	1	0	Fm-3m	225	18.1447	18.0257	5.84744	5.14389	5.36e-05	0.748958	5.0613	11	10	5	-5.9456	-5.2426	-2.4188	-3.2861	79	1.74	2.14	70	2.2e-08	10.21	320	3129	1337.33	1791.67	9.22555	20.203	30	2.54	196.967	1.35	1.07	2.30861	49.3879	3.02305	3.77515	5.01872
Au	_320	Ta	0	0.913041	4.9224	-0.0557	6	6	3	1	0	Fm-3m	225	18.1447	18.0257	5.84744	5.14389	5.36e-05	0.748958	5.0613	11	10	5	-5.9456	-5.2426	-2.4188	-3.2861	79	1.74	2.14	70	2.2e-08	10.21	320	3129	1337.33	1791.67	9.22555	20.203	30	2.54	196.967	1.35	1.07	2.30861	18.335	16.3878	6.03781	5.02768
Au	_320	Tc	0	0.913041	4.9224	-0.0557	6	6	3	1	0	Fm-3m	225	18.1447	18.0257	5.84744	5.14389	5.36e-05	0.748958	5.0613	11	10	5	-5.9456	-5.2426	-2.4188	-3.2861	79	1.74	2.14	70	2.2e-08	10.21	320	3129	1337.33	1791.67	9.22555	20.203	30	2.54	196.967	1.35	1.07	2.30861	29.1829	11.1526	8.13065	5.08758
Au	_320	Ti	0	0.913041	4.9224	-0.0557	6	6	3	1	0	Fm-3m	225	18.1447	18.0257	5.84744	5.14389	5.36e-05	0.748958	5.0613	11	10	5	-5.9456	-5.2426	-2.4188	-3.2861	79	1.74	2.14	70	2.2e-08	10.21	320	3129	1337.33	1791.67	9.22555	20.203	30	2.54	196.967	1.35	1.07	2.30861	34.7139	4.57944	6.013	4.9945
Au	_320	V	0	0.913041	4.9224	-0.0557	6	6	3	1	0	Fm-3m	225	18.1447	18.0257	5.84744	5.14389	5.36e-05	0.748958	5.0613	11	10	5	-5.9456	-5.2426	-2.4188	-3.2861	79	1.74	2.14	70	2.2e-08	10.21	320	3129	1337.33	1791.67	9.22555	20.203	30	2.54	196.967	1.35	1.07	2.30861	13.3996	6.3129	6.26286	4.97045
Au	_320	W	0	0.913041	4.9224	-0.0557	6	6	3	1	0	Fm-3m	225	18.1447	18.0257	5.84744	5.14389	5.36e-05	0.748958	5.0613	11	10	5	-5.9456	-5.2426	-2.4188	-3.2861	79	1.74	2.14	70	2.2e-08	10.21	320	3129	1337.33	1791.67	9.22555	20.203	30	2.54	196.967	1.35	1.07	2.30861	16.1914	18.854	7.38203	5.00332
Au	_320	Y	0	0.913041	4.9224	-0.0557	6	6	3	1	0	Fm-3m	225	18.1447	18.0257	5.84744	5.14389	5.36e-05	0.748958	5.0613	11	10	5	-5.9456	-5.2426	-2.4188	-3.2861	79	1.74	2.14	70	2.2e-08	10.21	320	3129	1337.33	1791.67	9.22555	20.203	30	2.54	196.967	1.35	1.07	2.30861	65.6941	4.49452	3.12641	5.02887
Au	_320	Zn	0	0.913041	4.9224	-0.0557	6	6	3	1	0	Fm-3m	225	18.1447	18.0257	5.84744	5.14389	5.36e-05	0.748958	5.0613	11	10	5	-5.9456	-5.2426	-2.4188	-3.2861	79	1.74	2.14	70	2.2e-08	10.21	320	3129	1337.33	1791.67	9.22555	20.203	30	2.54	196.967	1.35	1.07	2.30861	31.1149	6.98148	3.29833	5.85949
Au	_320	Zr	0	0.913041	4.9224	-0.0557	6	6	3	1	0	Fm-3m	225	18.1447	18.0257	5.84744	5.14389	5.36e-05	0.748958	5.0613	11	10	5	-5.9456	-5.2426	-2.4188	-3.2861	79	1.74	2.14	70	2.2e-08	10.21	320	3129	1337.33	1791.67	9.22555	20.203	30	2.54	196.967	1.35	1.07	2.30861	46.9993	6.44609	4.36232	5.03937
Au	_321	Ag	0	0.848299	4.88554	-0.0457	6	6	4	2	0	Fm-3m	225	18.1447	18.0257	5.84744	5.14389	5.36e-05	0.748958	5.0613	11	10	5	-5.9456	-5.2426	-2.4188	-3.2861	79	1.74	2.14	70	2.2e-08	10.21	320	3129	1337.33	1791.67	9.22555	20.203	30	2.54	196.967	1.35	1.07	2.30861	18.0049	9.94835	3.94068	5.06578
Au	_321	Au	0	0.848299	4.88554	-0.0457	6	6	4	2	0	Fm-3m	225	18.1447	18.0257	5.84744	5.14389	5.36e-05	0.748958	5.0613	11	10	5	-5.9456	-5.2426	-2.4188	-3.2861	79	1.74	2.14	70	2.2e-08	10.21	320	3129	1337.33	1791.67	9.22555	20.203	30	2.54	196.967	1.35	1.07	2.30861	18.1447	18.0257	5.84744	5.14389
Au	_321	Cd	0	0.848299	4.88554	-0.0457	6	6	4	2	0	Fm-3m	225	18.1447	18.0257	5.84744	5.14389	5.36e-05	0.748958	5.0613	11	10	5	-5.9456	-5.2426	-2.4188	-3.2861	79	1.74	2.14	70	2.2e-08	10.21	320	3129	1337.33	1791.67	9.22555	20.203	30	2.54	196.967	1.35	1.07	2.30861	46.5556	8.01892	2.59815	5.94045
Au	_321	Co	0	0.848299	4.88554	-0.0457	6	6	4	2	0	Fm-3m	225	18.1447	18.0257	5.84744	5.14389	5.36e-05	0.748958	5.0613	11	10	5	-5.9456	-5.2426	-2.4188	-3.2861	79	1.74	2.14	70	2.2e-08	10.21	320	3129	1337.33	1791.67	9.22555	20.203	30	2.54	196.967	1.35	1.07	2.30861	21.8447	8.95968	5.23998	5.07384
Au	_321	Cr	0	0.848299	4.88554	-0.0457	6	6	4	2	0	Fm-3m	225	18.1447	18.0257	5.84744	5.14389	5.36e-05	0.748958	5.0613	11	10	5	-5.9456	-5.2426	-2.4188	-3.2861	79	1.74	2.14	70	2.2e-08	10.21	320	3129	1337.33	1791.67	9.22555	20.203	30	2.54	196.967	1.35	1.07	2.30861	23.7395	7.27408	7.22912	4.93427
Au	_321	Cu	0	0.848299	4.88554	-0.0457	6	6	4	2	0	Fm-3m	225	18.1447	18.0257	5.84744	5.14389	5.36e-05	0.748958	5.0613	11	10	5	-5.9456	-5.2426	-2.4188	-3.2861	79	1.74	2.14	70	2.2e-08	10.21	320	3129	1337.33	1791.67	9.22555	20.203	30	2.54	196.967	1.35	1.07	2.30861	11.8719	8.88827	7.51859	5.07016
Au	_321	Fe	0	0.848299	4.88554	-0.0457	6	6	4	2	0	Fm-3m	225	18.1447	18.0257	5.84744	5.14389	5.36e-05	0.748958	5.0613	11	10	5	-5.9456	-5.2426	-2.4188	-3.2861	79	1.74	2.14	70	2.2e-08	10.21	320	3129	1337.33	1791.67	9.22555	20.203	30	2.54	196.967	1.35	1.07	2.30861	11.4538	8.09626	5.30148	4.94233
Au	_321	Hf	0	0.848299	4.88554	-0.0457	6	6	4	2	0	Fm-3m	225	18.1447	18.0257	5.84744	5.14389	5.36e-05	0.748958	5.0613	11	10	5	-5.9456	-5.2426	-2.4188	-3.2861	79	1.74	2.14	70	2.2e-08	10.21	320	3129	1337.33	1791.67	9.22555	20.203	30	2.54	196.967	1.35	1.07	2.30861	44.9647	13.1832	5.00781	4.96399
Au	_321	Hg	0	0.848299	4.88554	-0.0457	6	6	4	2	0	Fm-3m	225	18.1447	18.0257	5.84744	5.14389	5.36e-05	0.748958	5.0613	11	10	5	-5.9456	-5.2426	-2.4188	-3.2861	79	1.74	2.14	70	2.2e-08	10.21	320	3129	1337.33	1791.67	9.22555	20.203	30	2.54	196.967	1.35	1.07	2.30861	63.6459	10.4669	0.332021	4.94563
Au	_321	Ir	0	0.848299	4.88554	-0.0457	6	6	4	2	0	Fm-3m	225	18.1447	18.0257	5.84744	5.14389	5.36e-05	0.748958	5.0613	11	10	5	-5.9456	-5.2426	-2.4188	-3.2861	79	1.74	2.14	70	2.2e-08	10.21	320	3129	1337.33	1791.67	9.22555	20.203	30	2.54	196.967	1.35	1.07	2.30861	14.5546	21.9301	10.1566	5.119
Au	_321	Lu	0	0.848299	4.88554	-0.0457	6	6	4	2	0	Fm-3m	225	18.1447	18.0257	5.84744	5.14389	5.36e-05	0.748958	5.0613	11	10	5	-5.9456	-5.2426	-2.4188	-3.2861	79	1.74	2.14	70	2.2e-08	10.21	320	3129	1337.33	1791.67	9.22555	20.203	30	2.54	196.967	1.35	1.07	2.30861	58.8634	9.87166	2.88491	5.00748
Au	_321	Mn	0	0.848299	4.88554	-0.0457	6	6	4	2	0	Fm-3m	225	18.1447	18.0257	5.84744	5.14389	5.36e-05	0.748958	5.0613	11	10	5	-5.9456	-5.2426	-2.4188	-3.2861	79	1.74	2.14	70	2.2e-08	10.21	320	3129	1337.33	1791.67	9.22555	20.203	30	2.54	196.967	1.35	1.07	2.30861	320.085	8.26524	6.40044	5.08344
Au	_321	Mo	0	0.848299	4.88554	-0.0457	6	6	4	2	0	Fm-3m	225	18.1447	18.0257	5.84744	5.14389	5.36e-05	0.748958	5.0613	11	10	5	-5.9456	-5.2426	-2.4188	-3.2861	79	1.74	2.14	70	2.2e-08	10.21	320	3129	1337.33	1791.67	9.22555	20.203	30	2.54	196.967	1.35	1.07	2.30861	15.8916	10.0249	8.59875	4.96438
Au	_321	Nb	0	0.848299	4.88554	-0.0457	6	6	4	2	0	Fm-3m	225	18.1447	18.0257	5.84744	5.14389	5.36e-05	0.748958	5.0613	11	10	5	-5.9456	-5.2426	-2.4188	-3.2861	79	1.74	2.14	70	2.2e-08	10.21	320	3129	1337.33	1791.67	9.22555	20.203	30	2.54	196.967	1.35	1.07	2.30861	18.3058	8.42765	5.20789	5.0282
Au	_321	Ni	0	0.848299	4.88554	-0.0457	6	6	4	2	0	Fm-3m	225	18.1447	18.0257	5.84744	5.14389	5.36e-05	0.748958	5.0613	11	10	5	-5.9456	-5.2426	-2.4188	-3.2861	79	1.74	2.14	70	2.2e-08	10.21	320	3129	1337.33	1791.67	9.22555	20.203	30	2.54	196.967	1.35	1.07	2.30861	10.7721	9.04769	8.06383	5.1775
Au	_321	Os	0	0.848299	4.88554	-0.0457	6	6	4	2	0	Fm-3m	225	18.1447	18.0257	5.84744	5.14389	5.36e-05	0.748958	5.0613	11	10	5	-5.9456	-5.2426	-2.4188	-3.2861	79	1.74	2.14	70	2.2e-08	10.21	320	3129	1337.33	1791.67	9.22555	20.203	30	2.54	196.967	1.35	1.07	2.30861	28.711	22.0044	8.56779	5.09379
Au	_321	Pd	0	0.848299	4.88554	-0.0457	6	6	4	2	0	Fm-3m	225	18.1447	18.0257	5.84744	5.14389	5.36e-05	0.748958	5.0613	11	10	5	-5.9456	-5.2426	-2.4188	-3.2861	79	1.74	2.14	70	2.2e-08	10.21	320	3129	1337.33	1791.67	9.22555	20.203	30	2.54	196.967	1.35	1.07	2.30861	15.4903	11.4081	4.4796	5.05443
Au	_321	Pt	0	0.848299	4.88554	-0.0457	6	6	4	2	0	Fm-3m	225	18.1447	18.0257	5.84744	5.14389	5.36e-05	0.748958	5.0613	11	10	5	-5.9456	-5.2426	-2.4188	-3.2861	79	1.74	2.14	70	2.2e-08	10.21	320	3129	1337.33	1791.67	9.22555	20.203	30	2.54	196.967	1.35	1.07	2.30861	15.7229	20.6034	7.28511	5.08489
Au	_321	Re	0	0.848299	4.88554	-0.0457	6	6	4	2	0	Fm-3m	225	18.1447	18.0257	5.84744	5.14389	5.36e-05	0.748958	5.0613	11	10	5	-5.9456	-5.2426	-2.4188	-3.2861	79	1.74	2.14	70	2.2e-08	10.21	320	3129	1337.33	1791.67	9.22555	20.203	30	2.54	196.967	1.35	1.07	2.30861	30.122	20.5301	7.09929	5.13772
Au	_321	Rh	0	0.848299	4.88554	-0.0457	6	6	4	2	0	Fm-3m	225	18.1447	18.0257	5.84744	5.14389	5.36e-05	0.748958	5.0613	11	10	5	-5.9456	-5.2426	-2.4188	-3.2861	79	1.74	2.14	70	2.2e-08	10.21	320	3129	1337.33	1791.67	9.22555	20.203	30	2.54	196.967	1.35	1.07	2.30861	14.1989	12.0346	7.14604	5.16071
Au	_321	Ru	0	0.848299	4.88554	-0.0457	6	6	4	2	0	Fm-3m	225	18.1447	18.0257	5.84744	5.14389	5.36e-05	0.748958	5.0613	11	10	5	-5.9456	-5.2426	-2.4188	-3.2861	79	1.74	2.14	70	2.2e-08	10.21	320	3129	1337.33	1791.67	9.22555	20.203	30	2.54	196.967	1.35	1.07	2.30861	27.9036	12.0293	8.37186	5.06339
Au	_321	Sc	0	0.848299	4.88554	-0.0457	6	6	4	2	0	Fm-3m	225	18.1447	18.0257	5.84744	5.14389	5.36e-05	0.748958	5.0613	11	10	5	-5.9456	-5.2426	-2.4188	-3.2861	79	1.74	2.14	70	2.2e-08	10.21	320	3129	1337.33	1791.67	9.22555	20.203	30	2.54	196.967	1.35	1.07	2.30861	49.3879	3.02305	3.77515	5.01872
Au	_321	Ta	0	0.848299	4.88554	-0.0457	6	6	4	2	0	Fm-3m	225	18.1447	18.0257	5.84744	5.14389	5.36e-05	0.748958	5.0613	11	10	5	-5.9456	-5.2426	-2.4188	-3.2861	79	1.74	2.14	70	2.2e-08	10.21	320	3129	1337.33	1791.67	9.22555	20.203	30	2.54	196.967	1.35	1.07	2.30861	18.335	16.3878	6.03781	5.02768
Au	_321	Tc	0	0.848299	4.88554	-0.0457	6	6	4	2	0	Fm-3m	225	18.1447	18.0257	5.84744	5.14389	5.36e-05	0.748958	5.0613	11	10	5	-5.9456	-5.2426	-2.4188	-3.2861	79	1.74	2.14	70	2.2e-08	10.21	320	3129	1337.33	1791.67	9.22555	20.203	30	2.54	196.967	1.35	1.07	2.30861	29.1829	11.1526	8.13065	5.08758
Au	_321	Ti	0	0.848299	4.88554	-0.0457	6	6	4	2	0	Fm-3m	225	18.1447	18.0257	5.84744	5.14389	5.36e-05	0.748958	5.0613	11	10	5	-5.9456	-5.2426	-2.4188	-3.2861	79	1.74	2.14	70	2.2e-08	10.21	320	3129	1337.33	1791.67	9.22555	20.203	30	2.54	196.967	1.35	1.07	2.30861	34.7139	4.57944	6.013	4.9945
Au	_321	V	0	0.848299	4.88554	-0.0457	6	6	4	2	0	Fm-3m	225	18.1447	18.0257	5.84744	5.14389	5.36e-05	0.748958	5.0613	11	10	5	-5.9456	-5.2426	-2.4188	-3.2861	79	1.74	2.14	70	2.2e-08	10.21	320	3129	1337.33	1791.67	9.22555	20.203	30	2.54	196.967	1.35	1.07	2.30861	13.3996	6.3129	6.26286	4.97045
Au	_321	W	0	0.848299	4.88554	-0.0457	6	6	4	2	0	Fm-3m	225	18.1447	18.0257	5.84744	5.14389	5.36e-05	0.748958	5.0613	11	10	5	-5.9456	-5.2426	-2.4188	-3.2861	79	1.74	2.14	70	2.2e-08	10.21	320	3129	1337.33	1791.67	9.22555	20.203	30	2.54	196.967	1.35	1.07	2.30861	16.1914	18.854	7.38203	5.00332
Au	_321	Y	0	0.848299	4.88554	-0.0457	6	6	4	2	0	Fm-3m	225	18.1447	18.0257	5.84744	5.14389	5.36e-05	0.748958	5.0613	11	10	5	-5.9456	-5.2426	-2.4188	-3.2861	79	1.74	2.14	70	2.2e-08	10.21	320	3129	1337.33	1791.67	9.22555	20.203	30	2.54	196.967	1.35	1.07	2.30861	65.6941	4.49452	3.12641	5.02887
Au	_321	Zn	0	0.848299	4.88554	-0.0457	6	6	4	2	0	Fm-3m	225	18.1447	18.0257	5.84744	5.14389	5.36e-05	0.748958	5.0613	11	10	5	-5.9456	-5.2426	-2.4188	-3.2861	79	1.74	2.14	70	2.2e-08	10.21	320	3129	1337.33	1791.67	9.22555	20.203	30	2.54	196.967	1.35	1.07	2.30861	31.1149	6.98148	3.29833	5.85949
Au	_321	Zr	0	0.848299	4.88554	-0.0457	6	6	4	2	0	Fm-3m	225	18.1447	18.0257	5.84744	5.14389	5.36e-05	0.748958	5.0613	11	10	5	-5.9456	-5.2426	-2.4188	-3.2861	79	1.74	2.14	70	2.2e-08	10.21	320	3129	1337.33	1791.67	9.22555	20.203	30	2.54	196.967	1.35	1.07	2.30861	46.9993	6.44609	4.36232	5.03937
Au	_322	Ag	0.469524	0.747613	5.02371	-0.1258	7	7	4	4	2	Fm-3m	225	18.1447	18.0257	5.84744	5.14389	5.36e-05	0.748958	5.0613	11	10	5	-5.9456	-5.2426	-2.4188	-3.2861	79	1.74	2.14	70	2.2e-08	10.21	320	3129	1337.33	1791.67	9.22555	20.203	30	2.54	196.967	1.35	1.07	2.30861	18.0049	9.94835	3.94068	5.06578
Au	_322	Au	0.469524	0.747613	5.02371	-0.1258	7	7	4	4	2	Fm-3m	225	18.1447	18.0257	5.84744	5.14389	5.36e-05	0.748958	5.0613	11	10	5	-5.9456	-5.2426	-2.4188	-3.2861	79	1.74	2.14	70	2.2e-08	10.21	320	3129	1337.33	1791.67	9.22555	20.203	30	2.54	196.967	1.35	1.07	2.30861	18.1447	18.0257	5.84744	5.14389
Au	_322	Cd	0.469524	0.747613	5.02371	-0.1258	7	7	4	4	2	Fm-3m	225	18.1447	18.0257	5.84744	5.14389	5.36e-05	0.748958	5.0613	11	10	5	-5.9456	-5.2426	-2.4188	-3.2861	79	1.74	2.14	70	2.2e-08	10.21	320	3129	1337.33	1791.67	9.22555	20.203	30	2.54	196.967	1.35	1.07	2.30861	46.5556	8.01892	2.59815	5.94045
Au	_322	Co	0.469524	0.747613	5.02371	-0.1258	7	7	4	4	2	Fm-3m	225	18.1447	18.0257	5.84744	5.14389	5.36e-05	0.748958	5.0613	11	10	5	-5.9456	-5.2426	-2.4188	-3.2861	79	1.74	2.14	70	2.2e-08	10.21	320	3129	1337.33	1791.67	9.22555	20.203	30	2.54	196.967	1.35	1.07	2.30861	21.8447	8.95968	5.23998	5.07384
Au	_322	Cr	0.469524	0.747613	5.02371	-0.1258	7	7	4	4	2	Fm-3m	225	18.1447	18.0257	5.84744	5.14389	5.36e-05	0.748958	5.0613	11	10	5	-5.9456	-5.2426	-2.4188	-3.2861	79	1.74	2.14	70	2.2e-08	10.21	320	3129	1337.33	1791.67	9.22555	20.203	30	2.54	196.967	1.35	1.07	2.30861	23.7395	7.27408	7.22912	4.93427
Au	_322	Cu	0.469524	0.747613	5.02371	-0.1258	7	7	4	4	2	Fm-3m	225	18.1447	18.0257	5.84744	5.14389	5.36e-05	0.748958	5.0613	11	10	5	-5.9456	-5.2426	-2.4188	-3.2861	79	1.74	2.14	70	2.2e-08	10.21	320	3129	1337.33	1791.67	9.22555	20.203	30	2.54	196.967	1.35	1.07	2.30861	11.8719	8.88827	7.51859	5.07016
Au	_322	Fe	0.469524	0.747613	5.02371	-0.1258	7	7	4	4	2	Fm-3m	225	18.1447	18.0257	5.84744	5.14389	5.36e-05	0.748958	5.0613	11	10	5	-5.9456	-5.2426	-2.4188	-3.2861	79	1.74	2.14	70	2.2e-08	10.21	320	3129	1337.33	1791.67	9.22555	20.203	30	2.54	196.967	1.35	1.07	2.30861	11.4538	8.09626	5.30148	4.94233
Au	_322	Hf	0.469524	0.747613	5.02371	-0.1258	7	7	4	4	2	Fm-3m	225	18.1447	18.0257	5.84744	5.14389	5.36e-05	0.748958	5.0613	11	10	5	-5.9456	-5.2426	-2.4188	-3.2861	79	1.74	2.14	70	2.2e-08	10.21	320	3129	1337.33	1791.67	9.22555	20.203	30	2.54	196.967	1.35	1.07	2.30861	44.9647	13.1832	5.00781	4.96399
Au	_322	Hg	0.469524	0.747613	5.02371	-0.1258	7	7	4	4	2	Fm-3m	225	18.1447	18.0257	5.84744	5.14389	5.36e-05	0.748958	5.0613	11	10	5	-5.9456	-5.2426	-2.4188	-3.2861	79	1.74	2.14	70	2.2e-08	10.21	320	3129	1337.33	1791.67	9.22555	20.203	30	2.54	196.967	1.35	1.07	2.30861	63.6459	10.4669	0.332021	4.94563
Au	_322	Ir	0.469524	0.747613	5.02371	-0.1258	7	7	4	4	2	Fm-3m	225	18.1447	18.0257	5.84744	5.14389	5.36e-05	0.748958	5.0613	11	10	5	-5.9456	-5.2426	-2.4188	-3.2861	79	1.74	2.14	70	2.2e-08	10.21	320	3129	1337.33	1791.67	9.22555	20.203	30	2.54	196.967	1.35	1.07	2.30861	14.5546	21.9301	10.1566	5.119
Au	_322	Lu	0.469524	0.747613	5.02371	-0.1258	7	7	4	4	2	Fm-3m	225	18.1447	18.0257	5.84744	5.14389	5.36e-05	0.748958	5.0613	11	10	5	-5.9456	-5.2426	-2.4188	-3.2861	79	1.74	2.14	70	2.2e-08	10.21	320	3129	1337.33	1791.67	9.22555	20.203	30	2.54	196.967	1.35	1.07	2.30861	58.8634	9.87166	2.88491	5.00748
Au	_322	Mn	0.469524	0.747613	5.02371	-0.1258	7	7	4	4	2	Fm-3m	225	18.1447	18.0257	5.84744	5.14389	5.36e-05	0.748958	5.0613	11	10	5	-5.9456	-5.2426	-2.4188	-3.2861	79	1.74	2.14	70	2.2e-08	10.21	320	3129	1337.33	1791.67	9.22555	20.203	30	2.54	196.967	1.35	1.07	2.30861	320.085	8.26524	6.40044	5.08344
Au	_322	Mo	0.469524	0.747613	5.02371	-0.1258	7	7	4	4	2	Fm-3m	225	18.1447	18.0257	5.84744	5.14389	5.36e-05	0.748958	5.0613	11	10	5	-5.9456	-5.2426	-2.4188	-3.2861	79	1.74	2.14	70	2.2e-08	10.21	320	3129	1337.33	1791.67	9.22555	20.203	30	2.54	196.967	1.35	1.07	2.30861	15.8916	10.0249	8.59875	4.96438
Au	_322	Nb	0.469524	0.747613	5.02371	-0.1258	7	7	4	4	2	Fm-3m	225	18.1447	18.0257	5.84744	5.14389	5.36e-05	0.748958	5.0613	11	10	5	-5.9456	-5.2426	-2.4188	-3.2861	79	1.74	2.14	70	2.2e-08	10.21	320	3129	1337.33	1791.67	9.22555	20.203	30	2.54	196.967	1.35	1.07	2.30861	18.3058	8.42765	5.20789	5.0282
Au	_322	Ni	0.469524	0.747613	5.02371	-0.1258	7	7	4	4	2	Fm-3m	225	18.1447	18.0257	5.84744	5.14389	5.36e-05	0.748958	5.0613	11	10	5	-5.9456	-5.2426	-2.4188	-3.2861	79	1.74	2.14	70	2.2e-08	10.21	320	3129	1337.33	1791.67	9.22555	20.203	30	2.54	196.967	1.35	1.07	2.30861	10.7721	9.04769	8.06383	5.1775
Au	_322	Os	0.469524	0.747613	5.02371	-0.1258	7	7	4	4	2	Fm-3m	225	18.1447	18.0257	5.84744	5.14389	5.36e-05	0.748958	5.0613	11	10	5	-5.9456	-5.2426	-2.4188	-3.2861	79	1.74	2.14	70	2.2e-08	10.21	320	3129	1337.33	1791.67	9.22555	20.203	30	2.54	196.967	1.35	1.07	2.30861	28.711	22.0044	8.56779	5.09379
Au	_322	Pd	0.469524	0.747613	5.02371	-0.1258	7	7	4	4	2	Fm-3m	225	18.1447	18.0257	5.84744	5.14389	5.36e-05	0.748958	5.0613	11	10	5	-5.9456	-5.2426	-2.4188	-3.2861	79	1.74	2.14	70	2.2e-08	10.21	320	3129	1337.33	1791.67	9.22555	20.203	30	2.54	196.967	1.35	1.07	2.30861	15.4903	11.4081	4.4796	5.05443
Au	_322	Pt	0.469524	0.747613	5.02371	-0.1258	7	7	4	4	2	Fm-3m	225	18.1447	18.0257	5.84744	5.14389	5.36e-05	0.748958	5.0613	11	10	5	-5.9456	-5.2426	-2.4188	-3.2861	79	1.74	2.14	70	2.2e-08	10.21	320	3129	1337.33	1791.67	9.22555	20.203	30	2.54	196.967	1.35	1.07	2.30861	15.7229	20.6034	7.28511	5.08489
Au	_322	Re	0.469524	0.747613	5.02371	-0.1258	7	7	4	4	2	Fm-3m	225	18.1447	18.0257	5.84744	5.14389	5.36e-05	0.748958	5.0613	11	10	5	-5.9456	-5.2426	-2.4188	-3.2861	79	1.74	2.14	70	2.2e-08	10.21	320	3129	1337.33	1791.67	9.22555	20.203	30	2.54	196.967	1.35	1.07	2.30861	30.122	20.5301	7.09929	5.13772
Au	_322	Rh	0.469524	0.747613	5.02371	-0.1258	7	7	4	4	2	Fm-3m	225	18.1447	18.0257	5.84744	5.14389	5.36e-05	0.748958	5.0613	11	10	5	-5.9456	-5.2426	-2.4188	-3.2861	79	1.74	2.14	70	2.2e-08	10.21	320	3129	1337.33	1791.67	9.22555	20.203	30	2.54	196.967	1.35	1.07	2.30861	14.1989	12.0346	7.14604	5.16071
Au	_322	Ru	0.469524	0.747613	5.02371	-0.1258	7	7	4	4	2	Fm-3m	225	18.1447	18.0257	5.84744	5.14389	5.36e-05	0.748958	5.0613	11	10	5	-5.9456	-5.2426	-2.4188	-3.2861	79	1.74	2.14	70	2.2e-08	10.21	320	3129	1337.33	1791.67	9.22555	20.203	30	2.54	196.967	1.35	1.07	2.30861	27.9036	12.0293	8.37186	5.06339
Au	_322	Sc	0.469524	0.747613	5.02371	-0.1258	7	7	4	4	2	Fm-3m	225	18.1447	18.0257	5.84744	5.14389	5.36e-05	0.748958	5.0613	11	10	5	-5.9456	-5.2426	-2.4188	-3.2861	79	1.74	2.14	70	2.2e-08	10.21	320	3129	1337.33	1791.67	9.22555	20.203	30	2.54	196.967	1.35	1.07	2.30861	49.3879	3.02305	3.77515	5.01872
Au	_322	Ta	0.469524	0.747613	5.02371	-0.1258	7	7	4	4	2	Fm-3m	225	18.1447	18.0257	5.84744	5.14389	5.36e-05	0.748958	5.0613	11	10	5	-5.9456	-5.2426	-2.4188	-3.2861	79	1.74	2.14	70	2.2e-08	10.21	320	3129	1337.33	1791.67	9.22555	20.203	30	2.54	196.967	1.35	1.07	2.30861	18.335	16.3878	6.03781	5.02768
Au	_322	Tc	0.469524	0.747613	5.02371	-0.1258	7	7	4	4	2	Fm-3m	225	18.1447	18.0257	5.84744	5.14389	5.36e-05	0.748958	5.0613	11	10	5	-5.9456	-5.2426	-2.4188	-3.2861	79	1.74	2.14	70	2.2e-08	10.21	320	3129	1337.33	1791.67	9.22555	20.203	30	2.54	196.967	1.35	1.07	2.30861	29.1829	11.1526	8.13065	5.08758
Au	_322	Ti	0.469524	0.747613	5.02371	-0.1258	7	7	4	4	2	Fm-3m	225	18.1447	18.0257	5.84744	5.14389	5.36e-05	0.748958	5.0613	11	10	5	-5.9456	-5.2426	-2.4188	-3.2861	79	1.74	2.14	70	2.2e-08	10.21	320	3129	1337.33	1791.67	9.22555	20.203	30	2.54	196.967	1.35	1.07	2.30861	34.7139	4.57944	6.013	4.9945
Au	_322	V	0.469524	0.747613	5.02371	-0.1258	7	7	4	4	2	Fm-3m	225	18.1447	18.0257	5.84744	5.14389	5.36e-05	0.748958	5.0613	11	10	5	-5.9456	-5.2426	-2.4188	-3.2861	79	1.74	2.14	70	2.2e-08	10.21	320	3129	1337.33	1791.67	9.22555	20.203	30	2.54	196.967	1.35	1.07	2.30861	13.3996	6.3129	6.26286	4.97045
Au	_322	W	0.469524	0.747613	5.02371	-0.1258	7	7	4	4	2	Fm-3m	225	18.1447	18.0257	5.84744	5.14389	5.36e-05	0.748958	5.0613	11	10	5	-5.9456	-5.2426	-2.4188	-3.2861	79	1.74	2.14	70	2.2e-08	10.21	320	3129	1337.33	1791.67	9.22555	20.203	30	2.54	196.967	1.35	1.07	2.30861	16.1914	18.854	7.38203	5.00332
Au	_322	Y	0.469524	0.747613	5.02371	-0.1258	7	7	4	4	2	Fm-3m	225	18.1447	18.0257	5.84744	5.14389	5.36e-05	0.748958	5.0613	11	10	5	-5.9456	-5.2426	-2.4188	-3.2861	79	1.74	2.14	70	2.2e-08	10.21	320	3129	1337.33	1791.67	9.22555	20.203	30	2.54	196.967	1.35	1.07	2.30861	65.6941	4.49452	3.12641	5.02887
Au	_322	Zn	0.469524	0.747613	5.02371	-0.1258	7	7	4	4	2	Fm-3m	225	18.1447	18.0257	5.84744	5.14389	5.36e-05	0.748958	5.0613	11	10	5	-5.9456	-5.2426	-2.4188	-3.2861	79	1.74	2.14	70	2.2e-08	10.21	320	3129	1337.33	1791.67	9.22555	20.203	30	2.54	196.967	1.35	1.07	2.30861	31.1149	6.98148	3.29833	5.85949
Au	_322	Zr	0.469524	0.747613	5.02371	-0.1258	7	7	4	4	2	Fm-3m	225	18.1447	18.0257	5.84744	5.14389	5.36e-05	0.748958	5.0613	11	10	5	-5.9456	-5.2426	-2.4188	-3.2861	79	1.74	2.14	70	2.2e-08	10.21	320	3129	1337.33	1791.67	9.22555	20.203	30	2.54	196.967	1.35	1.07	2.30861	46.9993	6.44609	4.36232	5.03937
Au	_331	Ag	0	0.830782	4.8956	-0.0597	7	7	4	2	2	Fm-3m	225	18.1447	18.0257	5.84744	5.14389	5.36e-05	0.748958	5.0613	11	10	5	-5.9456	-5.2426	-2.4188	-3.2861	79	1.74	2.14	70	2.2e-08	10.21	320	3129	1337.33	1791.67	9.22555	20.203	30	2.54	196.967	1.35	1.07	2.30861	18.0049	9.94835	3.94068	5.06578
Au	_331	Au	0	0.830782	4.8956	-0.0597	7	7	4	2	2	Fm-3m	225	18.1447	18.0257	5.84744	5.14389	5.36e-05	0.748958	5.0613	11	10	5	-5.9456	-5.2426	-2.4188	-3.2861	79	1.74	2.14	70	2.2e-08	10.21	320	3129	1337.33	1791.67	9.22555	20.203	30	2.54	196.967	1.35	1.07	2.30861	18.1447	18.0257	5.84744	5.14389
Au	_331	Cd	0	0.830782	4.8956	-0.0597	7	7	4	2	2	Fm-3m	225	18.1447	18.0257	5.84744	5.14389	5.36e-05	0.748958	5.0613	11	10	5	-5.9456	-5.2426	-2.4188	-3.2861	79	1.74	2.14	70	2.2e-08	10.21	320	3129	1337.33	1791.67	9.22555	20.203	30	2.54	196.967	1.35	1.07	2.30861	46.5556	8.01892	2.59815	5.94045
Au	_331	Co	0	0.830782	4.8956	-0.0597	7	7	4	2	2	Fm-3m	225	18.1447	18.0257	5.84744	5.14389	5.36e-05	0.748958	5.0613	11	10	5	-5.9456	-5.2426	-2.4188	-3.2861	79	1.74	2.14	70	2.2e-08	10.21	320	3129	1337.33	1791.67	9.22555	20.203	30	2.54	196.967	1.35	1.07	2.30861	21.8447	8.95968	5.23998	5.07384
Au	_331	Cr	0	0.830782	4.8956	-0.0597	7	7	4	2	2	Fm-3m	225	18.1447	18.0257	5.84744	5.14389	5.36e-05	0.748958	5.0613	11	10	5	-5.9456	-5.2426	-2.4188	-3.2861	79	1.74	2.14	70	2.2e-08	10.21	320	3129	1337.33	1791.67	9.22555	20.203	30	2.54	196.967	1.35	1.07	2.30861	23.7395	7.27408	7.22912	4.93427
Au	_331	Cu	0	0.830782	4.8956	-0.0597	7	7	4	2	2	Fm-3m	225	18.1447	18.0257	5.84744	5.14389	5.36e-05	0.748958	5.0613	11	10	5	-5.9456	-5.2426	-2.4188	-3.2861	79	1.74	2.14	70	2.2e-08	10.21	320	3129	1337.33	1791.67	9.22555	20.203	30	2.54	196.967	1.35	1.07	2.30861	11.8719	8.88827	7.51859	5.07016
Au	_331	Fe	0	0.830782	4.8956	-0.0597	7	7	4	2	2	Fm-3m	225	18.1447	18.0257	5.84744	5.14389	5.36e-05	0.748958	5.0613	11	10	5	-5.9456	-5.2426	-2.4188	-3.2861	79	1.74	2.14	70	2.2e-08	10.21	320	3129	1337.33	1791.67	9.22555	20.203	30	2.54	196.967	1.35	1.07	2.30861	11.4538	8.09626	5.30148	4.94233
Au	_331	Hf	0	0.830782	4.8956	-0.0597	7	7	4	2	2	Fm-3m	225	18.1447	18.0257	5.84744	5.14389	5.36e-05	0.748958	5.0613	11	10	5	-5.9456	-5.2426	-2.4188	-3.2861	79	1.74	2.14	70	2.2e-08	10.21	320	3129	1337.33	1791.67	9.22555	20.203	30	2.54	196.967	1.35	1.07	2.30861	44.9647	13.1832	5.00781	4.96399
Au	_331	Hg	0	0.830782	4.8956	-0.0597	7	7	4	2	2	Fm-3m	225	18.1447	18.0257	5.84744	5.14389	5.36e-05	0.748958	5.0613	11	10	5	-5.9456	-5.2426	-2.4188	-3.2861	79	1.74	2.14	70	2.2e-08	10.21	320	3129	1337.33	1791.67	9.22555	20.203	30	2.54	196.967	1.35	1.07	2.30861	63.6459	10.4669	0.332021	4.94563
Au	_331	Ir	0	0.830782	4.8956	-0.0597	7	7	4	2	2	Fm-3m	225	18.1447	18.0257	5.84744	5.14389	5.36e-05	0.748958	5.0613	11	10	5	-5.9456	-5.2426	-2.4188	-3.2861	79	1.74	2.14	70	2.2e-08	10.21	320	3129	1337.33	1791.67	9.22555	20.203	30	2.54	196.967	1.35	1.07	2.30861	14.5546	21.9301	10.1566	5.119
Au	_331	Lu	0	0.830782	4.8956	-0.0597	7	7	4	2	2	Fm-3m	225	18.1447	18.0257	5.84744	5.14389	5.36e-05	0.748958	5.0613	11	10	5	-5.9456	-5.2426	-2.4188	-3.2861	79	1.74	2.14	70	2.2e-08	10.21	320	3129	1337.33	1791.67	9.22555	20.203	30	2.54	196.967	1.35	1.07	2.30861	58.8634	9.87166	2.88491	5.00748
Au	_331	Mn	0	0.830782	4.8956	-0.0597	7	7	4	2	2	Fm-3m	225	18.1447	18.0257	5.84744	5.14389	5.36e-05	0.748958	5.0613	11	10	5	-5.9456	-5.2426	-2.4188	-3.2861	79	1.74	2.14	70	2.2e-08	10.21	320	3129	1337.33	1791.67	9.22555	20.203	30	2.54	196.967	1.35	1.07	2.30861	320.085	8.26524	6.40044	5.08344
Au	_331	Mo	0	0.830782	4.8956	-0.0597	7	7	4	2	2	Fm-3m	225	18.1447	18.0257	5.84744	5.14389	5.36e-05	0.748958	5.0613	11	10	5	-5.9456	-5.2426	-2.4188	-3.2861	79	1.74	2.14	70	2.2e-08	10.21	320	3129	1337.33	1791.67	9.22555	20.203	30	2.54	196.967	1.35	1.07	2.30861	15.8916	10.0249	8.59875	4.96438
Au	_331	Nb	0	0.830782	4.8956	-0.0597	7	7	4	2	2	Fm-3m	225	18.1447	18.0257	5.84744	5.14389	5.36e-05	0.748958	5.0613	11	10	5	-5.9456	-5.2426	-2.4188	-3.2861	79	1.74	2.14	70	2.2e-08	10.21	320	3129	1337.33	1791.67	9.22555	20.203	30	2.54	196.967	1.35	1.07	2.30861	18.3058	8.42765	5.20789	5.0282
Au	_331	Ni	0	0.830782	4.8956	-0.0597	7	7	4	2	2	Fm-3m	225	18.1447	18.0257	5.84744	5.14389	5.36e-05	0.748958	5.0613	11	10	5	-5.9456	-5.2426	-2.4188	-3.2861	79	1.74	2.14	70	2.2e-08	10.21	320	3129	1337.33	1791.67	9.22555	20.203	30	2.54	196.967	1.35	1.07	2.30861	10.7721	9.04769	8.06383	5.1775
Au	_331	Os	0	0.830782	4.8956	-0.0597	7	7	4	2	2	Fm-3m	225	18.1447	18.0257	5.84744	5.14389	5.36e-05	0.748958	5.0613	11	10	5	-5.9456	-5.2426	-2.4188	-3.2861	79	1.74	2.14	70	2.2e-08	10.21	320	3129	1337.33	1791.67	9.22555	20.203	30	2.54	196.967	1.35	1.07	2.30861	28.711	22.0044	8.56779	5.09379
Au	_331	Pd	0	0.830782	4.8956	-0.0597	7	7	4	2	2	Fm-3m	225	18.1447	18.0257	5.84744	5.14389	5.36e-05	0.748958	5.0613	11	10	5	-5.9456	-5.2426	-2.4188	-3.2861	79	1.74	2.14	70	2.2e-08	10.21	320	3129	1337.33	1791.67	9.22555	20.203	30	2.54	196.967	1.35	1.07	2.30861	15.4903	11.4081	4.4796	5.05443
Au	_331	Pt	0	0.830782	4.8956	-0.0597	7	7	4	2	2	Fm-3m	225	18.1447	18.0257	5.84744	5.14389	5.36e-05	0.748958	5.0613	11	10	5	-5.9456	-5.2426	-2.4188	-3.2861	79	1.74	2.14	70	2.2e-08	10.21	320	3129	1337.33	1791.67	9.22555	20.203	30	2.54	196.967	1.35	1.07	2.30861	15.7229	20.6034	7.28511	5.08489
Au	_331	Re	0	0.830782	4.8956	-0.0597	7	7	4	2	2	Fm-3m	225	18.1447	18.0257	5.84744	5.14389	5.36e-05	0.748958	5.0613	11	10	5	-5.9456	-5.2426	-2.4188	-3.2861	79	1.74	2.14	70	2.2e-08	10.21	320	3129	1337.33	1791.67	9.22555	20.203	30	2.54	196.967	1.35	1.07	2.30861	30.122	20.5301	7.09929	5.13772
Au	_331	Rh	0	0.830782	4.8956	-0.0597	7	7	4	2	2	Fm-3m	225	18.1447	18.0257	5.84744	5.14389	5.36e-05	0.748958	5.0613	11	10	5	-5.9456	-5.2426	-2.4188	-3.2861	79	1.74	2.14	70	2.2e-08	10.21	320	3129	1337.33	1791.67	9.22555	20.203	30	2.54	196.967	1.35	1.07	2.30861	14.1989	12.0346	7.14604	5.16071
Au	_331	Ru	0	0.830782	4.8956	-0.0597	7	7	4	2	2	Fm-3m	225	18.1447	18.0257	5.84744	5.14389	5.36e-05	0.748958	5.0613	11	10	5	-5.9456	-5.2426	-2.4188	-3.2861	79	1.74	2.14	70	2.2e-08	10.21	320	3129	1337.33	1791.67	9.22555	20.203	30	2.54	196.967	1.35	1.07	2.30861	27.9036	12.0293	8.37186	5.06339
Au	_331	Sc	0	0.830782	4.8956	-0.0597	7	7	4	2	2	Fm-3m	225	18.1447	18.0257	5.84744	5.14389	5.36e-05	0.748958	5.0613	11	10	5	-5.9456	-5.2426	-2.4188	-3.2861	79	1.74	2.14	70	2.2e-08	10.21	320	3129	1337.33	1791.67	9.22555	20.203	30	2.54	196.967	1.35	1.07	2.30861	49.3879	3.02305	3.77515	5.01872
Au	_331	Ta	0	0.830782	4.8956	-0.0597	7	7	4	2	2	Fm-3m	225	18.1447	18.0257	5.84744	5.14389	5.36e-05	0.748958	5.0613	11	10	5	-5.9456	-5.2426	-2.4188	-3.2861	79	1.74	2.14	70	2.2e-08	10.21	320	3129	1337.33	1791.67	9.22555	20.203	30	2.54	196.967	1.35	1.07	2.30861	18.335	16.3878	6.03781	5.02768
Au	_331	Tc	0	0.830782	4.8956	-0.0597	7	7	4	2	2	Fm-3m	225	18.1447	18.0257	5.84744	5.14389	5.36e-05	0.748958	5.0613	11	10	5	-5.9456	-5.2426	-2.4188	-3.2861	79	1.74	2.14	70	2.2e-08	10.21	320	3129	1337.33	1791.67	9.22555	20.203	30	2.54	196.967	1.35	1.07	2.30861	29.1829	11.1526	8.13065	5.08758
Au	_331	Ti	0	0.830782	4.8956	-0.0597	7	7	4	2	2	Fm-3m	225	18.1447	18.0257	5.84744	5.14389	5.36e-05	0.748958	5.0613	11	10	5	-5.9456	-5.2426	-2.4188	-3.2861	79	1.74	2.14	70	2.2e-08	10.21	320	3129	1337.33	1791.67	9.22555	20.203	30	2.54	196.967	1.35	1.07	2.30861	34.7139	4.57944	6.013	4.9945
Au	_331	V	0	0.830782	4.8956	-0.0597	7	7	4	2	2	Fm-3m	225	18.1447	18.0257	5.84744	5.14389	5.36e-05	0.748958	5.0613	11	10	5	-5.9456	-5.2426	-2.4188	-3.2861	79	1.74	2.14	70	2.2e-08	10.21	320	3129	1337.33	1791.67	9.22555	20.203	30	2.54	196.967	1.35	1.07	2.30861	13.3996	6.3129	6.26286	4.97045
Au	_331	W	0	0.830782	4.8956	-0.0597	7	7	4	2	2	Fm-3m	225	18.1447	18.0257	5.84744	5.14389	5.36e-05	0.748958	5.0613	11	10	5	-5.9456	-5.2426	-2.4188	-3.2861	79	1.74	2.14	70	2.2e-08	10.21	320	3129	1337.33	1791.67	9.22555	20.203	30	2.54	196.967	1.35	1.07	2.30861	16.1914	18.854	7.38203	5.00332
Au	_331	Y	0	0.830782	4.8956	-0.0597	7	7	4	2	2	Fm-3m	225	18.1447	18.0257	5.84744	5.14389	5.36e-05	0.748958	5.0613	11	10	5	-5.9456	-5.2426	-2.4188	-3.2861	79	1.74	2.14	70	2.2e-08	10.21	320	3129	1337.33	1791.67	9.22555	20.203	30	2.54	196.967	1.35	1.07	2.30861	65.6941	4.49452	3.12641	5.02887
Au	_331	Zn	0	0.830782	4.8956	-0.0597	7	7	4	2	2	Fm-3m	225	18.1447	18.0257	5.84744	5.14389	5.36e-05	0.748958	5.0613	11	10	5	-5.9456	-5.2426	-2.4188	-3.2861	79	1.74	2.14	70	2.2e-08	10.21	320	3129	1337.33	1791.67	9.22555	20.203	30	2.54	196.967	1.35	1.07	2.30861	31.1149	6.98148	3.29833	5.85949
Au	_331	Zr	0	0.830782	4.8956	-0.0597	7	7	4	2	2	Fm-3m	225	18.1447	18.0257	5.84744	5.14389	5.36e-05	0.748958	5.0613	11	10	5	-5.9456	-5.2426	-2.4188	-3.2861	79	1.74	2.14	70	2.2e-08	10.21	320	3129	1337.33	1791.67	9.22555	20.203	30	2.54	196.967	1.35	1.07	2.30861	46.9993	6.44609	4.36232	5.03937
Au	_332	Ag	0.20609	0.748135	5.05864	-0.0655	7	7	4	4	4	Fm-3m	225	18.1447	18.0257	5.84744	5.14389	5.36e-05	0.748958	5.0613	11	10	5	-5.9456	-5.2426	-2.4188	-3.2861	79	1.74	2.14	70	2.2e-08	10.21	320	3129	1337.33	1791.67	9.22555	20.203	30	2.54	196.967	1.35	1.07	2.30861	18.0049	9.94835	3.94068	5.06578
Au	_332	Au	0.20609	0.748135	5.05864	-0.0655	7	7	4	4	4	Fm-3m	225	18.1447	18.0257	5.84744	5.14389	5.36e-05	0.748958	5.0613	11	10	5	-5.9456	-5.2426	-2.4188	-3.2861	79	1.74	2.14	70	2.2e-08	10.21	320	3129	1337.33	1791.67	9.22555	20.203	30	2.54	196.967	1.35	1.07	2.30861	18.1447	18.0257	5.84744	5.14389
Au	_332	Cd	0.20609	0.748135	5.05864	-0.0655	7	7	4	4	4	Fm-3m	225	18.1447	18.0257	5.84744	5.14389	5.36e-05	0.748958	5.0613	11	10	5	-5.9456	-5.2426	-2.4188	-3.2861	79	1.74	2.14	70	2.2e-08	10.21	320	3129	1337.33	1791.67	9.22555	20.203	30	2.54	196.967	1.35	1.07	2.30861	46.5556	8.01892	2.59815	5.94045
Au	_332	Co	0.20609	0.748135	5.05864	-0.0655	7	7	4	4	4	Fm-3m	225	18.1447	18.0257	5.84744	5.14389	5.36e-05	0.748958	5.0613	11	10	5	-5.9456	-5.2426	-2.4188	-3.2861	79	1.74	2.14	70	2.2e-08	10.21	320	3129	1337.33	1791.67	9.22555	20.203	30	2.54	196.967	1.35	1.07	2.30861	21.8447	8.95968	5.23998	5.07384
Au	_332	Cr	0.20609	0.748135	5.05864	-0.0655	7	7	4	4	4	Fm-3m	225	18.1447	18.0257	5.84744	5.14389	5.36e-05	0.748958	5.0613	11	10	5	-5.9456	-5.2426	-2.4188	-3.2861	79	1.74	2.14	70	2.2e-08	10.21	320	3129	1337.33	1791.67	9.22555	20.203	30	2.54	196.967	1.35	1.07	2.30861	23.7395	7.27408	7.22912	4.93427
Au	_332	Cu	0.20609	0.748135	5.05864	-0.0655	7	7	4	4	4	Fm-3m	225	18.1447	18.0257	5.84744	5.14389	5.36e-05	0.748958	5.0613	11	10	5	-5.9456	-5.2426	-2.4188	-3.2861	79	1.74	2.14	70	2.2e-08	10.21	320	3129	1337.33	1791.67	9.22555	20.203	30	2.54	196.967	1.35	1.07	2.30861	11.8719	8.88827	7.51859	5.07016
Au	_332	Fe	0.20609	0.748135	5.05864	-0.0655	7	7	4	4	4	Fm-3m	225	18.1447	18.0257	5.84744	5.14389	5.36e-05	0.748958	5.0613	11	10	5	-5.9456	-5.2426	-2.4188	-3.2861	79	1.74	2.14	70	2.2e-08	10.21	320	3129	1337.33	1791.67	9.22555	20.203	30	2.54	196.967	1.35	1.07	2.30861	11.4538	8.09626	5.30148	4.94233
Au	_332	Hf	0.20609	0.748135	5.05864	-0.0655	7	7	4	4	4	Fm-3m	225	18.1447	18.0257	5.84744	5.14389	5.36e-05	0.748958	5.0613	11	10	5	-5.9456	-5.2426	-2.4188	-3.2861	79	1.74	2.14	70	2.2e-08	10.21	320	3129	1337.33	1791.67	9.22555	20.203	30	2.54	196.967	1.35	1.07	2.30861	44.9647	13.1832	5.00781	4.96399
Au	_332	Hg	0.20609	0.748135	5.05864	-0.0655	7	7	4	4	4	Fm-3m	225	18.1447	18.0257	5.84744	5.14389	5.36e-05	0.748958	5.0613	11	10	5	-5.9456	-5.2426	-2.4188	-3.2861	79	1.74	2.14	70	2.2e-08	10.21	320	3129	1337.33	1791.67	9.22555	20.203	30	2.54	196.967	1.35	1.07	2.30861	63.6459	10.4669	0.332021	4.94563
Au	_332	Ir	0.20609	0.748135	5.05864	-0.0655	7	7	4	4	4	Fm-3m	225	18.1447	18.0257	5.84744	5.14389	5.36e-05	0.748958	5.0613	11	10	5	-5.9456	-5.2426	-2.4188	-3.2861	79	1.74	2.14	70	2.2e-08	10.21	320	3129	1337.33	1791.67	9.22555	20.203	30	2.54	196.967	1.35	1.07	2.30861	14.5546	21.9301	10.1566	5.119
Au	_332	Lu	0.20609	0.748135	5.05864	-0.0655	7	7	4	4	4	Fm-3m	225	18.1447	18.0257	5.84744	5.14389	5.36e-05	0.748958	5.0613	11	10	5	-5.9456	-5.2426	-2.4188	-3.2861	79	1.74	2.14	70	2.2e-08	10.21	320	3129	1337.33	1791.67	9.22555	20.203	30	2.54	196.967	1.35	1.07	2.30861	58.8634	9.87166	2.88491	5.00748
Au	_332	Mn	0.20609	0.748135	5.05864	-0.0655	7	7	4	4	4	Fm-3m	225	18.1447	18.0257	5.84744	5.14389	5.36e-05	0.748958	5.0613	11	10	5	-5.9456	-5.2426	-2.4188	-3.2861	79	1.74	2.14	70	2.2e-08	10.21	320	3129	1337.33	1791.67	9.22555	20.203	30	2.54	196.967	1.35	1.07	2.30861	320.085	8.26524	6.40044	5.08344
Au	_332	Mo	0.20609	0.748135	5.05864	-0.0655	7	7	4	4	4	Fm-3m	225	18.1447	18.0257	5.84744	5.14389	5.36e-05	0.748958	5.0613	11	10	5	-5.9456	-5.2426	-2.4188	-3.2861	79	1.74	2.14	70	2.2e-08	10.21	320	3129	1337.33	1791.67	9.22555	20.203	30	2.54	196.967	1.35	1.07	2.30861	15.8916	10.0249	8.59875	4.96438
Au	_332	Nb	0.20609	0.748135	5.05864	-0.0655	7	7	4	4	4	Fm-3m	225	18.1447	18.0257	5.84744	5.14389	5.36e-05	0.748958	5.0613	11	10	5	-5.9456	-5.2426	-2.4188	-3.2861	79	1.74	2.14	70	2.2e-08	10.21	320	3129	1337.33	1791.67	9.22555	20.203	30	2.54	196.967	1.35	1.07	2.30861	18.3058	8.42765	5.20789	5.0282
Au	_332	Ni	0.20609	0.748135	5.05864	-0.0655	7	7	4	4	4	Fm-3m	225	18.1447	18.0257	5.84744	5.14389	5.36e-05	0.748958	5.0613	11	10	5	-5.9456	-5.2426	-2.4188	-3.2861	79	1.74	2.14	70	2.2e-08	10.21	320	3129	1337.33	1791.67	9.22555	20.203	30	2.54	196.967	1.35	1.07	2.30861	10.7721	9.04769	8.06383	5.1775
Au	_332	Os	0.20609	0.748135	5.05864	-0.0655	7	7	4	4	4	Fm-3m	225	18.1447	18.0257	5.84744	5.14389	5.36e-05	0.748958	5.0613	11	10	5	-5.9456	-5.2426	-2.4188	-3.2861	79	1.74	2.14	70	2.2e-08	10.21	320	3129	1337.33	1791.67	9.22555	20.203	30	2.54	196.967	1.35	1.07	2.30861	28.711	22.0044	8.56779	5.09379
Au	_332	Pd	0.20609	0.748135	5.05864	-0.0655	7	7	4	4	4	Fm-3m	225	18.1447	18.0257	5.84744	5.14389	5.36e-05	0.748958	5.0613	11	10	5	-5.9456	-5.2426	-2.4188	-3.2861	79	1.74	2.14	70	2.2e-08	10.21	320	3129	1337.33	1791.67	9.22555	20.203	30	2.54	196.967	1.35	1.07	2.30861	15.4903	11.4081	4.4796	5.05443
Au	_332	Pt	0.20609	0.748135	5.05864	-0.0655	7	7	4	4	4	Fm-3m	225	18.1447	18.0257	5.84744	5.14389	5.36e-05	0.748958	5.0613	11	10	5	-5.9456	-5.2426	-2.4188	-3.2861	79	1.74	2.14	70	2.2e-08	10.21	320	3129	1337.33	1791.67	9.22555	20.203	30	2.54	196.967	1.35	1.07	2.30861	15.7229	20.6034	7.28511	5.08489
Au	_332	Re	0.20609	0.748135	5.05864	-0.0655	7	7	4	4	4	Fm-3m	225	18.1447	18.0257	5.84744	5.14389	5.36e-05	0.748958	5.0613	11	10	5	-5.9456	-5.2426	-2.4188	-3.2861	79	1.74	2.14	70	2.2e-08	10.21	320	3129	1337.33	1791.67	9.22555	20.203	30	2.54	196.967	1.35	1.07	2.30861	30.122	20.5301	7.09929	5.13772
Au	_332	Rh	0.20609	0.748135	5.05864	-0.0655	7	7	4	4	4	Fm-3m	225	18.1447	18.0257	5.84744	5.14389	5.36e-05	0.748958	5.0613	11	10	5	-5.9456	-5.2426	-2.4188	-3.2861	79	1.74	2.14	70	2.2e-08	10.21	320	3129	1337.33	1791.67	9.22555	20.203	30	2.54	196.967	1.35	1.07	2.30861	14.1989	12.0346	7.14604	5.16071
Au	_332	Ru	0.20609	0.748135	5.05864	-0.0655	7	7	4	4	4	Fm-3m	225	18.1447	18.0257	5.84744	5.14389	5.36e-05	0.748958	5.0613	11	10	5	-5.9456	-5.2426	-2.4188	-3.2861	79	1.74	2.14	70	2.2e-08	10.21	320	3129	1337.33	1791.67	9.22555	20.203	30	2.54	196.967	1.35	1.07	2.30861	27.9036	12.0293	8.37186	5.06339
Au	_332	Sc	0.20609	0.748135	5.05864	-0.0655	7	7	4	4	4	Fm-3m	225	18.1447	18.0257	5.84744	5.14389	5.36e-05	0.748958	5.0613	11	10	5	-5.9456	-5.2426	-2.4188	-3.2861	79	1.74	2.14	70	2.2e-08	10.21	320	3129	1337.33	1791.67	9.22555	20.203	30	2.54	196.967	1.35	1.07	2.30861	49.3879	3.02305	3.77515	5.01872
Au	_332	Ta	0.20609	0.748135	5.05864	-0.0655	7	7	4	4	4	Fm-3m	225	18.1447	18.0257	5.84744	5.14389	5.36e-05	0.748958	5.0613	11	10	5	-5.9456	-5.2426	-2.4188	-3.2861	79	1.74	2.14	70	2.2e-08	10.21	320	3129	1337.33	1791.67	9.22555	20.203	30	2.54	196.967	1.35	1.07	2.30861	18.335	16.3878	6.03781	5.02768
Au	_332	Tc	0.20609	0.748135	5.05864	-0.0655	7	7	4	4	4	Fm-3m	225	18.1447	18.0257	5.84744	5.14389	5.36e-05	0.748958	5.0613	11	10	5	-5.9456	-5.2426	-2.4188	-3.2861	79	1.74	2.14	70	2.2e-08	10.21	320	3129	1337.33	1791.67	9.22555	20.203	30	2.54	196.967	1.35	1.07	2.30861	29.1829	11.1526	8.13065	5.08758
Au	_332	Ti	0.20609	0.748135	5.05864	-0.0655	7	7	4	4	4	Fm-3m	225	18.1447	18.0257	5.84744	5.14389	5.36e-05	0.748958	5.0613	11	10	5	-5.9456	-5.2426	-2.4188	-3.2861	79	1.74	2.14	70	2.2e-08	10.21	320	3129	1337.33	1791.67	9.22555	20.203	30	2.54	196.967	1.35	1.07	2.30861	34.7139	4.57944	6.013	4.9945
Au	_332	V	0.20609	0.748135	5.05864	-0.0655	7	7	4	4	4	Fm-3m	225	18.1447	18.0257	5.84744	5.14389	5.36e-05	0.748958	5.0613	11	10	5	-5.9456	-5.2426	-2.4188	-3.2861	79	1.74	2.14	70	2.2e-08	10.21	320	3129	1337.33	1791.67	9.22555	20.203	30	2.54	196.967	1.35	1.07	2.30861	13.3996	6.3129	6.26286	4.97045
Au	_332	W	0.20609	0.748135	5.05864	-0.0655	7	7	4	4	4	Fm-3m	225	18.1447	18.0257	5.84744	5.14389	5.36e-05	0.748958	5.0613	11	10	5	-5.9456	-5.2426	-2.4188	-3.2861	79	1.74	2.14	70	2.2e-08	10.21	320	3129	1337.33	1791.67	9.22555	20.203	30	2.54	196.967	1.35	1.07	2.30861	16.1914	18.854	7.38203	5.00332
Au	_332	Y	0.20609	0.748135	5.05864	-0.0655	7	7	4	4	4	Fm-3m	225	18.1447	18.0257	5.84744	5.14389	5.36e-05	0.748958	5.0613	11	10	5	-5.9456	-5.2426	-2.4188	-3.2861	79	1.74	2.14	70	2.2e-08	10.21	320	3129	1337.33	1791.67	9.22555	20.203	30	2.54	196.967	1.35	1.07	2.30861	65.6941	4.49452	3.12641	5.02887
Au	_332	Zn	0.20609	0.748135	5.05864	-0.0655	7	7	4	4	4	Fm-3m	225	18.1447	18.0257	5.84744	5.14389	5.36e-05	0.748958	5.0613	11	10	5	-5.9456	-5.2426	-2.4188	-3.2861	79	1.74	2.14	70	2.2e-08	10.21	320	3129	1337.33	1791.67	9.22555	20.203	30	2.54	196.967	1.35	1.07	2.30861	31.1149	6.98148	3.29833	5.85949
Au	_332	Zr	0.20609	0.748135	5.05864	-0.0655	7	7	4	4	4	Fm-3m	225	18.1447	18.0257	5.84744	5.14389	5.36e-05	0.748958	5.0613	11	10	5	-5.9456	-5.2426	-2.4188	-3.2861	79	1.74	2.14	70	2.2e-08	10.21	320	3129	1337.33	1791.67	9.22555	20.203	30	2.54	196.967	1.35	1.07	2.30861	46.9993	6.44609	4.36232	5.03937
Cd	_001	Ag	0.469196	0.158536	3.6344	-0.46651	6	9	6	6	6	P6_3/mmc	194	46.5556	8.01892	2.59815	5.94045	0.000265	0.223154	3.68222	12	10	4	-5.4994	-0.7368	-0.3509	-7.6339	48	1.61	2.18	75	7e-08	13	97	1040	594.22	445.78	8.99382	16.9083	37.468	1.69	112.411	1.55	1.09	-0.72	18.0049	9.94835	3.94068	5.06578
Cd	_001	Au	0.469196	0.158536	3.6344	-0.46651	6	9	6	6	6	P6_3/mmc	194	46.5556	8.01892	2.59815	5.94045	0.000265	0.223154	3.68222	12	10	4	-5.4994	-0.7368	-0.3509	-7.6339	48	1.61	2.18	75	7e-08	13	97	1040	594.22	445.78	8.99382	16.9083	37.468	1.69	112.411	1.55	1.09	-0.72	18.1447	18.0257	5.84744	5.14389
Cd	_001	Cd	0.469196	0.158536	3.6344	-0.46651	6	9	6	6	6	P6_3/mmc	194	46.5556	8.01892	2.59815	5.94045	0.000265	0.223154	3.68222	12	10	4	-5.4994	-0.7368	-0.3509	-7.6339	48	1.61	2.18	75	7e-08	13	97	1040	594.22	445.78	8.99382	16.9083	37.468	1.69	112.411	1.55	1.09	-0.72	46.5556	8.01892	2.59815	5.94045
Cd	_001	Co	0.469196	0.158536	3.6344	-0.46651	6	9	6	6	6	P6_3/mmc	194	46.5556	8.01892	2.59815	5.94045	0.000265	0.223154	3.68222	12	10	4	-5.4994	-0.7368	-0.3509	-7.6339	48	1.61	2.18	75	7e-08	13	97	1040	594.22	445.78	8.99382	16.9083	37.468	1.69	112.411	1.55	1.09	-0.72	21.8447	8.95968	5.23998	5.07384
Cd	_001	Cr	0.469196	0.158536	3.6344	-0.46651	6	9	6	6	6	P6_3/mmc	194	46.5556	8.01892	2.59815	5.94045	0.000265	0.223154	3.68222	12	10	4	-5.4994	-0.7368	-0.3509	-7.6339	48	1.61	2.18	75	7e-08	13	97	1040	594.22	445.78	8.99382	16.9083	37.468	1.69	112.411	1.55	1.09	-0.72	23.7395	7.27408	7.22912	4.93427
Cd	_001	Cu	0.469196	0.158536	3.6344	-0.46651	6	9	6	6	6	P6_3/mmc	194	46.5556	8.01892	2.59815	5.94045	0.000265	0.223154	3.68222	12	10	4	-5.4994	-0.7368	-0.3509	-7.6339	48	1.61	2.18	75	7e-08	13	97	1040	594.22	445.78	8.99382	16.9083	37.468	1.69	112.411	1.55	1.09	-0.72	11.8719	8.88827	7.51859	5.07016
Cd	_001	Fe	0.469196	0.158536	3.6344	-0.46651	6	9	6	6	6	P6_3/mmc	194	46.5556	8.01892	2.59815	5.94045	0.000265	0.223154	3.68222	12	10	4	-5.4994	-0.7368	-0.3509	-7.6339	48	1.61	2.18	75	7e-08	13	97	1040	594.22	445.78	8.99382	16.9083	37.468	1.69	112.411	1.55	1.09	-0.72	11.4538	8.09626	5.30148	4.94233
Cd	_001	Hf	0.469196	0.158536	3.6344	-0.46651	6	9	6	6	6	P6_3/mmc	194	46.5556	8.01892	2.59815	5.94045	0.000265	0.223154	3.68222	12	10	4	-5.4994	-0.7368	-0.3509	-7.6339	48	1.61	2.18	75	7e-08	13	97	1040	594.22	445.78	8.99382	16.9083	37.468	1.69	112.411	1.55	1.09	-0.72	44.9647	13.1832	5.00781	4.96399
Cd	_001	Hg	0.469196	0.158536	3.6344	-0.46651	6	9	6	6	6	P6_3/mmc	194	46.5556	8.01892	2.59815	5.94045	0.000265	0.223154	3.68222	12	10	4	-5.4994	-0.7368	-0.3509	-7.6339	48	1.61	2.18	75	7e-08	13	97	1040	594.22	445.78	8.99382	16.9083	37.468	1.69	112.411	1.55	1.09	-0.72	63.6459	10.4669	0.332021	4.94563
Cd	_001	Ir	0.469196	0.158536	3.6344	-0.46651	6	9	6	6	6	P6_3/mmc	194	46.5556	8.01892	2.59815	5.94045	0.000265	0.223154	3.68222	12	10	4	-5.4994	-0.7368	-0.3509	-7.6339	48	1.61	2.18	75	7e-08	13	97	1040	594.22	445.78	8.99382	16.9083	37.468	1.69	112.411	1.55	1.09	-0.72	14.5546	21.9301	10.1566	5.119
Cd	_001	Lu	0.469196	0.158536	3.6344	-0.46651	6	9	6	6	6	P6_3/mmc	194	46.5556	8.01892	2.59815	5.94045	0.000265	0.223154	3.68222	12	10	4	-5.4994	-0.7368	-0.3509	-7.6339	48	1.61	2.18	75	7e-08	13	97	1040	594.22	445.78	8.99382	16.9083	37.468	1.69	112.411	1.55	1.09	-0.72	58.8634	9.87166	2.88491	5.00748
Cd	_001	Mn	0.469196	0.158536	3.6344	-0.46651	6	9	6	6	6	P6_3/mmc	194	46.5556	8.01892	2.59815	5.94045	0.000265	0.223154	3.68222	12	10	4	-5.4994	-0.7368	-0.3509	-7.6339	48	1.61	2.18	75	7e-08	13	97	1040	594.22	445.78	8.99382	16.9083	37.468	1.69	112.411	1.55	1.09	-0.72	320.085	8.26524	6.40044	5.08344
Cd	_001	Mo	0.469196	0.158536	3.6344	-0.46651	6	9	6	6	6	P6_3/mmc	194	46.5556	8.01892	2.59815	5.94045	0.000265	0.223154	3.68222	12	10	4	-5.4994	-0.7368	-0.3509	-7.6339	48	1.61	2.18	75	7e-08	13	97	1040	594.22	445.78	8.99382	16.9083	37.468	1.69	112.411	1.55	1.09	-0.72	15.8916	10.0249	8.59875	4.96438
Cd	_001	Nb	0.469196	0.158536	3.6344	-0.46651	6	9	6	6	6	P6_3/mmc	194	46.5556	8.01892	2.59815	5.94045	0.000265	0.223154	3.68222	12	10	4	-5.4994	-0.7368	-0.3509	-7.6339	48	1.61	2.18	75	7e-08	13	97	1040	594.22	445.78	8.99382	16.9083	37.468	1.69	112.411	1.55	1.09	-0.72	18.3058	8.42765	5.20789	5.0282
Cd	_001	Ni	0.469196	0.158536	3.6344	-0.46651	6	9	6	6	6	P6_3/mmc	194	46.5556	8.01892	2.59815	5.94045	0.000265	0.223154	3.68222	12	10	4	-5.4994	-0.7368	-0.3509	-7.6339	48	1.61	2.18	75	7e-08	13	97	1040	594.22	445.78	8.99382	16.9083	37.468	1.69	112.411	1.55	1.09	-0.72	10.7721	9.04769	8.06383	5.1775
Cd	_001	Os	0.469196	0.158536	3.6344	-0.46651	6	9	6	6	6	P6_3/mmc	194	46.5556	8.01892	2.59815	5.94045	0.000265	0.223154	3.68222	12	10	4	-5.4994	-0.7368	-0.3509	-7.6339	48	1.61	2.18	75	7e-08	13	97	1040	594.22	445.78	8.99382	16.9083	37.468	1.69	112.411	1.55	1.09	-0.72	28.711	22.0044	8.56779	5.09379
Cd	_001	Pd	0.469196	0.158536	3.6344	-0.46651	6	9	6	6	6	P6_3/mmc	194	46.5556	8.01892	2.59815	5.94045	0.000265	0.223154	3.68222	12	10	4	-5.4994	-0.7368	-0.3509	-7.6339	48	1.61	2.18	75	7e-08	13	97	1040	594.22	445.78	8.99382	16.9083	37.468	1.69	112.411	1.55	1.09	-0.72	15.4903	11.4081	4.4796	5.05443
Cd	_001	Pt	0.469196	0.158536	3.6344	-0.46651	6	9	6	6	6	P6_3/mmc	194	46.5556	8.01892	2.59815	5.94045	0.000265	0.223154	3.68222	12	10	4	-5.4994	-0.7368	-0.3509	-7.6339	48	1.61	2.18	75	7e-08	13	97	1040	594.22	445.78	8.99382	16.9083	37.468	1.69	112.411	1.55	1.09	-0.72	15.7229	20.6034	7.28511	5.08489
Cd	_001	Re	0.469196	0.158536	3.6344	-0.46651	6	9	6	6	6	P6_3/mmc	194	46.5556	8.01892	2.59815	5.94045	0.000265	0.223154	3.68222	12	10	4	-5.4994	-0.7368	-0.3509	-7.6339	48	1.61	2.18	75	7e-08	13	97	1040	594.22	445.78	8.99382	16.9083	37.468	1.69	112.411	1.55	1.09	-0.72	30.122	20.5301	7.09929	5.13772
Cd	_001	Rh	0.469196	0.158536	3.6344	-0.46651	6	9	6	6	6	P6_3/mmc	194	46.5556	8.01892	2.59815	5.94045	0.000265	0.223154	3.68222	12	10	4	-5.4994	-0.7368	-0.3509	-7.6339	48	1.61	2.18	75	7e-08	13	97	1040	594.22	445.78	8.99382	16.9083	37.468	1.69	112.411	1.55	1.09	-0.72	14.1989	12.0346	7.14604	5.16071
Cd	_001	Ru	0.469196	0.158536	3.6344	-0.46651	6	9	6	6	6	P6_3/mmc	194	46.5556	8.01892	2.59815	5.94045	0.000265	0.223154	3.68222	12	10	4	-5.4994	-0.7368	-0.3509	-7.6339	48	1.61	2.18	75	7e-08	13	97	1040	594.22	445.78	8.99382	16.9083	37.468	1.69	112.411	1.55	1.09	-0.72	27.9036	12.0293	8.37186	5.06339
Cd	_001	Sc	0.469196	0.158536	3.6344	-0.46651	6	9	6	6	6	P6_3/mmc	194	46.5556	8.01892	2.59815	5.94045	0.000265	0.223154	3.68222	12	10	4	-5.4994	-0.7368	-0.3509	-7.6339	48	1.61	2.18	75	7e-08	13	97	1040	594.22	445.78	8.99382	16.9083	37.468	1.69	112.411	1.55	1.09	-0.72	49.3879	3.02305	3.77515	5.01872
Cd	_001	Ta	0.469196	0.158536	3.6344	-0.46651	6	9	6	6	6	P6_3/mmc	194	46.5556	8.01892	2.59815	5.94045	0.000265	0.223154	3.68222	12	10	4	-5.4994	-0.7368	-0.3509	-7.6339	48	1.61	2.18	75	7e-08	13	97	1040	594.22	445.78	8.99382	16.9083	37.468	1.69	112.411	1.55	1.09	-0.72	18.335	16.3878	6.03781	5.02768
Cd	_001	Tc	0.469196	0.158536	3.6344	-0.46651	6	9	6	6	6	P6_3/mmc	194	46.5556	8.01892	2.59815	5.94045	0.000265	0.223154	3.68222	12	10	4	-5.4994	-0.7368	-0.3509	-7.6339	48	1.61	2.18	75	7e-08	13	97	1040	594.22	445.78	8.99382	16.9083	37.468	1.69	112.411	1.55	1.09	-0.72	29.1829	11.1526	8.13065	5.08758
Cd	_001	Ti	0.469196	0.158536	3.6344	-0.46651	6	9	6	6	6	P6_3/mmc	194	46.5556	8.01892	2.59815	5.94045	0.000265	0.223154	3.68222	12	10	4	-5.4994	-0.7368	-0.3509	-7.6339	48	1.61	2.18	75	7e-08	13	97	1040	594.22	445.78	8.99382	16.9083	37.468	1.69	112.411	1.55	1.09	-0.72	34.7139	4.57944	6.013	4.9945
Cd	_001	V	0.469196	0.158536	3.6344	-0.46651	6	9	6	6	6	P6_3/mmc	194	46.5556	8.01892	2.59815	5.94045	0.000265	0.223154	3.68222	12	10	4	-5.4994	-0.7368	-0.3509	-7.6339	48	1.61	2.18	75	7e-08	13	97	1040	594.22	445.78	8.99382	16.9083	37.468	1.69	112.411	1.55	1.09	-0.72	13.3996	6.3129	6.26286	4.97045
Cd	_001	W	0.469196	0.158536	3.6344	-0.46651	6	9	6	6	6	P6_3/mmc	194	46.5556	8.01892	2.59815	5.94045	0.000265	0.223154	3.68222	12	10	4	-5.4994	-0.7368	-0.3509	-7.6339	48	1.61	2.18	75	7e-08	13	97	1040	594.22	445.78	8.99382	16.9083	37.468	1.69	112.411	1.55	1.09	-0.72	16.1914	18.854	7.38203	5.00332
Cd	_001	Y	0.469196	0.158536	3.6344	-0.46651	6	9	6	6	6	P6_3/mmc	194	46.5556	8.01892	2.59815	5.94045	0.000265	0.223154	3.68222	12	10	4	-5.4994	-0.7368	-0.3509	-7.6339	48	1.61	2.18	75	7e-08	13	97	1040	594.22	445.78	8.99382	16.9083	37.468	1.69	112.411	1.55	1.09	-0.72	65.6941	4.49452	3.12641	5.02887
Cd	_001	Zn	0.469196	0.158536	3.6344	-0.46651	6	9	6	6	6	P6_3/mmc	194	46.5556	8.01892	2.59815	5.94045	0.000265	0.223154	3.68222	12	10	4	-5.4994	-0.7368	-0.3509	-7.6339	48	1.61	2.18	75	7e-08	13	97	1040	594.22	445.78	8.99382	16.9083	37.468	1.69	112.411	1.55	1.09	-0.72	31.1149	6.98148	3.29833	5.85949
Cd	_001	Zr	0.469196	0.158536	3.6344	-0.46651	6	9	6	6	6	P6_3/mmc	194	46.5556	8.01892	2.59815	5.94045	0.000265	0.223154	3.68222	12	10	4	-5.4994	-0.7368	-0.3509	-7.6339	48	1.61	2.18	75	7e-08	13	97	1040	594.22	445.78	8.99382	16.9083	37.468	1.69	112.411	1.55	1.09	-0.72	46.9993	6.44609	4.36232	5.03937
Cd	_100	Ag	0.530804	0.280271	3.7245	-0.6492	8	10	6	6	6	P6_3/mmc	194	46.5556	8.01892	2.59815	5.94045	0.000265	0.223154	3.68222	12	10	4	-5.4994	-0.7368	-0.3509	-7.6339	48	1.61	2.18	75	7e-08	13	97	1040	594.22	445.78	8.99382	16.9083	37.468	1.69	112.411	1.55	1.09	-0.72	18.0049	9.94835	3.94068	5.06578
Cd	_100	Au	0.530804	0.280271	3.7245	-0.6492	8	10	6	6	6	P6_3/mmc	194	46.5556	8.01892	2.59815	5.94045	0.000265	0.223154	3.68222	12	10	4	-5.4994	-0.7368	-0.3509	-7.6339	48	1.61	2.18	75	7e-08	13	97	1040	594.22	445.78	8.99382	16.9083	37.468	1.69	112.411	1.55	1.09	-0.72	18.1447	18.0257	5.84744	5.14389
Cd	_100	Cd	0.530804	0.280271	3.7245	-0.6492	8	10	6	6	6	P6_3/mmc	194	46.5556	8.01892	2.59815	5.94045	0.000265	0.223154	3.68222	12	10	4	-5.4994	-0.7368	-0.3509	-7.6339	48	1.61	2.18	75	7e-08	13	97	1040	594.22	445.78	8.99382	16.9083	37.468	1.69	112.411	1.55	1.09	-0.72	46.5556	8.01892	2.59815	5.94045
Cd	_100	Co	0.530804	0.280271	3.7245	-0.6492	8	10	6	6	6	P6_3/mmc	194	46.5556	8.01892	2.59815	5.94045	0.000265	0.223154	3.68222	12	10	4	-5.4994	-0.7368	-0.3509	-7.6339	48	1.61	2.18	75	7e-08	13	97	1040	594.22	445.78	8.99382	16.9083	37.468	1.69	112.411	1.55	1.09	-0.72	21.8447	8.95968	5.23998	5.07384
Cd	_100	Cr	0.530804	0.280271	3.7245	-0.6492	8	10	6	6	6	P6_3/mmc	194	46.5556	8.01892	2.59815	5.94045	0.000265	0.223154	3.68222	12	10	4	-5.4994	-0.7368	-0.3509	-7.6339	48	1.61	2.18	75	7e-08	13	97	1040	594.22	445.78	8.99382	16.9083	37.468	1.69	112.411	1.55	1.09	-0.72	23.7395	7.27408	7.22912	4.93427
Cd	_100	Cu	0.530804	0.280271	3.7245	-0.6492	8	10	6	6	6	P6_3/mmc	194	46.5556	8.01892	2.59815	5.94045	0.000265	0.223154	3.68222	12	10	4	-5.4994	-0.7368	-0.3509	-7.6339	48	1.61	2.18	75	7e-08	13	97	1040	594.22	445.78	8.99382	16.9083	37.468	1.69	112.411	1.55	1.09	-0.72	11.8719	8.88827	7.51859	5.07016
Cd	_100	Fe	0.530804	0.280271	3.7245	-0.6492	8	10	6	6	6	P6_3/mmc	194	46.5556	8.01892	2.59815	5.94045	0.000265	0.223154	3.68222	12	10	4	-5.4994	-0.7368	-0.3509	-7.6339	48	1.61	2.18	75	7e-08	13	97	1040	594.22	445.78	8.99382	16.9083	37.468	1.69	112.411	1.55	1.09	-0.72	11.4538	8.09626	5.30148	4.94233
Cd	_100	Hf	0.530804	0.280271	3.7245	-0.6492	8	10	6	6	6	P6_3/mmc	194	46.5556	8.01892	2.59815	5.94045	0.000265	0.223154	3.68222	12	10	4	-5.4994	-0.7368	-0.3509	-7.6339	48	1.61	2.18	75	7e-08	13	97	1040	594.22	445.78	8.99382	16.9083	37.468	1.69	112.411	1.55	1.09	-0.72	44.9647	13.1832	5.00781	4.96399
Cd	_100	Hg	0.530804	0.280271	3.7245	-0.6492	8	10	6	6	6	P6_3/mmc	194	46.5556	8.01892	2.59815	5.94045	0.000265	0.223154	3.68222	12	10	4	-5.4994	-0.7368	-0.3509	-7.6339	48	1.61	2.18	75	7e-08	13	97	1040	594.22	445.78	8.99382	16.9083	37.468	1.69	112.411	1.55	1.09	-0.72	63.6459	10.4669	0.332021	4.94563
Cd	_100	Ir	0.530804	0.280271	3.7245	-0.6492	8	10	6	6	6	P6_3/mmc	194	46.5556	8.01892	2.59815	5.94045	0.000265	0.223154	3.68222	12	10	4	-5.4994	-0.7368	-0.3509	-7.6339	48	1.61	2.18	75	7e-08	13	97	1040	594.22	445.78	8.99382	16.9083	37.468	1.69	112.411	1.55	1.09	-0.72	14.5546	21.9301	10.1566	5.119
Cd	_100	Lu	0.530804	0.280271	3.7245	-0.6492	8	10	6	6	6	P6_3/mmc	194	46.5556	8.01892	2.59815	5.94045	0.000265	0.223154	3.68222	12	10	4	-5.4994	-0.7368	-0.3509	-7.6339	48	1.61	2.18	75	7e-08	13	97	1040	594.22	445.78	8.99382	16.9083	37.468	1.69	112.411	1.55	1.09	-0.72	58.8634	9.87166	2.88491	5.00748
Cd	_100	Mn	0.530804	0.280271	3.7245	-0.6492	8	10	6	6	6	P6_3/mmc	194	46.5556	8.01892	2.59815	5.94045	0.000265	0.223154	3.68222	12	10	4	-5.4994	-0.7368	-0.3509	-7.6339	48	1.61	2.18	75	7e-08	13	97	1040	594.22	445.78	8.99382	16.9083	37.468	1.69	112.411	1.55	1.09	-0.72	320.085	8.26524	6.40044	5.08344
Cd	_100	Mo	0.530804	0.280271	3.7245	-0.6492	8	10	6	6	6	P6_3/mmc	194	46.5556	8.01892	2.59815	5.94045	0.000265	0.223154	3.68222	12	10	4	-5.4994	-0.7368	-0.3509	-7.6339	48	1.61	2.18	75	7e-08	13	97	1040	594.22	445.78	8.99382	16.9083	37.468	1.69	112.411	1.55	1.09	-0.72	15.8916	10.0249	8.59875	4.96438
Cd	_100	Nb	0.530804	0.280271	3.7245	-0.6492	8	10	6	6	6	P6_3/mmc	194	46.5556	8.01892	2.59815	5.94045	0.000265	0.223154	3.68222	12	10	4	-5.4994	-0.7368	-0.3509	-7.6339	48	1.61	2.18	75	7e-08	13	97	1040	594.22	445.78	8.99382	16.9083	37.468	1.69	112.411	1.55	1.09	-0.72	18.3058	8.42765	5.20789	5.0282
Cd	_100	Ni	0.530804	0.280271	3.7245	-0.6492	8	10	6	6	6	P6_3/mmc	194	46.5556	8.01892	2.59815	5.94045	0.000265	0.223154	3.68222	12	10	4	-5.4994	-0.7368	-0.3509	-7.6339	48	1.61	2.18	75	7e-08	13	97	1040	594.22	445.78	8.99382	16.9083	37.468	1.69	112.411	1.55	1.09	-0.72	10.7721	9.04769	8.06383	5.1775
Cd	_100	Os	0.530804	0.280271	3.7245	-0.6492	8	10	6	6	6	P6_3/mmc	194	46.5556	8.01892	2.59815	5.94045	0.000265	0.223154	3.68222	12	10	4	-5.4994	-0.7368	-0.3509	-7.6339	48	1.61	2.18	75	7e-08	13	97	1040	594.22	445.78	8.99382	16.9083	37.468	1.69	112.411	1.55	1.09	-0.72	28.711	22.0044	8.56779	5.09379
Cd	_100	Pd	0.530804	0.280271	3.7245	-0.6492	8	10	6	6	6	P6_3/mmc	194	46.5556	8.01892	2.59815	5.94045	0.000265	0.223154	3.68222	12	10	4	-5.4994	-0.7368	-0.3509	-7.6339	48	1.61	2.18	75	7e-08	13	97	1040	594.22	445.78	8.99382	16.9083	37.468	1.69	112.411	1.55	1.09	-0.72	15.4903	11.4081	4.4796	5.05443
Cd	_100	Pt	0.530804	0.280271	3.7245	-0.6492	8	10	6	6	6	P6_3/mmc	194	46.5556	8.01892	2.59815	5.94045	0.000265	0.223154	3.68222	12	10	4	-5.4994	-0.7368	-0.3509	-7.6339	48	1.61	2.18	75	7e-08	13	97	1040	594.22	445.78	8.99382	16.9083	37.468	1.69	112.411	1.55	1.09	-0.72	15.7229	20.6034	7.28511	5.08489
Cd	_100	Re	0.530804	0.280271	3.7245	-0.6492	8	10	6	6	6	P6_3/mmc	194	46.5556	8.01892	2.59815	5.94045	0.000265	0.223154	3.68222	12	10	4	-5.4994	-0.7368	-0.3509	-7.6339	48	1.61	2.18	75	7e-08	13	97	1040	594.22	445.78	8.99382	16.9083	37.468	1.69	112.411	1.55	1.09	-0.72	30.122	20.5301	7.09929	5.13772
Cd	_100	Rh	0.530804	0.280271	3.7245	-0.6492	8	10	6	6	6	P6_3/mmc	194	46.5556	8.01892	2.59815	5.94045	0.000265	0.223154	3.68222	12	10	4	-5.4994	-0.7368	-0.3509	-7.6339	48	1.61	2.18	75	7e-08	13	97	1040	594.22	445.78	8.99382	16.9083	37.468	1.69	112.411	1.55	1.09	-0.72	14.1989	12.0346	7.14604	5.16071
Cd	_100	Ru	0.530804	0.280271	3.7245	-0.6492	8	10	6	6	6	P6_3/mmc	194	46.5556	8.01892	2.59815	5.94045	0.000265	0.223154	3.68222	12	10	4	-5.4994	-0.7368	-0.3509	-7.6339	48	1.61	2.18	75	7e-08	13	97	1040	594.22	445.78	8.99382	16.9083	37.468	1.69	112.411	1.55	1.09	-0.72	27.9036	12.0293	8.37186	5.06339
Cd	_100	Sc	0.530804	0.280271	3.7245	-0.6492	8	10	6	6	6	P6_3/mmc	194	46.5556	8.01892	2.59815	5.94045	0.000265	0.223154	3.68222	12	10	4	-5.4994	-0.7368	-0.3509	-7.6339	48	1.61	2.18	75	7e-08	13	97	1040	594.22	445.78	8.99382	16.9083	37.468	1.69	112.411	1.55	1.09	-0.72	49.3879	3.02305	3.77515	5.01872
Cd	_100	Ta	0.530804	0.280271	3.7245	-0.6492	8	10	6	6	6	P6_3/mmc	194	46.5556	8.01892	2.59815	5.94045	0.000265	0.223154	3.68222	12	10	4	-5.4994	-0.7368	-0.3509	-7.6339	48	1.61	2.18	75	7e-08	13	97	1040	594.22	445.78	8.99382	16.9083	37.468	1.69	112.411	1.55	1.09	-0.72	18.335	16.3878	6.03781	5.02768
Cd	_100	Tc	0.530804	0.280271	3.7245	-0.6492	8	10	6	6	6	P6_3/mmc	194	46.5556	8.01892	2.59815	5.94045	0.000265	0.223154	3.68222	12	10	4	-5.4994	-0.7368	-0.3509	-7.6339	48	1.61	2.18	75	7e-08	13	97	1040	594.22	445.78	8.99382	16.9083	37.468	1.69	112.411	1.55	1.09	-0.72	29.1829	11.1526	8.13065	5.08758
Cd	_100	Ti	0.530804	0.280271	3.7245	-0.6492	8	10	6	6	6	P6_3/mmc	194	46.5556	8.01892	2.59815	5.94045	0.000265	0.223154	3.68222	12	10	4	-5.4994	-0.7368	-0.3509	-7.6339	48	1.61	2.18	75	7e-08	13	97	1040	594.22	445.78	8.99382	16.9083	37.468	1.69	112.411	1.55	1.09	-0.72	34.7139	4.57944	6.013	4.9945
Cd	_100	V	0.530804	0.280271	3.7245	-0.6492	8	10	6	6	6	P6_3/mmc	194	46.5556	8.01892	2.59815	5.94045	0.000265	0.223154	3.68222	12	10	4	-5.4994	-0.7368	-0.3509	-7.6339	48	1.61	2.18	75	7e-08	13	97	1040	594.22	445.78	8.99382	16.9083	37.468	1.69	112.411	1.55	1.09	-0.72	13.3996	6.3129	6.26286	4.97045
Cd	_100	W	0.530804	0.280271	3.7245	-0.6492	8	10	6	6	6	P6_3/mmc	194	46.5556	8.01892	2.59815	5.94045	0.000265	0.223154	3.68222	12	10	4	-5.4994	-0.7368	-0.3509	-7.6339	48	1.61	2.18	75	7e-08	13	97	1040	594.22	445.78	8.99382	16.9083	37.468	1.69	112.411	1.55	1.09	-0.72	16.1914	18.854	7.38203	5.00332
Cd	_100	Y	0.530804	0.280271	3.7245	-0.6492	8	10	6	6	6	P6_3/mmc	194	46.5556	8.01892	2.59815	5.94045	0.000265	0.223154	3.68222	12	10	4	-5.4994	-0.7368	-0.3509	-7.6339	48	1.61	2.18	75	7e-08	13	97	1040	594.22	445.78	8.99382	16.9083	37.468	1.69	112.411	1.55	1.09	-0.72	65.6941	4.49452	3.12641	5.02887
Cd	_100	Zn	0.530804	0.280271	3.7245	-0.6492	8	10	6	6	6	P6_3/mmc	194	46.5556	8.01892	2.59815	5.94045	0.000265	0.223154	3.68222	12	10	4	-5.4994	-0.7368	-0.3509	-7.6339	48	1.61	2.18	75	7e-08	13	97	1040	594.22	445.78	8.99382	16.9083	37.468	1.69	112.411	1.55	1.09	-0.72	31.1149	6.98148	3.29833	5.85949
Cd	_100	Zr	0.530804	0.280271	3.7245	-0.6492	8	10	6	6	6	P6_3/mmc	194	46.5556	8.01892	2.59815	5.94045	0.000265	0.223154	3.68222	12	10	4	-5.4994	-0.7368	-0.3509	-7.6339	48	1.61	2.18	75	7e-08	13	97	1040	594.22	445.78	8.99382	16.9083	37.468	1.69	112.411	1.55	1.09	-0.72	46.9993	6.44609	4.36232	5.03937
Cd	_101	Ag	0	0.378875	3.7067	-0.6061	6	8	5	2	2	P6_3/mmc	194	46.5556	8.01892	2.59815	5.94045	0.000265	0.223154	3.68222	12	10	4	-5.4994	-0.7368	-0.3509	-7.6339	48	1.61	2.18	75	7e-08	13	97	1040	594.22	445.78	8.99382	16.9083	37.468	1.69	112.411	1.55	1.09	-0.72	18.0049	9.94835	3.94068	5.06578
Cd	_101	Au	0	0.378875	3.7067	-0.6061	6	8	5	2	2	P6_3/mmc	194	46.5556	8.01892	2.59815	5.94045	0.000265	0.223154	3.68222	12	10	4	-5.4994	-0.7368	-0.3509	-7.6339	48	1.61	2.18	75	7e-08	13	97	1040	594.22	445.78	8.99382	16.9083	37.468	1.69	112.411	1.55	1.09	-0.72	18.1447	18.0257	5.84744	5.14389
Cd	_101	Cd	0	0.378875	3.7067	-0.6061	6	8	5	2	2	P6_3/mmc	194	46.5556	8.01892	2.59815	5.94045	0.000265	0.223154	3.68222	12	10	4	-5.4994	-0.7368	-0.3509	-7.6339	48	1.61	2.18	75	7e-08	13	97	1040	594.22	445.78	8.99382	16.9083	37.468	1.69	112.411	1.55	1.09	-0.72	46.5556	8.01892	2.59815	5.94045
Cd	_101	Co	0	0.378875	3.7067	-0.6061	6	8	5	2	2	P6_3/mmc	194	46.5556	8.01892	2.59815	5.94045	0.000265	0.223154	3.68222	12	10	4	-5.4994	-0.7368	-0.3509	-7.6339	48	1.61	2.18	75	7e-08	13	97	1040	594.22	445.78	8.99382	16.9083	37.468	1.69	112.411	1.55	1.09	-0.72	21.8447	8.95968	5.23998	5.07384
Cd	_101	Cr	0	0.378875	3.7067	-0.6061	6	8	5	2	2	P6_3/mmc	194	46.5556	8.01892	2.59815	5.94045	0.000265	0.223154	3.68222	12	10	4	-5.4994	-0.7368	-0.3509	-7.6339	48	1.61	2.18	75	7e-08	13	97	1040	594.22	445.78	8.99382	16.9083	37.468	1.69	112.411	1.55	1.09	-0.72	23.7395	7.27408	7.22912	4.93427
Cd	_101	Cu	0	0.378875	3.7067	-0.6061	6	8	5	2	2	P6_3/mmc	194	46.5556	8.01892	2.59815	5.94045	0.000265	0.223154	3.68222	12	10	4	-5.4994	-0.7368	-0.3509	-7.6339	48	1.61	2.18	75	7e-08	13	97	1040	594.22	445.78	8.99382	16.9083	37.468	1.69	112.411	1.55	1.09	-0.72	11.8719	8.88827	7.51859	5.07016
Cd	_101	Fe	0	0.378875	3.7067	-0.6061	6	8	5	2	2	P6_3/mmc	194	46.5556	8.01892	2.59815	5.94045	0.000265	0.223154	3.68222	12	10	4	-5.4994	-0.7368	-0.3509	-7.6339	48	1.61	2.18	75	7e-08	13	97	1040	594.22	445.78	8.99382	16.9083	37.468	1.69	112.411	1.55	1.09	-0.72	11.4538	8.09626	5.30148	4.94233
Cd	_101	Hf	0	0.378875	3.7067	-0.6061	6	8	5	2	2	P6_3/mmc	194	46.5556	8.01892	2.59815	5.94045	0.000265	0.223154	3.68222	12	10	4	-5.4994	-0.7368	-0.3509	-7.6339	48	1.61	2.18	75	7e-08	13	97	1040	594.22	445.78	8.99382	16.9083	37.468	1.69	112.411	1.55	1.09	-0.72	44.9647	13.1832	5.00781	4.96399
Cd	_101	Hg	0	0.378875	3.7067	-0.6061	6	8	5	2	2	P6_3/mmc	194	46.5556	8.01892	2.59815	5.94045	0.000265	0.223154	3.68222	12	10	4	-5.4994	-0.7368	-0.3509	-7.6339	48	1.61	2.18	75	7e-08	13	97	1040	594.22	445.78	8.99382	16.9083	37.468	1.69	112.411	1.55	1.09	-0.72	63.6459	10.4669	0.332021	4.94563
Cd	_101	Ir	0	0.378875	3.7067	-0.6061	6	8	5	2	2	P6_3/mmc	194	46.5556	8.01892	2.59815	5.94045	0.000265	0.223154	3.68222	12	10	4	-5.4994	-0.7368	-0.3509	-7.6339	48	1.61	2.18	75	7e-08	13	97	1040	594.22	445.78	8.99382	16.9083	37.468	1.69	112.411	1.55	1.09	-0.72	14.5546	21.9301	10.1566	5.119
Cd	_101	Lu	0	0.378875	3.7067	-0.6061	6	8	5	2	2	P6_3/mmc	194	46.5556	8.01892	2.59815	5.94045	0.000265	0.223154	3.68222	12	10	4	-5.4994	-0.7368	-0.3509	-7.6339	48	1.61	2.18	75	7e-08	13	97	1040	594.22	445.78	8.99382	16.9083	37.468	1.69	112.411	1.55	1.09	-0.72	58.8634	9.87166	2.88491	5.00748
Cd	_101	Mn	0	0.378875	3.7067	-0.6061	6	8	5	2	2	P6_3/mmc	194	46.5556	8.01892	2.59815	5.94045	0.000265	0.223154	3.68222	12	10	4	-5.4994	-0.7368	-0.3509	-7.6339	48	1.61	2.18	75	7e-08	13	97	1040	594.22	445.78	8.99382	16.9083	37.468	1.69	112.411	1.55	1.09	-0.72	320.085	8.26524	6.40044	5.08344
Cd	_101	Mo	0	0.378875	3.7067	-0.6061	6	8	5	2	2	P6_3/mmc	194	46.5556	8.01892	2.59815	5.94045	0.000265	0.223154	3.68222	12	10	4	-5.4994	-0.7368	-0.3509	-7.6339	48	1.61	2.18	75	7e-08	13	97	1040	594.22	445.78	8.99382	16.9083	37.468	1.69	112.411	1.55	1.09	-0.72	15.8916	10.0249	8.59875	4.96438
Cd	_101	Nb	0	0.378875	3.7067	-0.6061	6	8	5	2	2	P6_3/mmc	194	46.5556	8.01892	2.59815	5.94045	0.000265	0.223154	3.68222	12	10	4	-5.4994	-0.7368	-0.3509	-7.6339	48	1.61	2.18	75	7e-08	13	97	1040	594.22	445.78	8.99382	16.9083	37.468	1.69	112.411	1.55	1.09	-0.72	18.3058	8.42765	5.20789	5.0282
Cd	_101	Ni	0	0.378875	3.7067	-0.6061	6	8	5	2	2	P6_3/mmc	194	46.5556	8.01892	2.59815	5.94045	0.000265	0.223154	3.68222	12	10	4	-5.4994	-0.7368	-0.3509	-7.6339	48	1.61	2.18	75	7e-08	13	97	1040	594.22	445.78	8.99382	16.9083	37.468	1.69	112.411	1.55	1.09	-0.72	10.7721	9.04769	8.06383	5.1775
Cd	_101	Os	0	0.378875	3.7067	-0.6061	6	8	5	2	2	P6_3/mmc	194	46.5556	8.01892	2.59815	5.94045	0.000265	0.223154	3.68222	12	10	4	-5.4994	-0.7368	-0.3509	-7.6339	48	1.61	2.18	75	7e-08	13	97	1040	594.22	445.78	8.99382	16.9083	37.468	1.69	112.411	1.55	1.09	-0.72	28.711	22.0044	8.56779	5.09379
Cd	_101	Pd	0	0.378875	3.7067	-0.6061	6	8	5	2	2	P6_3/mmc	194	46.5556	8.01892	2.59815	5.94045	0.000265	0.223154	3.68222	12	10	4	-5.4994	-0.7368	-0.3509	-7.6339	48	1.61	2.18	75	7e-08	13	97	1040	594.22	445.78	8.99382	16.9083	37.468	1.69	112.411	1.55	1.09	-0.72	15.4903	11.4081	4.4796	5.05443
Cd	_101	Pt	0	0.378875	3.7067	-0.6061	6	8	5	2	2	P6_3/mmc	194	46.5556	8.01892	2.59815	5.94045	0.000265	0.223154	3.68222	12	10	4	-5.4994	-0.7368	-0.3509	-7.6339	48	1.61	2.18	75	7e-08	13	97	1040	594.22	445.78	8.99382	16.9083	37.468	1.69	112.411	1.55	1.09	-0.72	15.7229	20.6034	7.28511	5.08489
Cd	_101	Re	0	0.378875	3.7067	-0.6061	6	8	5	2	2	P6_3/mmc	194	46.5556	8.01892	2.59815	5.94045	0.000265	0.223154	3.68222	12	10	4	-5.4994	-0.7368	-0.3509	-7.6339	48	1.61	2.18	75	7e-08	13	97	1040	594.22	445.78	8.99382	16.9083	37.468	1.69	112.411	1.55	1.09	-0.72	30.122	20.5301	7.09929	5.13772
Cd	_101	Rh	0	0.378875	3.7067	-0.6061	6	8	5	2	2	P6_3/mmc	194	46.5556	8.01892	2.59815	5.94045	0.000265	0.223154	3.68222	12	10	4	-5.4994	-0.7368	-0.3509	-7.6339	48	1.61	2.18	75	7e-08	13	97	1040	594.22	445.78	8.99382	16.9083	37.468	1.69	112.411	1.55	1.09	-0.72	14.1989	12.0346	7.14604	5.16071
Cd	_101	Ru	0	0.378875	3.7067	-0.6061	6	8	5	2	2	P6_3/mmc	194	46.5556	8.01892	2.59815	5.94045	0.000265	0.223154	3.68222	12	10	4	-5.4994	-0.7368	-0.3509	-7.6339	48	1.61	2.18	75	7e-08	13	97	1040	594.22	445.78	8.99382	16.9083	37.468	1.69	112.411	1.55	1.09	-0.72	27.9036	12.0293	8.37186	5.06339
Cd	_101	Sc	0	0.378875	3.7067	-0.6061	6	8	5	2	2	P6_3/mmc	194	46.5556	8.01892	2.59815	5.94045	0.000265	0.223154	3.68222	12	10	4	-5.4994	-0.7368	-0.3509	-7.6339	48	1.61	2.18	75	7e-08	13	97	1040	594.22	445.78	8.99382	16.9083	37.468	1.69	112.411	1.55	1.09	-0.72	49.3879	3.02305	3.77515	5.01872
Cd	_101	Ta	0	0.378875	3.7067	-0.6061	6	8	5	2	2	P6_3/mmc	194	46.5556	8.01892	2.59815	5.94045	0.000265	0.223154	3.68222	12	10	4	-5.4994	-0.7368	-0.3509	-7.6339	48	1.61	2.18	75	7e-08	13	97	1040	594.22	445.78	8.99382	16.9083	37.468	1.69	112.411	1.55	1.09	-0.72	18.335	16.3878	6.03781	5.02768
Cd	_101	Tc	0	0.378875	3.7067	-0.6061	6	8	5	2	2	P6_3/mmc	194	46.5556	8.01892	2.59815	5.94045	0.000265	0.223154	3.68222	12	10	4	-5.4994	-0.7368	-0.3509	-7.6339	48	1.61	2.18	75	7e-08	13	97	1040	594.22	445.78	8.99382	16.9083	37.468	1.69	112.411	1.55	1.09	-0.72	29.1829	11.1526	8.13065	5.08758
Cd	_101	Ti	0	0.378875	3.7067	-0.6061	6	8	5	2	2	P6_3/mmc	194	46.5556	8.01892	2.59815	5.94045	0.000265	0.223154	3.68222	12	10	4	-5.4994	-0.7368	-0.3509	-7.6339	48	1.61	2.18	75	7e-08	13	97	1040	594.22	445.78	8.99382	16.9083	37.468	1.69	112.411	1.55	1.09	-0.72	34.7139	4.57944	6.013	4.9945
Cd	_101	V	0	0.378875	3.7067	-0.6061	6	8	5	2	2	P6_3/mmc	194	46.5556	8.01892	2.59815	5.94045	0.000265	0.223154	3.68222	12	10	4	-5.4994	-0.7368	-0.3509	-7.6339	48	1.61	2.18	75	7e-08	13	97	1040	594.22	445.78	8.99382	16.9083	37.468	1.69	112.411	1.55	1.09	-0.72	13.3996	6.3129	6.26286	4.97045
Cd	_101	W	0	0.378875	3.7067	-0.6061	6	8	5	2	2	P6_3/mmc	194	46.5556	8.01892	2.59815	5.94045	0.000265	0.223154	3.68222	12	10	4	-5.4994	-0.7368	-0.3509	-7.6339	48	1.61	2.18	75	7e-08	13	97	1040	594.22	445.78	8.99382	16.9083	37.468	1.69	112.411	1.55	1.09	-0.72	16.1914	18.854	7.38203	5.00332
Cd	_101	Y	0	0.378875	3.7067	-0.6061	6	8	5	2	2	P6_3/mmc	194	46.5556	8.01892	2.59815	5.94045	0.000265	0.223154	3.68222	12	10	4	-5.4994	-0.7368	-0.3509	-7.6339	48	1.61	2.18	75	7e-08	13	97	1040	594.22	445.78	8.99382	16.9083	37.468	1.69	112.411	1.55	1.09	-0.72	65.6941	4.49452	3.12641	5.02887
Cd	_101	Zn	0	0.378875	3.7067	-0.6061	6	8	5	2	2	P6_3/mmc	194	46.5556	8.01892	2.59815	5.94045	0.000265	0.223154	3.68222	12	10	4	-5.4994	-0.7368	-0.3509	-7.6339	48	1.61	2.18	75	7e-08	13	97	1040	594.22	445.78	8.99382	16.9083	37.468	1.69	112.411	1.55	1.09	-0.72	31.1149	6.98148	3.29833	5.85949
Cd	_101	Zr	0	0.378875	3.7067	-0.6061	6	8	5	2	2	P6_3/mmc	194	46.5556	8.01892	2.59815	5.94045	0.000265	0.223154	3.68222	12	10	4	-5.4994	-0.7368	-0.3509	-7.6339	48	1.61	2.18	75	7e-08	13	97	1040	594.22	445.78	8.99382	16.9083	37.468	1.69	112.411	1.55	1.09	-0.72	46.9993	6.44609	4.36232	5.03937
Cd	_102	Ag	0	0.38621	3.89577	-0.6948	6	7	2	2	2	P6_3/mmc	194	46.5556	8.01892	2.59815	5.94045	0.000265	0.223154	3.68222	12	10	4	-5.4994	-0.7368	-0.3509	-7.6339	48	1.61	2.18	75	7e-08	13	97	1040	594.22	445.78	8.99382	16.9083	37.468	1.69	112.411	1.55	1.09	-0.72	18.0049	9.94835	3.94068	5.06578
Cd	_102	Au	0	0.38621	3.89577	-0.6948	6	7	2	2	2	P6_3/mmc	194	46.5556	8.01892	2.59815	5.94045	0.000265	0.223154	3.68222	12	10	4	-5.4994	-0.7368	-0.3509	-7.6339	48	1.61	2.18	75	7e-08	13	97	1040	594.22	445.78	8.99382	16.9083	37.468	1.69	112.411	1.55	1.09	-0.72	18.1447	18.0257	5.84744	5.14389
Cd	_102	Cd	0	0.38621	3.89577	-0.6948	6	7	2	2	2	P6_3/mmc	194	46.5556	8.01892	2.59815	5.94045	0.000265	0.223154	3.68222	12	10	4	-5.4994	-0.7368	-0.3509	-7.6339	48	1.61	2.18	75	7e-08	13	97	1040	594.22	445.78	8.99382	16.9083	37.468	1.69	112.411	1.55	1.09	-0.72	46.5556	8.01892	2.59815	5.94045
Cd	_102	Co	0	0.38621	3.89577	-0.6948	6	7	2	2	2	P6_3/mmc	194	46.5556	8.01892	2.59815	5.94045	0.000265	0.223154	3.68222	12	10	4	-5.4994	-0.7368	-0.3509	-7.6339	48	1.61	2.18	75	7e-08	13	97	1040	594.22	445.78	8.99382	16.9083	37.468	1.69	112.411	1.55	1.09	-0.72	21.8447	8.95968	5.23998	5.07384
Cd	_102	Cr	0	0.38621	3.89577	-0.6948	6	7	2	2	2	P6_3/mmc	194	46.5556	8.01892	2.59815	5.94045	0.000265	0.223154	3.68222	12	10	4	-5.4994	-0.7368	-0.3509	-7.6339	48	1.61	2.18	75	7e-08	13	97	1040	594.22	445.78	8.99382	16.9083	37.468	1.69	112.411	1.55	1.09	-0.72	23.7395	7.27408	7.22912	4.93427
Cd	_102	Cu	0	0.38621	3.89577	-0.6948	6	7	2	2	2	P6_3/mmc	194	46.5556	8.01892	2.59815	5.94045	0.000265	0.223154	3.68222	12	10	4	-5.4994	-0.7368	-0.3509	-7.6339	48	1.61	2.18	75	7e-08	13	97	1040	594.22	445.78	8.99382	16.9083	37.468	1.69	112.411	1.55	1.09	-0.72	11.8719	8.88827	7.51859	5.07016
Cd	_102	Fe	0	0.38621	3.89577	-0.6948	6	7	2	2	2	P6_3/mmc	194	46.5556	8.01892	2.59815	5.94045	0.000265	0.223154	3.68222	12	10	4	-5.4994	-0.7368	-0.3509	-7.6339	48	1.61	2.18	75	7e-08	13	97	1040	594.22	445.78	8.99382	16.9083	37.468	1.69	112.411	1.55	1.09	-0.72	11.4538	8.09626	5.30148	4.94233
Cd	_102	Hf	0	0.38621	3.89577	-0.6948	6	7	2	2	2	P6_3/mmc	194	46.5556	8.01892	2.59815	5.94045	0.000265	0.223154	3.68222	12	10	4	-5.4994	-0.7368	-0.3509	-7.6339	48	1.61	2.18	75	7e-08	13	97	1040	594.22	445.78	8.99382	16.9083	37.468	1.69	112.411	1.55	1.09	-0.72	44.9647	13.1832	5.00781	4.96399
Cd	_102	Hg	0	0.38621	3.89577	-0.6948	6	7	2	2	2	P6_3/mmc	194	46.5556	8.01892	2.59815	5.94045	0.000265	0.223154	3.68222	12	10	4	-5.4994	-0.7368	-0.3509	-7.6339	48	1.61	2.18	75	7e-08	13	97	1040	594.22	445.78	8.99382	16.9083	37.468	1.69	112.411	1.55	1.09	-0.72	63.6459	10.4669	0.332021	4.94563
Cd	_102	Ir	0	0.38621	3.89577	-0.6948	6	7	2	2	2	P6_3/mmc	194	46.5556	8.01892	2.59815	5.94045	0.000265	0.223154	3.68222	12	10	4	-5.4994	-0.7368	-0.3509	-7.6339	48	1.61	2.18	75	7e-08	13	97	1040	594.22	445.78	8.99382	16.9083	37.468	1.69	112.411	1.55	1.09	-0.72	14.5546	21.9301	10.1566	5.119
Cd	_102	Lu	0	0.38621	3.89577	-0.6948	6	7	2	2	2	P6_3/mmc	194	46.5556	8.01892	2.59815	5.94045	0.000265	0.223154	3.68222	12	10	4	-5.4994	-0.7368	-0.3509	-7.6339	48	1.61	2.18	75	7e-08	13	97	1040	594.22	445.78	8.99382	16.9083	37.468	1.69	112.411	1.55	1.09	-0.72	58.8634	9.87166	2.88491	5.00748
Cd	_102	Mn	0	0.38621	3.89577	-0.6948	6	7	2	2	2	P6_3/mmc	194	46.5556	8.01892	2.59815	5.94045	0.000265	0.223154	3.68222	12	10	4	-5.4994	-0.7368	-0.3509	-7.6339	48	1.61	2.18	75	7e-08	13	97	1040	594.22	445.78	8.99382	16.9083	37.468	1.69	112.411	1.55	1.09	-0.72	320.085	8.26524	6.40044	5.08344
Cd	_102	Mo	0	0.38621	3.89577	-0.6948	6	7	2	2	2	P6_3/mmc	194	46.5556	8.01892	2.59815	5.94045	0.000265	0.223154	3.68222	12	10	4	-5.4994	-0.7368	-0.3509	-7.6339	48	1.61	2.18	75	7e-08	13	97	1040	594.22	445.78	8.99382	16.9083	37.468	1.69	112.411	1.55	1.09	-0.72	15.8916	10.0249	8.59875	4.96438
Cd	_102	Nb	0	0.38621	3.89577	-0.6948	6	7	2	2	2	P6_3/mmc	194	46.5556	8.01892	2.59815	5.94045	0.000265	0.223154	3.68222	12	10	4	-5.4994	-0.7368	-0.3509	-7.6339	48	1.61	2.18	75	7e-08	13	97	1040	594.22	445.78	8.99382	16.9083	37.468	1.69	112.411	1.55	1.09	-0.72	18.3058	8.42765	5.20789	5.0282
Cd	_102	Ni	0	0.38621	3.89577	-0.6948	6	7	2	2	2	P6_3/mmc	194	46.5556	8.01892	2.59815	5.94045	0.000265	0.223154	3.68222	12	10	4	-5.4994	-0.7368	-0.3509	-7.6339	48	1.61	2.18	75	7e-08	13	97	1040	594.22	445.78	8.99382	16.9083	37.468	1.69	112.411	1.55	1.09	-0.72	10.7721	9.04769	8.06383	5.1775
Cd	_102	Os	0	0.38621	3.89577	-0.6948	6	7	2	2	2	P6_3/mmc	194	46.5556	8.01892	2.59815	5.94045	0.000265	0.223154	3.68222	12	10	4	-5.4994	-0.7368	-0.3509	-7.6339	48	1.61	2.18	75	7e-08	13	97	1040	594.22	445.78	8.99382	16.9083	37.468	1.69	112.411	1.55	1.09	-0.72	28.711	22.0044	8.56779	5.09379
Cd	_102	Pd	0	0.38621	3.89577	-0.6948	6	7	2	2	2	P6_3/mmc	194	46.5556	8.01892	2.59815	5.94045	0.000265	0.223154	3.68222	12	10	4	-5.4994	-0.7368	-0.3509	-7.6339	48	1.61	2.18	75	7e-08	13	97	1040	594.22	445.78	8.99382	16.9083	37.468	1.69	112.411	1.55	1.09	-0.72	15.4903	11.4081	4.4796	5.05443
Cd	_102	Pt	0	0.38621	3.89577	-0.6948	6	7	2	2	2	P6_3/mmc	194	46.5556	8.01892	2.59815	5.94045	0.000265	0.223154	3.68222	12	10	4	-5.4994	-0.7368	-0.3509	-7.6339	48	1.61	2.18	75	7e-08	13	97	1040	594.22	445.78	8.99382	16.9083	37.468	1.69	112.411	1.55	1.09	-0.72	15.7229	20.6034	7.28511	5.08489
Cd	_102	Re	0	0.38621	3.89577	-0.6948	6	7	2	2	2	P6_3/mmc	194	46.5556	8.01892	2.59815	5.94045	0.000265	0.223154	3.68222	12	10	4	-5.4994	-0.7368	-0.3509	-7.6339	48	1.61	2.18	75	7e-08	13	97	1040	594.22	445.78	8.99382	16.9083	37.468	1.69	112.411	1.55	1.09	-0.72	30.122	20.5301	7.09929	5.13772
Cd	_102	Rh	0	0.38621	3.89577	-0.6948	6	7	2	2	2	P6_3/mmc	194	46.5556	8.01892	2.59815	5.94045	0.000265	0.223154	3.68222	12	10	4	-5.4994	-0.7368	-0.3509	-7.6339	48	1.61	2.18	75	7e-08	13	97	1040	594.22	445.78	8.99382	16.9083	37.468	1.69	112.411	1.55	1.09	-0.72	14.1989	12.0346	7.14604	5.16071
Cd	_102	Ru	0	0.38621	3.89577	-0.6948	6	7	2	2	2	P6_3/mmc	194	46.5556	8.01892	2.59815	5.94045	0.000265	0.223154	3.68222	12	10	4	-5.4994	-0.7368	-0.3509	-7.6339	48	1.61	2.18	75	7e-08	13	97	1040	594.22	445.78	8.99382	16.9083	37.468	1.69	112.411	1.55	1.09	-0.72	27.9036	12.0293	8.37186	5.06339
Cd	_102	Sc	0	0.38621	3.89577	-0.6948	6	7	2	2	2	P6_3/mmc	194	46.5556	8.01892	2.59815	5.94045	0.000265	0.223154	3.68222	12	10	4	-5.4994	-0.7368	-0.3509	-7.6339	48	1.61	2.18	75	7e-08	13	97	1040	594.22	445.78	8.99382	16.9083	37.468	1.69	112.411	1.55	1.09	-0.72	49.3879	3.02305	3.77515	5.01872
Cd	_102	Ta	0	0.38621	3.89577	-0.6948	6	7	2	2	2	P6_3/mmc	194	46.5556	8.01892	2.59815	5.94045	0.000265	0.223154	3.68222	12	10	4	-5.4994	-0.7368	-0.3509	-7.6339	48	1.61	2.18	75	7e-08	13	97	1040	594.22	445.78	8.99382	16.9083	37.468	1.69	112.411	1.55	1.09	-0.72	18.335	16.3878	6.03781	5.02768
Cd	_102	Tc	0	0.38621	3.89577	-0.6948	6	7	2	2	2	P6_3/mmc	194	46.5556	8.01892	2.59815	5.94045	0.000265	0.223154	3.68222	12	10	4	-5.4994	-0.7368	-0.3509	-7.6339	48	1.61	2.18	75	7e-08	13	97	1040	594.22	445.78	8.99382	16.9083	37.468	1.69	112.411	1.55	1.09	-0.72	29.1829	11.1526	8.13065	5.08758
Cd	_102	Ti	0	0.38621	3.89577	-0.6948	6	7	2	2	2	P6_3/mmc	194	46.5556	8.01892	2.59815	5.94045	0.000265	0.223154	3.68222	12	10	4	-5.4994	-0.7368	-0.3509	-7.6339	48	1.61	2.18	75	7e-08	13	97	1040	594.22	445.78	8.99382	16.9083	37.468	1.69	112.411	1.55	1.09	-0.72	34.7139	4.57944	6.013	4.9945
Cd	_102	V	0	0.38621	3.89577	-0.6948	6	7	2	2	2	P6_3/mmc	194	46.5556	8.01892	2.59815	5.94045	0.000265	0.223154	3.68222	12	10	4	-5.4994	-0.7368	-0.3509	-7.6339	48	1.61	2.18	75	7e-08	13	97	1040	594.22	445.78	8.99382	16.9083	37.468	1.69	112.411	1.55	1.09	-0.72	13.3996	6.3129	6.26286	4.97045
Cd	_102	W	0	0.38621	3.89577	-0.6948	6	7	2	2	2	P6_3/mmc	194	46.5556	8.01892	2.59815	5.94045	0.000265	0.223154	3.68222	12	10	4	-5.4994	-0.7368	-0.3509	-7.6339	48	1.61	2.18	75	7e-08	13	97	1040	594.22	445.78	8.99382	16.9083	37.468	1.69	112.411	1.55	1.09	-0.72	16.1914	18.854	7.38203	5.00332
Cd	_102	Y	0	0.38621	3.89577	-0.6948	6	7	2	2	2	P6_3/mmc	194	46.5556	8.01892	2.59815	5.94045	0.000265	0.223154	3.68222	12	10	4	-5.4994	-0.7368	-0.3509	-7.6339	48	1.61	2.18	75	7e-08	13	97	1040	594.22	445.78	8.99382	16.9083	37.468	1.69	112.411	1.55	1.09	-0.72	65.6941	4.49452	3.12641	5.02887
Cd	_102	Zn	0	0.38621	3.89577	-0.6948	6	7	2	2	2	P6_3/mmc	194	46.5556	8.01892	2.59815	5.94045	0.000265	0.223154	3.68222	12	10	4	-5.4994	-0.7368	-0.3509	-7.6339	48	1.61	2.18	75	7e-08	13	97	1040	594.22	445.78	8.99382	16.9083	37.468	1.69	112.411	1.55	1.09	-0.72	31.1149	6.98148	3.29833	5.85949
Cd	_102	Zr	0	0.38621	3.89577	-0.6948	6	7	2	2	2	P6_3/mmc	194	46.5556	8.01892	2.59815	5.94045	0.000265	0.223154	3.68222	12	10	4	-5.4994	-0.7368	-0.3509	-7.6339	48	1.61	2.18	75	7e-08	13	97	1040	594.22	445.78	8.99382	16.9083	37.468	1.69	112.411	1.55	1.09	-0.72	46.9993	6.44609	4.36232	5.03937
Cd	_110	Ag	0	0.482538	3.84692	-0.6646	5	2	2	2	2	P6_3/mmc	194	46.5556	8.01892	2.59815	5.94045	0.000265	0.223154	3.68222	12	10	4	-5.4994	-0.7368	-0.3509	-7.6339	48	1.61	2.18	75	7e-08	13	97	1040	594.22	445.78	8.99382	16.9083	37.468	1.69	112.411	1.55	1.09	-0.72	18.0049	9.94835	3.94068	5.06578
Cd	_110	Au	0	0.482538	3.84692	-0.6646	5	2	2	2	2	P6_3/mmc	194	46.5556	8.01892	2.59815	5.94045	0.000265	0.223154	3.68222	12	10	4	-5.4994	-0.7368	-0.3509	-7.6339	48	1.61	2.18	75	7e-08	13	97	1040	594.22	445.78	8.99382	16.9083	37.468	1.69	112.411	1.55	1.09	-0.72	18.1447	18.0257	5.84744	5.14389
Cd	_110	Cd	0	0.482538	3.84692	-0.6646	5	2	2	2	2	P6_3/mmc	194	46.5556	8.01892	2.59815	5.94045	0.000265	0.223154	3.68222	12	10	4	-5.4994	-0.7368	-0.3509	-7.6339	48	1.61	2.18	75	7e-08	13	97	1040	594.22	445.78	8.99382	16.9083	37.468	1.69	112.411	1.55	1.09	-0.72	46.5556	8.01892	2.59815	5.94045
Cd	_110	Co	0	0.482538	3.84692	-0.6646	5	2	2	2	2	P6_3/mmc	194	46.5556	8.01892	2.59815	5.94045	0.000265	0.223154	3.68222	12	10	4	-5.4994	-0.7368	-0.3509	-7.6339	48	1.61	2.18	75	7e-08	13	97	1040	594.22	445.78	8.99382	16.9083	37.468	1.69	112.411	1.55	1.09	-0.72	21.8447	8.95968	5.23998	5.07384
Cd	_110	Cr	0	0.482538	3.84692	-0.6646	5	2	2	2	2	P6_3/mmc	194	46.5556	8.01892	2.59815	5.94045	0.000265	0.223154	3.68222	12	10	4	-5.4994	-0.7368	-0.3509	-7.6339	48	1.61	2.18	75	7e-08	13	97	1040	594.22	445.78	8.99382	16.9083	37.468	1.69	112.411	1.55	1.09	-0.72	23.7395	7.27408	7.22912	4.93427
Cd	_110	Cu	0	0.482538	3.84692	-0.6646	5	2	2	2	2	P6_3/mmc	194	46.5556	8.01892	2.59815	5.94045	0.000265	0.223154	3.68222	12	10	4	-5.4994	-0.7368	-0.3509	-7.6339	48	1.61	2.18	75	7e-08	13	97	1040	594.22	445.78	8.99382	16.9083	37.468	1.69	112.411	1.55	1.09	-0.72	11.8719	8.88827	7.51859	5.07016
Cd	_110	Fe	0	0.482538	3.84692	-0.6646	5	2	2	2	2	P6_3/mmc	194	46.5556	8.01892	2.59815	5.94045	0.000265	0.223154	3.68222	12	10	4	-5.4994	-0.7368	-0.3509	-7.6339	48	1.61	2.18	75	7e-08	13	97	1040	594.22	445.78	8.99382	16.9083	37.468	1.69	112.411	1.55	1.09	-0.72	11.4538	8.09626	5.30148	4.94233
Cd	_110	Hf	0	0.482538	3.84692	-0.6646	5	2	2	2	2	P6_3/mmc	194	46.5556	8.01892	2.59815	5.94045	0.000265	0.223154	3.68222	12	10	4	-5.4994	-0.7368	-0.3509	-7.6339	48	1.61	2.18	75	7e-08	13	97	1040	594.22	445.78	8.99382	16.9083	37.468	1.69	112.411	1.55	1.09	-0.72	44.9647	13.1832	5.00781	4.96399
Cd	_110	Hg	0	0.482538	3.84692	-0.6646	5	2	2	2	2	P6_3/mmc	194	46.5556	8.01892	2.59815	5.94045	0.000265	0.223154	3.68222	12	10	4	-5.4994	-0.7368	-0.3509	-7.6339	48	1.61	2.18	75	7e-08	13	97	1040	594.22	445.78	8.99382	16.9083	37.468	1.69	112.411	1.55	1.09	-0.72	63.6459	10.4669	0.332021	4.94563
Cd	_110	Ir	0	0.482538	3.84692	-0.6646	5	2	2	2	2	P6_3/mmc	194	46.5556	8.01892	2.59815	5.94045	0.000265	0.223154	3.68222	12	10	4	-5.4994	-0.7368	-0.3509	-7.6339	48	1.61	2.18	75	7e-08	13	97	1040	594.22	445.78	8.99382	16.9083	37.468	1.69	112.411	1.55	1.09	-0.72	14.5546	21.9301	10.1566	5.119
Cd	_110	Lu	0	0.482538	3.84692	-0.6646	5	2	2	2	2	P6_3/mmc	194	46.5556	8.01892	2.59815	5.94045	0.000265	0.223154	3.68222	12	10	4	-5.4994	-0.7368	-0.3509	-7.6339	48	1.61	2.18	75	7e-08	13	97	1040	594.22	445.78	8.99382	16.9083	37.468	1.69	112.411	1.55	1.09	-0.72	58.8634	9.87166	2.88491	5.00748
Cd	_110	Mn	0	0.482538	3.84692	-0.6646	5	2	2	2	2	P6_3/mmc	194	46.5556	8.01892	2.59815	5.94045	0.000265	0.223154	3.68222	12	10	4	-5.4994	-0.7368	-0.3509	-7.6339	48	1.61	2.18	75	7e-08	13	97	1040	594.22	445.78	8.99382	16.9083	37.468	1.69	112.411	1.55	1.09	-0.72	320.085	8.26524	6.40044	5.08344
Cd	_110	Mo	0	0.482538	3.84692	-0.6646	5	2	2	2	2	P6_3/mmc	194	46.5556	8.01892	2.59815	5.94045	0.000265	0.223154	3.68222	12	10	4	-5.4994	-0.7368	-0.3509	-7.6339	48	1.61	2.18	75	7e-08	13	97	1040	594.22	445.78	8.99382	16.9083	37.468	1.69	112.411	1.55	1.09	-0.72	15.8916	10.0249	8.59875	4.96438
Cd	_110	Nb	0	0.482538	3.84692	-0.6646	5	2	2	2	2	P6_3/mmc	194	46.5556	8.01892	2.59815	5.94045	0.000265	0.223154	3.68222	12	10	4	-5.4994	-0.7368	-0.3509	-7.6339	48	1.61	2.18	75	7e-08	13	97	1040	594.22	445.78	8.99382	16.9083	37.468	1.69	112.411	1.55	1.09	-0.72	18.3058	8.42765	5.20789	5.0282
Cd	_110	Ni	0	0.482538	3.84692	-0.6646	5	2	2	2	2	P6_3/mmc	194	46.5556	8.01892	2.59815	5.94045	0.000265	0.223154	3.68222	12	10	4	-5.4994	-0.7368	-0.3509	-7.6339	48	1.61	2.18	75	7e-08	13	97	1040	594.22	445.78	8.99382	16.9083	37.468	1.69	112.411	1.55	1.09	-0.72	10.7721	9.04769	8.06383	5.1775
Cd	_110	Os	0	0.482538	3.84692	-0.6646	5	2	2	2	2	P6_3/mmc	194	46.5556	8.01892	2.59815	5.94045	0.000265	0.223154	3.68222	12	10	4	-5.4994	-0.7368	-0.3509	-7.6339	48	1.61	2.18	75	7e-08	13	97	1040	594.22	445.78	8.99382	16.9083	37.468	1.69	112.411	1.55	1.09	-0.72	28.711	22.0044	8.56779	5.09379
Cd	_110	Pd	0	0.482538	3.84692	-0.6646	5	2	2	2	2	P6_3/mmc	194	46.5556	8.01892	2.59815	5.94045	0.000265	0.223154	3.68222	12	10	4	-5.4994	-0.7368	-0.3509	-7.6339	48	1.61	2.18	75	7e-08	13	97	1040	594.22	445.78	8.99382	16.9083	37.468	1.69	112.411	1.55	1.09	-0.72	15.4903	11.4081	4.4796	5.05443
Cd	_110	Pt	0	0.482538	3.84692	-0.6646	5	2	2	2	2	P6_3/mmc	194	46.5556	8.01892	2.59815	5.94045	0.000265	0.223154	3.68222	12	10	4	-5.4994	-0.7368	-0.3509	-7.6339	48	1.61	2.18	75	7e-08	13	97	1040	594.22	445.78	8.99382	16.9083	37.468	1.69	112.411	1.55	1.09	-0.72	15.7229	20.6034	7.28511	5.08489
Cd	_110	Re	0	0.482538	3.84692	-0.6646	5	2	2	2	2	P6_3/mmc	194	46.5556	8.01892	2.59815	5.94045	0.000265	0.223154	3.68222	12	10	4	-5.4994	-0.7368	-0.3509	-7.6339	48	1.61	2.18	75	7e-08	13	97	1040	594.22	445.78	8.99382	16.9083	37.468	1.69	112.411	1.55	1.09	-0.72	30.122	20.5301	7.09929	5.13772
Cd	_110	Rh	0	0.482538	3.84692	-0.6646	5	2	2	2	2	P6_3/mmc	194	46.5556	8.01892	2.59815	5.94045	0.000265	0.223154	3.68222	12	10	4	-5.4994	-0.7368	-0.3509	-7.6339	48	1.61	2.18	75	7e-08	13	97	1040	594.22	445.78	8.99382	16.9083	37.468	1.69	112.411	1.55	1.09	-0.72	14.1989	12.0346	7.14604	5.16071
Cd	_110	Ru	0	0.482538	3.84692	-0.6646	5	2	2	2	2	P6_3/mmc	194	46.5556	8.01892	2.59815	5.94045	0.000265	0.223154	3.68222	12	10	4	-5.4994	-0.7368	-0.3509	-7.6339	48	1.61	2.18	75	7e-08	13	97	1040	594.22	445.78	8.99382	16.9083	37.468	1.69	112.411	1.55	1.09	-0.72	27.9036	12.0293	8.37186	5.06339
Cd	_110	Sc	0	0.482538	3.84692	-0.6646	5	2	2	2	2	P6_3/mmc	194	46.5556	8.01892	2.59815	5.94045	0.000265	0.223154	3.68222	12	10	4	-5.4994	-0.7368	-0.3509	-7.6339	48	1.61	2.18	75	7e-08	13	97	1040	594.22	445.78	8.99382	16.9083	37.468	1.69	112.411	1.55	1.09	-0.72	49.3879	3.02305	3.77515	5.01872
Cd	_110	Ta	0	0.482538	3.84692	-0.6646	5	2	2	2	2	P6_3/mmc	194	46.5556	8.01892	2.59815	5.94045	0.000265	0.223154	3.68222	12	10	4	-5.4994	-0.7368	-0.3509	-7.6339	48	1.61	2.18	75	7e-08	13	97	1040	594.22	445.78	8.99382	16.9083	37.468	1.69	112.411	1.55	1.09	-0.72	18.335	16.3878	6.03781	5.02768
Cd	_110	Tc	0	0.482538	3.84692	-0.6646	5	2	2	2	2	P6_3/mmc	194	46.5556	8.01892	2.59815	5.94045	0.000265	0.223154	3.68222	12	10	4	-5.4994	-0.7368	-0.3509	-7.6339	48	1.61	2.18	75	7e-08	13	97	1040	594.22	445.78	8.99382	16.9083	37.468	1.69	112.411	1.55	1.09	-0.72	29.1829	11.1526	8.13065	5.08758
Cd	_110	Ti	0	0.482538	3.84692	-0.6646	5	2	2	2	2	P6_3/mmc	194	46.5556	8.01892	2.59815	5.94045	0.000265	0.223154	3.68222	12	10	4	-5.4994	-0.7368	-0.3509	-7.6339	48	1.61	2.18	75	7e-08	13	97	1040	594.22	445.78	8.99382	16.9083	37.468	1.69	112.411	1.55	1.09	-0.72	34.7139	4.57944	6.013	4.9945
Cd	_110	V	0	0.482538	3.84692	-0.6646	5	2	2	2	2	P6_3/mmc	194	46.5556	8.01892	2.59815	5.94045	0.000265	0.223154	3.68222	12	10	4	-5.4994	-0.7368	-0.3509	-7.6339	48	1.61	2.18	75	7e-08	13	97	1040	594.22	445.78	8.99382	16.9083	37.468	1.69	112.411	1.55	1.09	-0.72	13.3996	6.3129	6.26286	4.97045
Cd	_110	W	0	0.482538	3.84692	-0.6646	5	2	2	2	2	P6_3/mmc	194	46.5556	8.01892	2.59815	5.94045	0.000265	0.223154	3.68222	12	10	4	-5.4994	-0.7368	-0.3509	-7.6339	48	1.61	2.18	75	7e-08	13	97	1040	594.22	445.78	8.99382	16.9083	37.468	1.69	112.411	1.55	1.09	-0.72	16.1914	18.854	7.38203	5.00332
Cd	_110	Y	0	0.482538	3.84692	-0.6646	5	2	2	2	2	P6_3/mmc	194	46.5556	8.01892	2.59815	5.94045	0.000265	0.223154	3.68222	12	10	4	-5.4994	-0.7368	-0.3509	-7.6339	48	1.61	2.18	75	7e-08	13	97	1040	594.22	445.78	8.99382	16.9083	37.468	1.69	112.411	1.55	1.09	-0.72	65.6941	4.49452	3.12641	5.02887
Cd	_110	Zn	0	0.482538	3.84692	-0.6646	5	2	2	2	2	P6_3/mmc	194	46.5556	8.01892	2.59815	5.94045	0.000265	0.223154	3.68222	12	10	4	-5.4994	-0.7368	-0.3509	-7.6339	48	1.61	2.18	75	7e-08	13	97	1040	594.22	445.78	8.99382	16.9083	37.468	1.69	112.411	1.55	1.09	-0.72	31.1149	6.98148	3.29833	5.85949
Cd	_110	Zr	0	0.482538	3.84692	-0.6646	5	2	2	2	2	P6_3/mmc	194	46.5556	8.01892	2.59815	5.94045	0.000265	0.223154	3.68222	12	10	4	-5.4994	-0.7368	-0.3509	-7.6339	48	1.61	2.18	75	7e-08	13	97	1040	594.22	445.78	8.99382	16.9083	37.468	1.69	112.411	1.55	1.09	-0.72	46.9993	6.44609	4.36232	5.03937
Cd	_111	Ag	0	0.510276	3.83123	-0.7041	5	6	4	2	0	P6_3/mmc	194	46.5556	8.01892	2.59815	5.94045	0.000265	0.223154	3.68222	12	10	4	-5.4994	-0.7368	-0.3509	-7.6339	48	1.61	2.18	75	7e-08	13	97	1040	594.22	445.78	8.99382	16.9083	37.468	1.69	112.411	1.55	1.09	-0.72	18.0049	9.94835	3.94068	5.06578
Cd	_111	Au	0	0.510276	3.83123	-0.7041	5	6	4	2	0	P6_3/mmc	194	46.5556	8.01892	2.59815	5.94045	0.000265	0.223154	3.68222	12	10	4	-5.4994	-0.7368	-0.3509	-7.6339	48	1.61	2.18	75	7e-08	13	97	1040	594.22	445.78	8.99382	16.9083	37.468	1.69	112.411	1.55	1.09	-0.72	18.1447	18.0257	5.84744	5.14389
Cd	_111	Cd	0	0.510276	3.83123	-0.7041	5	6	4	2	0	P6_3/mmc	194	46.5556	8.01892	2.59815	5.94045	0.000265	0.223154	3.68222	12	10	4	-5.4994	-0.7368	-0.3509	-7.6339	48	1.61	2.18	75	7e-08	13	97	1040	594.22	445.78	8.99382	16.9083	37.468	1.69	112.411	1.55	1.09	-0.72	46.5556	8.01892	2.59815	5.94045
Cd	_111	Co	0	0.510276	3.83123	-0.7041	5	6	4	2	0	P6_3/mmc	194	46.5556	8.01892	2.59815	5.94045	0.000265	0.223154	3.68222	12	10	4	-5.4994	-0.7368	-0.3509	-7.6339	48	1.61	2.18	75	7e-08	13	97	1040	594.22	445.78	8.99382	16.9083	37.468	1.69	112.411	1.55	1.09	-0.72	21.8447	8.95968	5.23998	5.07384
Cd	_111	Cr	0	0.510276	3.83123	-0.7041	5	6	4	2	0	P6_3/mmc	194	46.5556	8.01892	2.59815	5.94045	0.000265	0.223154	3.68222	12	10	4	-5.4994	-0.7368	-0.3509	-7.6339	48	1.61	2.18	75	7e-08	13	97	1040	594.22	445.78	8.99382	16.9083	37.468	1.69	112.411	1.55	1.09	-0.72	23.7395	7.27408	7.22912	4.93427
Cd	_111	Cu	0	0.510276	3.83123	-0.7041	5	6	4	2	0	P6_3/mmc	194	46.5556	8.01892	2.59815	5.94045	0.000265	0.223154	3.68222	12	10	4	-5.4994	-0.7368	-0.3509	-7.6339	48	1.61	2.18	75	7e-08	13	97	1040	594.22	445.78	8.99382	16.9083	37.468	1.69	112.411	1.55	1.09	-0.72	11.8719	8.88827	7.51859	5.07016
Cd	_111	Fe	0	0.510276	3.83123	-0.7041	5	6	4	2	0	P6_3/mmc	194	46.5556	8.01892	2.59815	5.94045	0.000265	0.223154	3.68222	12	10	4	-5.4994	-0.7368	-0.3509	-7.6339	48	1.61	2.18	75	7e-08	13	97	1040	594.22	445.78	8.99382	16.9083	37.468	1.69	112.411	1.55	1.09	-0.72	11.4538	8.09626	5.30148	4.94233
Cd	_111	Hf	0	0.510276	3.83123	-0.7041	5	6	4	2	0	P6_3/mmc	194	46.5556	8.01892	2.59815	5.94045	0.000265	0.223154	3.68222	12	10	4	-5.4994	-0.7368	-0.3509	-7.6339	48	1.61	2.18	75	7e-08	13	97	1040	594.22	445.78	8.99382	16.9083	37.468	1.69	112.411	1.55	1.09	-0.72	44.9647	13.1832	5.00781	4.96399
Cd	_111	Hg	0	0.510276	3.83123	-0.7041	5	6	4	2	0	P6_3/mmc	194	46.5556	8.01892	2.59815	5.94045	0.000265	0.223154	3.68222	12	10	4	-5.4994	-0.7368	-0.3509	-7.6339	48	1.61	2.18	75	7e-08	13	97	1040	594.22	445.78	8.99382	16.9083	37.468	1.69	112.411	1.55	1.09	-0.72	63.6459	10.4669	0.332021	4.94563
Cd	_111	Ir	0	0.510276	3.83123	-0.7041	5	6	4	2	0	P6_3/mmc	194	46.5556	8.01892	2.59815	5.94045	0.000265	0.223154	3.68222	12	10	4	-5.4994	-0.7368	-0.3509	-7.6339	48	1.61	2.18	75	7e-08	13	97	1040	594.22	445.78	8.99382	16.9083	37.468	1.69	112.411	1.55	1.09	-0.72	14.5546	21.9301	10.1566	5.119
Cd	_111	Lu	0	0.510276	3.83123	-0.7041	5	6	4	2	0	P6_3/mmc	194	46.5556	8.01892	2.59815	5.94045	0.000265	0.223154	3.68222	12	10	4	-5.4994	-0.7368	-0.3509	-7.6339	48	1.61	2.18	75	7e-08	13	97	1040	594.22	445.78	8.99382	16.9083	37.468	1.69	112.411	1.55	1.09	-0.72	58.8634	9.87166	2.88491	5.00748
Cd	_111	Mn	0	0.510276	3.83123	-0.7041	5	6	4	2	0	P6_3/mmc	194	46.5556	8.01892	2.59815	5.94045	0.000265	0.223154	3.68222	12	10	4	-5.4994	-0.7368	-0.3509	-7.6339	48	1.61	2.18	75	7e-08	13	97	1040	594.22	445.78	8.99382	16.9083	37.468	1.69	112.411	1.55	1.09	-0.72	320.085	8.26524	6.40044	5.08344
Cd	_111	Mo	0	0.510276	3.83123	-0.7041	5	6	4	2	0	P6_3/mmc	194	46.5556	8.01892	2.59815	5.94045	0.000265	0.223154	3.68222	12	10	4	-5.4994	-0.7368	-0.3509	-7.6339	48	1.61	2.18	75	7e-08	13	97	1040	594.22	445.78	8.99382	16.9083	37.468	1.69	112.411	1.55	1.09	-0.72	15.8916	10.0249	8.59875	4.96438
Cd	_111	Nb	0	0.510276	3.83123	-0.7041	5	6	4	2	0	P6_3/mmc	194	46.5556	8.01892	2.59815	5.94045	0.000265	0.223154	3.68222	12	10	4	-5.4994	-0.7368	-0.3509	-7.6339	48	1.61	2.18	75	7e-08	13	97	1040	594.22	445.78	8.99382	16.9083	37.468	1.69	112.411	1.55	1.09	-0.72	18.3058	8.42765	5.20789	5.0282
Cd	_111	Ni	0	0.510276	3.83123	-0.7041	5	6	4	2	0	P6_3/mmc	194	46.5556	8.01892	2.59815	5.94045	0.000265	0.223154	3.68222	12	10	4	-5.4994	-0.7368	-0.3509	-7.6339	48	1.61	2.18	75	7e-08	13	97	1040	594.22	445.78	8.99382	16.9083	37.468	1.69	112.411	1.55	1.09	-0.72	10.7721	9.04769	8.06383	5.1775
Cd	_111	Os	0	0.510276	3.83123	-0.7041	5	6	4	2	0	P6_3/mmc	194	46.5556	8.01892	2.59815	5.94045	0.000265	0.223154	3.68222	12	10	4	-5.4994	-0.7368	-0.3509	-7.6339	48	1.61	2.18	75	7e-08	13	97	1040	594.22	445.78	8.99382	16.9083	37.468	1.69	112.411	1.55	1.09	-0.72	28.711	22.0044	8.56779	5.09379
Cd	_111	Pd	0	0.510276	3.83123	-0.7041	5	6	4	2	0	P6_3/mmc	194	46.5556	8.01892	2.59815	5.94045	0.000265	0.223154	3.68222	12	10	4	-5.4994	-0.7368	-0.3509	-7.6339	48	1.61	2.18	75	7e-08	13	97	1040	594.22	445.78	8.99382	16.9083	37.468	1.69	112.411	1.55	1.09	-0.72	15.4903	11.4081	4.4796	5.05443
Cd	_111	Pt	0	0.510276	3.83123	-0.7041	5	6	4	2	0	P6_3/mmc	194	46.5556	8.01892	2.59815	5.94045	0.000265	0.223154	3.68222	12	10	4	-5.4994	-0.7368	-0.3509	-7.6339	48	1.61	2.18	75	7e-08	13	97	1040	594.22	445.78	8.99382	16.9083	37.468	1.69	112.411	1.55	1.09	-0.72	15.7229	20.6034	7.28511	5.08489
Cd	_111	Re	0	0.510276	3.83123	-0.7041	5	6	4	2	0	P6_3/mmc	194	46.5556	8.01892	2.59815	5.94045	0.000265	0.223154	3.68222	12	10	4	-5.4994	-0.7368	-0.3509	-7.6339	48	1.61	2.18	75	7e-08	13	97	1040	594.22	445.78	8.99382	16.9083	37.468	1.69	112.411	1.55	1.09	-0.72	30.122	20.5301	7.09929	5.13772
Cd	_111	Rh	0	0.510276	3.83123	-0.7041	5	6	4	2	0	P6_3/mmc	194	46.5556	8.01892	2.59815	5.94045	0.000265	0.223154	3.68222	12	10	4	-5.4994	-0.7368	-0.3509	-7.6339	48	1.61	2.18	75	7e-08	13	97	1040	594.22	445.78	8.99382	16.9083	37.468	1.69	112.411	1.55	1.09	-0.72	14.1989	12.0346	7.14604	5.16071
Cd	_111	Ru	0	0.510276	3.83123	-0.7041	5	6	4	2	0	P6_3/mmc	194	46.5556	8.01892	2.59815	5.94045	0.000265	0.223154	3.68222	12	10	4	-5.4994	-0.7368	-0.3509	-7.6339	48	1.61	2.18	75	7e-08	13	97	1040	594.22	445.78	8.99382	16.9083	37.468	1.69	112.411	1.55	1.09	-0.72	27.9036	12.0293	8.37186	5.06339
Cd	_111	Sc	0	0.510276	3.83123	-0.7041	5	6	4	2	0	P6_3/mmc	194	46.5556	8.01892	2.59815	5.94045	0.000265	0.223154	3.68222	12	10	4	-5.4994	-0.7368	-0.3509	-7.6339	48	1.61	2.18	75	7e-08	13	97	1040	594.22	445.78	8.99382	16.9083	37.468	1.69	112.411	1.55	1.09	-0.72	49.3879	3.02305	3.77515	5.01872
Cd	_111	Ta	0	0.510276	3.83123	-0.7041	5	6	4	2	0	P6_3/mmc	194	46.5556	8.01892	2.59815	5.94045	0.000265	0.223154	3.68222	12	10	4	-5.4994	-0.7368	-0.3509	-7.6339	48	1.61	2.18	75	7e-08	13	97	1040	594.22	445.78	8.99382	16.9083	37.468	1.69	112.411	1.55	1.09	-0.72	18.335	16.3878	6.03781	5.02768
Cd	_111	Tc	0	0.510276	3.83123	-0.7041	5	6	4	2	0	P6_3/mmc	194	46.5556	8.01892	2.59815	5.94045	0.000265	0.223154	3.68222	12	10	4	-5.4994	-0.7368	-0.3509	-7.6339	48	1.61	2.18	75	7e-08	13	97	1040	594.22	445.78	8.99382	16.9083	37.468	1.69	112.411	1.55	1.09	-0.72	29.1829	11.1526	8.13065	5.08758
Cd	_111	Ti	0	0.510276	3.83123	-0.7041	5	6	4	2	0	P6_3/mmc	194	46.5556	8.01892	2.59815	5.94045	0.000265	0.223154	3.68222	12	10	4	-5.4994	-0.7368	-0.3509	-7.6339	48	1.61	2.18	75	7e-08	13	97	1040	594.22	445.78	8.99382	16.9083	37.468	1.69	112.411	1.55	1.09	-0.72	34.7139	4.57944	6.013	4.9945
Cd	_111	V	0	0.510276	3.83123	-0.7041	5	6	4	2	0	P6_3/mmc	194	46.5556	8.01892	2.59815	5.94045	0.000265	0.223154	3.68222	12	10	4	-5.4994	-0.7368	-0.3509	-7.6339	48	1.61	2.18	75	7e-08	13	97	1040	594.22	445.78	8.99382	16.9083	37.468	1.69	112.411	1.55	1.09	-0.72	13.3996	6.3129	6.26286	4.97045
Cd	_111	W	0	0.510276	3.83123	-0.7041	5	6	4	2	0	P6_3/mmc	194	46.5556	8.01892	2.59815	5.94045	0.000265	0.223154	3.68222	12	10	4	-5.4994	-0.7368	-0.3509	-7.6339	48	1.61	2.18	75	7e-08	13	97	1040	594.22	445.78	8.99382	16.9083	37.468	1.69	112.411	1.55	1.09	-0.72	16.1914	18.854	7.38203	5.00332
Cd	_111	Y	0	0.510276	3.83123	-0.7041	5	6	4	2	0	P6_3/mmc	194	46.5556	8.01892	2.59815	5.94045	0.000265	0.223154	3.68222	12	10	4	-5.4994	-0.7368	-0.3509	-7.6339	48	1.61	2.18	75	7e-08	13	97	1040	594.22	445.78	8.99382	16.9083	37.468	1.69	112.411	1.55	1.09	-0.72	65.6941	4.49452	3.12641	5.02887
Cd	_111	Zn	0	0.510276	3.83123	-0.7041	5	6	4	2	0	P6_3/mmc	194	46.5556	8.01892	2.59815	5.94045	0.000265	0.223154	3.68222	12	10	4	-5.4994	-0.7368	-0.3509	-7.6339	48	1.61	2.18	75	7e-08	13	97	1040	594.22	445.78	8.99382	16.9083	37.468	1.69	112.411	1.55	1.09	-0.72	31.1149	6.98148	3.29833	5.85949
Cd	_111	Zr	0	0.510276	3.83123	-0.7041	5	6	4	2	0	P6_3/mmc	194	46.5556	8.01892	2.59815	5.94045	0.000265	0.223154	3.68222	12	10	4	-5.4994	-0.7368	-0.3509	-7.6339	48	1.61	2.18	75	7e-08	13	97	1040	594.22	445.78	8.99382	16.9083	37.468	1.69	112.411	1.55	1.09	-0.72	46.9993	6.44609	4.36232	5.03937
Cd	_201	Ag	0	0.449823	3.65856	-0.7343	4	2	2	2	2	P6_3/mmc	194	46.5556	8.01892	2.59815	5.94045	0.000265	0.223154	3.68222	12	10	4	-5.4994	-0.7368	-0.3509	-7.6339	48	1.61	2.18	75	7e-08	13	97	1040	594.22	445.78	8.99382	16.9083	37.468	1.69	112.411	1.55	1.09	-0.72	18.0049	9.94835	3.94068	5.06578
Cd	_201	Au	0	0.449823	3.65856	-0.7343	4	2	2	2	2	P6_3/mmc	194	46.5556	8.01892	2.59815	5.94045	0.000265	0.223154	3.68222	12	10	4	-5.4994	-0.7368	-0.3509	-7.6339	48	1.61	2.18	75	7e-08	13	97	1040	594.22	445.78	8.99382	16.9083	37.468	1.69	112.411	1.55	1.09	-0.72	18.1447	18.0257	5.84744	5.14389
Cd	_201	Cd	0	0.449823	3.65856	-0.7343	4	2	2	2	2	P6_3/mmc	194	46.5556	8.01892	2.59815	5.94045	0.000265	0.223154	3.68222	12	10	4	-5.4994	-0.7368	-0.3509	-7.6339	48	1.61	2.18	75	7e-08	13	97	1040	594.22	445.78	8.99382	16.9083	37.468	1.69	112.411	1.55	1.09	-0.72	46.5556	8.01892	2.59815	5.94045
Cd	_201	Co	0	0.449823	3.65856	-0.7343	4	2	2	2	2	P6_3/mmc	194	46.5556	8.01892	2.59815	5.94045	0.000265	0.223154	3.68222	12	10	4	-5.4994	-0.7368	-0.3509	-7.6339	48	1.61	2.18	75	7e-08	13	97	1040	594.22	445.78	8.99382	16.9083	37.468	1.69	112.411	1.55	1.09	-0.72	21.8447	8.95968	5.23998	5.07384
Cd	_201	Cr	0	0.449823	3.65856	-0.7343	4	2	2	2	2	P6_3/mmc	194	46.5556	8.01892	2.59815	5.94045	0.000265	0.223154	3.68222	12	10	4	-5.4994	-0.7368	-0.3509	-7.6339	48	1.61	2.18	75	7e-08	13	97	1040	594.22	445.78	8.99382	16.9083	37.468	1.69	112.411	1.55	1.09	-0.72	23.7395	7.27408	7.22912	4.93427
Cd	_201	Cu	0	0.449823	3.65856	-0.7343	4	2	2	2	2	P6_3/mmc	194	46.5556	8.01892	2.59815	5.94045	0.000265	0.223154	3.68222	12	10	4	-5.4994	-0.7368	-0.3509	-7.6339	48	1.61	2.18	75	7e-08	13	97	1040	594.22	445.78	8.99382	16.9083	37.468	1.69	112.411	1.55	1.09	-0.72	11.8719	8.88827	7.51859	5.07016
Cd	_201	Fe	0	0.449823	3.65856	-0.7343	4	2	2	2	2	P6_3/mmc	194	46.5556	8.01892	2.59815	5.94045	0.000265	0.223154	3.68222	12	10	4	-5.4994	-0.7368	-0.3509	-7.6339	48	1.61	2.18	75	7e-08	13	97	1040	594.22	445.78	8.99382	16.9083	37.468	1.69	112.411	1.55	1.09	-0.72	11.4538	8.09626	5.30148	4.94233
Cd	_201	Hf	0	0.449823	3.65856	-0.7343	4	2	2	2	2	P6_3/mmc	194	46.5556	8.01892	2.59815	5.94045	0.000265	0.223154	3.68222	12	10	4	-5.4994	-0.7368	-0.3509	-7.6339	48	1.61	2.18	75	7e-08	13	97	1040	594.22	445.78	8.99382	16.9083	37.468	1.69	112.411	1.55	1.09	-0.72	44.9647	13.1832	5.00781	4.96399
Cd	_201	Hg	0	0.449823	3.65856	-0.7343	4	2	2	2	2	P6_3/mmc	194	46.5556	8.01892	2.59815	5.94045	0.000265	0.223154	3.68222	12	10	4	-5.4994	-0.7368	-0.3509	-7.6339	48	1.61	2.18	75	7e-08	13	97	1040	594.22	445.78	8.99382	16.9083	37.468	1.69	112.411	1.55	1.09	-0.72	63.6459	10.4669	0.332021	4.94563
Cd	_201	Ir	0	0.449823	3.65856	-0.7343	4	2	2	2	2	P6_3/mmc	194	46.5556	8.01892	2.59815	5.94045	0.000265	0.223154	3.68222	12	10	4	-5.4994	-0.7368	-0.3509	-7.6339	48	1.61	2.18	75	7e-08	13	97	1040	594.22	445.78	8.99382	16.9083	37.468	1.69	112.411	1.55	1.09	-0.72	14.5546	21.9301	10.1566	5.119
Cd	_201	Lu	0	0.449823	3.65856	-0.7343	4	2	2	2	2	P6_3/mmc	194	46.5556	8.01892	2.59815	5.94045	0.000265	0.223154	3.68222	12	10	4	-5.4994	-0.7368	-0.3509	-7.6339	48	1.61	2.18	75	7e-08	13	97	1040	594.22	445.78	8.99382	16.9083	37.468	1.69	112.411	1.55	1.09	-0.72	58.8634	9.87166	2.88491	5.00748
Cd	_201	Mn	0	0.449823	3.65856	-0.7343	4	2	2	2	2	P6_3/mmc	194	46.5556	8.01892	2.59815	5.94045	0.000265	0.223154	3.68222	12	10	4	-5.4994	-0.7368	-0.3509	-7.6339	48	1.61	2.18	75	7e-08	13	97	1040	594.22	445.78	8.99382	16.9083	37.468	1.69	112.411	1.55	1.09	-0.72	320.085	8.26524	6.40044	5.08344
Cd	_201	Mo	0	0.449823	3.65856	-0.7343	4	2	2	2	2	P6_3/mmc	194	46.5556	8.01892	2.59815	5.94045	0.000265	0.223154	3.68222	12	10	4	-5.4994	-0.7368	-0.3509	-7.6339	48	1.61	2.18	75	7e-08	13	97	1040	594.22	445.78	8.99382	16.9083	37.468	1.69	112.411	1.55	1.09	-0.72	15.8916	10.0249	8.59875	4.96438
Cd	_201	Nb	0	0.449823	3.65856	-0.7343	4	2	2	2	2	P6_3/mmc	194	46.5556	8.01892	2.59815	5.94045	0.000265	0.223154	3.68222	12	10	4	-5.4994	-0.7368	-0.3509	-7.6339	48	1.61	2.18	75	7e-08	13	97	1040	594.22	445.78	8.99382	16.9083	37.468	1.69	112.411	1.55	1.09	-0.72	18.3058	8.42765	5.20789	5.0282
Cd	_201	Ni	0	0.449823	3.65856	-0.7343	4	2	2	2	2	P6_3/mmc	194	46.5556	8.01892	2.59815	5.94045	0.000265	0.223154	3.68222	12	10	4	-5.4994	-0.7368	-0.3509	-7.6339	48	1.61	2.18	75	7e-08	13	97	1040	594.22	445.78	8.99382	16.9083	37.468	1.69	112.411	1.55	1.09	-0.72	10.7721	9.04769	8.06383	5.1775
Cd	_201	Os	0	0.449823	3.65856	-0.7343	4	2	2	2	2	P6_3/mmc	194	46.5556	8.01892	2.59815	5.94045	0.000265	0.223154	3.68222	12	10	4	-5.4994	-0.7368	-0.3509	-7.6339	48	1.61	2.18	75	7e-08	13	97	1040	594.22	445.78	8.99382	16.9083	37.468	1.69	112.411	1.55	1.09	-0.72	28.711	22.0044	8.56779	5.09379
Cd	_201	Pd	0	0.449823	3.65856	-0.7343	4	2	2	2	2	P6_3/mmc	194	46.5556	8.01892	2.59815	5.94045	0.000265	0.223154	3.68222	12	10	4	-5.4994	-0.7368	-0.3509	-7.6339	48	1.61	2.18	75	7e-08	13	97	1040	594.22	445.78	8.99382	16.9083	37.468	1.69	112.411	1.55	1.09	-0.72	15.4903	11.4081	4.4796	5.05443
Cd	_201	Pt	0	0.449823	3.65856	-0.7343	4	2	2	2	2	P6_3/mmc	194	46.5556	8.01892	2.59815	5.94045	0.000265	0.223154	3.68222	12	10	4	-5.4994	-0.7368	-0.3509	-7.6339	48	1.61	2.18	75	7e-08	13	97	1040	594.22	445.78	8.99382	16.9083	37.468	1.69	112.411	1.55	1.09	-0.72	15.7229	20.6034	7.28511	5.08489
Cd	_201	Re	0	0.449823	3.65856	-0.7343	4	2	2	2	2	P6_3/mmc	194	46.5556	8.01892	2.59815	5.94045	0.000265	0.223154	3.68222	12	10	4	-5.4994	-0.7368	-0.3509	-7.6339	48	1.61	2.18	75	7e-08	13	97	1040	594.22	445.78	8.99382	16.9083	37.468	1.69	112.411	1.55	1.09	-0.72	30.122	20.5301	7.09929	5.13772
Cd	_201	Rh	0	0.449823	3.65856	-0.7343	4	2	2	2	2	P6_3/mmc	194	46.5556	8.01892	2.59815	5.94045	0.000265	0.223154	3.68222	12	10	4	-5.4994	-0.7368	-0.3509	-7.6339	48	1.61	2.18	75	7e-08	13	97	1040	594.22	445.78	8.99382	16.9083	37.468	1.69	112.411	1.55	1.09	-0.72	14.1989	12.0346	7.14604	5.16071
Cd	_201	Ru	0	0.449823	3.65856	-0.7343	4	2	2	2	2	P6_3/mmc	194	46.5556	8.01892	2.59815	5.94045	0.000265	0.223154	3.68222	12	10	4	-5.4994	-0.7368	-0.3509	-7.6339	48	1.61	2.18	75	7e-08	13	97	1040	594.22	445.78	8.99382	16.9083	37.468	1.69	112.411	1.55	1.09	-0.72	27.9036	12.0293	8.37186	5.06339
Cd	_201	Sc	0	0.449823	3.65856	-0.7343	4	2	2	2	2	P6_3/mmc	194	46.5556	8.01892	2.59815	5.94045	0.000265	0.223154	3.68222	12	10	4	-5.4994	-0.7368	-0.3509	-7.6339	48	1.61	2.18	75	7e-08	13	97	1040	594.22	445.78	8.99382	16.9083	37.468	1.69	112.411	1.55	1.09	-0.72	49.3879	3.02305	3.77515	5.01872
Cd	_201	Ta	0	0.449823	3.65856	-0.7343	4	2	2	2	2	P6_3/mmc	194	46.5556	8.01892	2.59815	5.94045	0.000265	0.223154	3.68222	12	10	4	-5.4994	-0.7368	-0.3509	-7.6339	48	1.61	2.18	75	7e-08	13	97	1040	594.22	445.78	8.99382	16.9083	37.468	1.69	112.411	1.55	1.09	-0.72	18.335	16.3878	6.03781	5.02768
Cd	_201	Tc	0	0.449823	3.65856	-0.7343	4	2	2	2	2	P6_3/mmc	194	46.5556	8.01892	2.59815	5.94045	0.000265	0.223154	3.68222	12	10	4	-5.4994	-0.7368	-0.3509	-7.6339	48	1.61	2.18	75	7e-08	13	97	1040	594.22	445.78	8.99382	16.9083	37.468	1.69	112.411	1.55	1.09	-0.72	29.1829	11.1526	8.13065	5.08758
Cd	_201	Ti	0	0.449823	3.65856	-0.7343	4	2	2	2	2	P6_3/mmc	194	46.5556	8.01892	2.59815	5.94045	0.000265	0.223154	3.68222	12	10	4	-5.4994	-0.7368	-0.3509	-7.6339	48	1.61	2.18	75	7e-08	13	97	1040	594.22	445.78	8.99382	16.9083	37.468	1.69	112.411	1.55	1.09	-0.72	34.7139	4.57944	6.013	4.9945
Cd	_201	V	0	0.449823	3.65856	-0.7343	4	2	2	2	2	P6_3/mmc	194	46.5556	8.01892	2.59815	5.94045	0.000265	0.223154	3.68222	12	10	4	-5.4994	-0.7368	-0.3509	-7.6339	48	1.61	2.18	75	7e-08	13	97	1040	594.22	445.78	8.99382	16.9083	37.468	1.69	112.411	1.55	1.09	-0.72	13.3996	6.3129	6.26286	4.97045
Cd	_201	W	0	0.449823	3.65856	-0.7343	4	2	2	2	2	P6_3/mmc	194	46.5556	8.01892	2.59815	5.94045	0.000265	0.223154	3.68222	12	10	4	-5.4994	-0.7368	-0.3509	-7.6339	48	1.61	2.18	75	7e-08	13	97	1040	594.22	445.78	8.99382	16.9083	37.468	1.69	112.411	1.55	1.09	-0.72	16.1914	18.854	7.38203	5.00332
Cd	_201	Y	0	0.449823	3.65856	-0.7343	4	2	2	2	2	P6_3/mmc	194	46.5556	8.01892	2.59815	5.94045	0.000265	0.223154	3.68222	12	10	4	-5.4994	-0.7368	-0.3509	-7.6339	48	1.61	2.18	75	7e-08	13	97	1040	594.22	445.78	8.99382	16.9083	37.468	1.69	112.411	1.55	1.09	-0.72	65.6941	4.49452	3.12641	5.02887
Cd	_201	Zn	0	0.449823	3.65856	-0.7343	4	2	2	2	2	P6_3/mmc	194	46.5556	8.01892	2.59815	5.94045	0.000265	0.223154	3.68222	12	10	4	-5.4994	-0.7368	-0.3509	-7.6339	48	1.61	2.18	75	7e-08	13	97	1040	594.22	445.78	8.99382	16.9083	37.468	1.69	112.411	1.55	1.09	-0.72	31.1149	6.98148	3.29833	5.85949
Cd	_201	Zr	0	0.449823	3.65856	-0.7343	4	2	2	2	2	P6_3/mmc	194	46.5556	8.01892	2.59815	5.94045	0.000265	0.223154	3.68222	12	10	4	-5.4994	-0.7368	-0.3509	-7.6339	48	1.61	2.18	75	7e-08	13	97	1040	594.22	445.78	8.99382	16.9083	37.468	1.69	112.411	1.55	1.09	-0.72	46.9993	6.44609	4.36232	5.03937
Cd	_210	Ag	0	0.433981	3.76093	-0.6478	5	7	3	3	2	P6_3/mmc	194	46.5556	8.01892	2.59815	5.94045	0.000265	0.223154	3.68222	12	10	4	-5.4994	-0.7368	-0.3509	-7.6339	48	1.61	2.18	75	7e-08	13	97	1040	594.22	445.78	8.99382	16.9083	37.468	1.69	112.411	1.55	1.09	-0.72	18.0049	9.94835	3.94068	5.06578
Cd	_210	Au	0	0.433981	3.76093	-0.6478	5	7	3	3	2	P6_3/mmc	194	46.5556	8.01892	2.59815	5.94045	0.000265	0.223154	3.68222	12	10	4	-5.4994	-0.7368	-0.3509	-7.6339	48	1.61	2.18	75	7e-08	13	97	1040	594.22	445.78	8.99382	16.9083	37.468	1.69	112.411	1.55	1.09	-0.72	18.1447	18.0257	5.84744	5.14389
Cd	_210	Cd	0	0.433981	3.76093	-0.6478	5	7	3	3	2	P6_3/mmc	194	46.5556	8.01892	2.59815	5.94045	0.000265	0.223154	3.68222	12	10	4	-5.4994	-0.7368	-0.3509	-7.6339	48	1.61	2.18	75	7e-08	13	97	1040	594.22	445.78	8.99382	16.9083	37.468	1.69	112.411	1.55	1.09	-0.72	46.5556	8.01892	2.59815	5.94045
Cd	_210	Co	0	0.433981	3.76093	-0.6478	5	7	3	3	2	P6_3/mmc	194	46.5556	8.01892	2.59815	5.94045	0.000265	0.223154	3.68222	12	10	4	-5.4994	-0.7368	-0.3509	-7.6339	48	1.61	2.18	75	7e-08	13	97	1040	594.22	445.78	8.99382	16.9083	37.468	1.69	112.411	1.55	1.09	-0.72	21.8447	8.95968	5.23998	5.07384
Cd	_210	Cr	0	0.433981	3.76093	-0.6478	5	7	3	3	2	P6_3/mmc	194	46.5556	8.01892	2.59815	5.94045	0.000265	0.223154	3.68222	12	10	4	-5.4994	-0.7368	-0.3509	-7.6339	48	1.61	2.18	75	7e-08	13	97	1040	594.22	445.78	8.99382	16.9083	37.468	1.69	112.411	1.55	1.09	-0.72	23.7395	7.27408	7.22912	4.93427
Cd	_210	Cu	0	0.433981	3.76093	-0.6478	5	7	3	3	2	P6_3/mmc	194	46.5556	8.01892	2.59815	5.94045	0.000265	0.223154	3.68222	12	10	4	-5.4994	-0.7368	-0.3509	-7.6339	48	1.61	2.18	75	7e-08	13	97	1040	594.22	445.78	8.99382	16.9083	37.468	1.69	112.411	1.55	1.09	-0.72	11.8719	8.88827	7.51859	5.07016
Cd	_210	Fe	0	0.433981	3.76093	-0.6478	5	7	3	3	2	P6_3/mmc	194	46.5556	8.01892	2.59815	5.94045	0.000265	0.223154	3.68222	12	10	4	-5.4994	-0.7368	-0.3509	-7.6339	48	1.61	2.18	75	7e-08	13	97	1040	594.22	445.78	8.99382	16.9083	37.468	1.69	112.411	1.55	1.09	-0.72	11.4538	8.09626	5.30148	4.94233
Cd	_210	Hf	0	0.433981	3.76093	-0.6478	5	7	3	3	2	P6_3/mmc	194	46.5556	8.01892	2.59815	5.94045	0.000265	0.223154	3.68222	12	10	4	-5.4994	-0.7368	-0.3509	-7.6339	48	1.61	2.18	75	7e-08	13	97	1040	594.22	445.78	8.99382	16.9083	37.468	1.69	112.411	1.55	1.09	-0.72	44.9647	13.1832	5.00781	4.96399
Cd	_210	Hg	0	0.433981	3.76093	-0.6478	5	7	3	3	2	P6_3/mmc	194	46.5556	8.01892	2.59815	5.94045	0.000265	0.223154	3.68222	12	10	4	-5.4994	-0.7368	-0.3509	-7.6339	48	1.61	2.18	75	7e-08	13	97	1040	594.22	445.78	8.99382	16.9083	37.468	1.69	112.411	1.55	1.09	-0.72	63.6459	10.4669	0.332021	4.94563
Cd	_210	Ir	0	0.433981	3.76093	-0.6478	5	7	3	3	2	P6_3/mmc	194	46.5556	8.01892	2.59815	5.94045	0.000265	0.223154	3.68222	12	10	4	-5.4994	-0.7368	-0.3509	-7.6339	48	1.61	2.18	75	7e-08	13	97	1040	594.22	445.78	8.99382	16.9083	37.468	1.69	112.411	1.55	1.09	-0.72	14.5546	21.9301	10.1566	5.119
Cd	_210	Lu	0	0.433981	3.76093	-0.6478	5	7	3	3	2	P6_3/mmc	194	46.5556	8.01892	2.59815	5.94045	0.000265	0.223154	3.68222	12	10	4	-5.4994	-0.7368	-0.3509	-7.6339	48	1.61	2.18	75	7e-08	13	97	1040	594.22	445.78	8.99382	16.9083	37.468	1.69	112.411	1.55	1.09	-0.72	58.8634	9.87166	2.88491	5.00748
Cd	_210	Mn	0	0.433981	3.76093	-0.6478	5	7	3	3	2	P6_3/mmc	194	46.5556	8.01892	2.59815	5.94045	0.000265	0.223154	3.68222	12	10	4	-5.4994	-0.7368	-0.3509	-7.6339	48	1.61	2.18	75	7e-08	13	97	1040	594.22	445.78	8.99382	16.9083	37.468	1.69	112.411	1.55	1.09	-0.72	320.085	8.26524	6.40044	5.08344
Cd	_210	Mo	0	0.433981	3.76093	-0.6478	5	7	3	3	2	P6_3/mmc	194	46.5556	8.01892	2.59815	5.94045	0.000265	0.223154	3.68222	12	10	4	-5.4994	-0.7368	-0.3509	-7.6339	48	1.61	2.18	75	7e-08	13	97	1040	594.22	445.78	8.99382	16.9083	37.468	1.69	112.411	1.55	1.09	-0.72	15.8916	10.0249	8.59875	4.96438
Cd	_210	Nb	0	0.433981	3.76093	-0.6478	5	7	3	3	2	P6_3/mmc	194	46.5556	8.01892	2.59815	5.94045	0.000265	0.223154	3.68222	12	10	4	-5.4994	-0.7368	-0.3509	-7.6339	48	1.61	2.18	75	7e-08	13	97	1040	594.22	445.78	8.99382	16.9083	37.468	1.69	112.411	1.55	1.09	-0.72	18.3058	8.42765	5.20789	5.0282
Cd	_210	Ni	0	0.433981	3.76093	-0.6478	5	7	3	3	2	P6_3/mmc	194	46.5556	8.01892	2.59815	5.94045	0.000265	0.223154	3.68222	12	10	4	-5.4994	-0.7368	-0.3509	-7.6339	48	1.61	2.18	75	7e-08	13	97	1040	594.22	445.78	8.99382	16.9083	37.468	1.69	112.411	1.55	1.09	-0.72	10.7721	9.04769	8.06383	5.1775
Cd	_210	Os	0	0.433981	3.76093	-0.6478	5	7	3	3	2	P6_3/mmc	194	46.5556	8.01892	2.59815	5.94045	0.000265	0.223154	3.68222	12	10	4	-5.4994	-0.7368	-0.3509	-7.6339	48	1.61	2.18	75	7e-08	13	97	1040	594.22	445.78	8.99382	16.9083	37.468	1.69	112.411	1.55	1.09	-0.72	28.711	22.0044	8.56779	5.09379
Cd	_210	Pd	0	0.433981	3.76093	-0.6478	5	7	3	3	2	P6_3/mmc	194	46.5556	8.01892	2.59815	5.94045	0.000265	0.223154	3.68222	12	10	4	-5.4994	-0.7368	-0.3509	-7.6339	48	1.61	2.18	75	7e-08	13	97	1040	594.22	445.78	8.99382	16.9083	37.468	1.69	112.411	1.55	1.09	-0.72	15.4903	11.4081	4.4796	5.05443
Cd	_210	Pt	0	0.433981	3.76093	-0.6478	5	7	3	3	2	P6_3/mmc	194	46.5556	8.01892	2.59815	5.94045	0.000265	0.223154	3.68222	12	10	4	-5.4994	-0.7368	-0.3509	-7.6339	48	1.61	2.18	75	7e-08	13	97	1040	594.22	445.78	8.99382	16.9083	37.468	1.69	112.411	1.55	1.09	-0.72	15.7229	20.6034	7.28511	5.08489
Cd	_210	Re	0	0.433981	3.76093	-0.6478	5	7	3	3	2	P6_3/mmc	194	46.5556	8.01892	2.59815	5.94045	0.000265	0.223154	3.68222	12	10	4	-5.4994	-0.7368	-0.3509	-7.6339	48	1.61	2.18	75	7e-08	13	97	1040	594.22	445.78	8.99382	16.9083	37.468	1.69	112.411	1.55	1.09	-0.72	30.122	20.5301	7.09929	5.13772
Cd	_210	Rh	0	0.433981	3.76093	-0.6478	5	7	3	3	2	P6_3/mmc	194	46.5556	8.01892	2.59815	5.94045	0.000265	0.223154	3.68222	12	10	4	-5.4994	-0.7368	-0.3509	-7.6339	48	1.61	2.18	75	7e-08	13	97	1040	594.22	445.78	8.99382	16.9083	37.468	1.69	112.411	1.55	1.09	-0.72	14.1989	12.0346	7.14604	5.16071
Cd	_210	Ru	0	0.433981	3.76093	-0.6478	5	7	3	3	2	P6_3/mmc	194	46.5556	8.01892	2.59815	5.94045	0.000265	0.223154	3.68222	12	10	4	-5.4994	-0.7368	-0.3509	-7.6339	48	1.61	2.18	75	7e-08	13	97	1040	594.22	445.78	8.99382	16.9083	37.468	1.69	112.411	1.55	1.09	-0.72	27.9036	12.0293	8.37186	5.06339
Cd	_210	Sc	0	0.433981	3.76093	-0.6478	5	7	3	3	2	P6_3/mmc	194	46.5556	8.01892	2.59815	5.94045	0.000265	0.223154	3.68222	12	10	4	-5.4994	-0.7368	-0.3509	-7.6339	48	1.61	2.18	75	7e-08	13	97	1040	594.22	445.78	8.99382	16.9083	37.468	1.69	112.411	1.55	1.09	-0.72	49.3879	3.02305	3.77515	5.01872
Cd	_210	Ta	0	0.433981	3.76093	-0.6478	5	7	3	3	2	P6_3/mmc	194	46.5556	8.01892	2.59815	5.94045	0.000265	0.223154	3.68222	12	10	4	-5.4994	-0.7368	-0.3509	-7.6339	48	1.61	2.18	75	7e-08	13	97	1040	594.22	445.78	8.99382	16.9083	37.468	1.69	112.411	1.55	1.09	-0.72	18.335	16.3878	6.03781	5.02768
Cd	_210	Tc	0	0.433981	3.76093	-0.6478	5	7	3	3	2	P6_3/mmc	194	46.5556	8.01892	2.59815	5.94045	0.000265	0.223154	3.68222	12	10	4	-5.4994	-0.7368	-0.3509	-7.6339	48	1.61	2.18	75	7e-08	13	97	1040	594.22	445.78	8.99382	16.9083	37.468	1.69	112.411	1.55	1.09	-0.72	29.1829	11.1526	8.13065	5.08758
Cd	_210	Ti	0	0.433981	3.76093	-0.6478	5	7	3	3	2	P6_3/mmc	194	46.5556	8.01892	2.59815	5.94045	0.000265	0.223154	3.68222	12	10	4	-5.4994	-0.7368	-0.3509	-7.6339	48	1.61	2.18	75	7e-08	13	97	1040	594.22	445.78	8.99382	16.9083	37.468	1.69	112.411	1.55	1.09	-0.72	34.7139	4.57944	6.013	4.9945
Cd	_210	V	0	0.433981	3.76093	-0.6478	5	7	3	3	2	P6_3/mmc	194	46.5556	8.01892	2.59815	5.94045	0.000265	0.223154	3.68222	12	10	4	-5.4994	-0.7368	-0.3509	-7.6339	48	1.61	2.18	75	7e-08	13	97	1040	594.22	445.78	8.99382	16.9083	37.468	1.69	112.411	1.55	1.09	-0.72	13.3996	6.3129	6.26286	4.97045
Cd	_210	W	0	0.433981	3.76093	-0.6478	5	7	3	3	2	P6_3/mmc	194	46.5556	8.01892	2.59815	5.94045	0.000265	0.223154	3.68222	12	10	4	-5.4994	-0.7368	-0.3509	-7.6339	48	1.61	2.18	75	7e-08	13	97	1040	594.22	445.78	8.99382	16.9083	37.468	1.69	112.411	1.55	1.09	-0.72	16.1914	18.854	7.38203	5.00332
Cd	_210	Y	0	0.433981	3.76093	-0.6478	5	7	3	3	2	P6_3/mmc	194	46.5556	8.01892	2.59815	5.94045	0.000265	0.223154	3.68222	12	10	4	-5.4994	-0.7368	-0.3509	-7.6339	48	1.61	2.18	75	7e-08	13	97	1040	594.22	445.78	8.99382	16.9083	37.468	1.69	112.411	1.55	1.09	-0.72	65.6941	4.49452	3.12641	5.02887
Cd	_210	Zn	0	0.433981	3.76093	-0.6478	5	7	3	3	2	P6_3/mmc	194	46.5556	8.01892	2.59815	5.94045	0.000265	0.223154	3.68222	12	10	4	-5.4994	-0.7368	-0.3509	-7.6339	48	1.61	2.18	75	7e-08	13	97	1040	594.22	445.78	8.99382	16.9083	37.468	1.69	112.411	1.55	1.09	-0.72	31.1149	6.98148	3.29833	5.85949
Cd	_210	Zr	0	0.433981	3.76093	-0.6478	5	7	3	3	2	P6_3/mmc	194	46.5556	8.01892	2.59815	5.94045	0.000265	0.223154	3.68222	12	10	4	-5.4994	-0.7368	-0.3509	-7.6339	48	1.61	2.18	75	7e-08	13	97	1040	594.22	445.78	8.99382	16.9083	37.468	1.69	112.411	1.55	1.09	-0.72	46.9993	6.44609	4.36232	5.03937
Cd	_211	Ag	0	0.454443	3.78393	-0.6936	5	5	3	2	0	P6_3/mmc	194	46.5556	8.01892	2.59815	5.94045	0.000265	0.223154	3.68222	12	10	4	-5.4994	-0.7368	-0.3509	-7.6339	48	1.61	2.18	75	7e-08	13	97	1040	594.22	445.78	8.99382	16.9083	37.468	1.69	112.411	1.55	1.09	-0.72	18.0049	9.94835	3.94068	5.06578
Cd	_211	Au	0	0.454443	3.78393	-0.6936	5	5	3	2	0	P6_3/mmc	194	46.5556	8.01892	2.59815	5.94045	0.000265	0.223154	3.68222	12	10	4	-5.4994	-0.7368	-0.3509	-7.6339	48	1.61	2.18	75	7e-08	13	97	1040	594.22	445.78	8.99382	16.9083	37.468	1.69	112.411	1.55	1.09	-0.72	18.1447	18.0257	5.84744	5.14389
Cd	_211	Cd	0	0.454443	3.78393	-0.6936	5	5	3	2	0	P6_3/mmc	194	46.5556	8.01892	2.59815	5.94045	0.000265	0.223154	3.68222	12	10	4	-5.4994	-0.7368	-0.3509	-7.6339	48	1.61	2.18	75	7e-08	13	97	1040	594.22	445.78	8.99382	16.9083	37.468	1.69	112.411	1.55	1.09	-0.72	46.5556	8.01892	2.59815	5.94045
Cd	_211	Co	0	0.454443	3.78393	-0.6936	5	5	3	2	0	P6_3/mmc	194	46.5556	8.01892	2.59815	5.94045	0.000265	0.223154	3.68222	12	10	4	-5.4994	-0.7368	-0.3509	-7.6339	48	1.61	2.18	75	7e-08	13	97	1040	594.22	445.78	8.99382	16.9083	37.468	1.69	112.411	1.55	1.09	-0.72	21.8447	8.95968	5.23998	5.07384
Cd	_211	Cr	0	0.454443	3.78393	-0.6936	5	5	3	2	0	P6_3/mmc	194	46.5556	8.01892	2.59815	5.94045	0.000265	0.223154	3.68222	12	10	4	-5.4994	-0.7368	-0.3509	-7.6339	48	1.61	2.18	75	7e-08	13	97	1040	594.22	445.78	8.99382	16.9083	37.468	1.69	112.411	1.55	1.09	-0.72	23.7395	7.27408	7.22912	4.93427
Cd	_211	Cu	0	0.454443	3.78393	-0.6936	5	5	3	2	0	P6_3/mmc	194	46.5556	8.01892	2.59815	5.94045	0.000265	0.223154	3.68222	12	10	4	-5.4994	-0.7368	-0.3509	-7.6339	48	1.61	2.18	75	7e-08	13	97	1040	594.22	445.78	8.99382	16.9083	37.468	1.69	112.411	1.55	1.09	-0.72	11.8719	8.88827	7.51859	5.07016
Cd	_211	Fe	0	0.454443	3.78393	-0.6936	5	5	3	2	0	P6_3/mmc	194	46.5556	8.01892	2.59815	5.94045	0.000265	0.223154	3.68222	12	10	4	-5.4994	-0.7368	-0.3509	-7.6339	48	1.61	2.18	75	7e-08	13	97	1040	594.22	445.78	8.99382	16.9083	37.468	1.69	112.411	1.55	1.09	-0.72	11.4538	8.09626	5.30148	4.94233
Cd	_211	Hf	0	0.454443	3.78393	-0.6936	5	5	3	2	0	P6_3/mmc	194	46.5556	8.01892	2.59815	5.94045	0.000265	0.223154	3.68222	12	10	4	-5.4994	-0.7368	-0.3509	-7.6339	48	1.61	2.18	75	7e-08	13	97	1040	594.22	445.78	8.99382	16.9083	37.468	1.69	112.411	1.55	1.09	-0.72	44.9647	13.1832	5.00781	4.96399
Cd	_211	Hg	0	0.454443	3.78393	-0.6936	5	5	3	2	0	P6_3/mmc	194	46.5556	8.01892	2.59815	5.94045	0.000265	0.223154	3.68222	12	10	4	-5.4994	-0.7368	-0.3509	-7.6339	48	1.61	2.18	75	7e-08	13	97	1040	594.22	445.78	8.99382	16.9083	37.468	1.69	112.411	1.55	1.09	-0.72	63.6459	10.4669	0.332021	4.94563
Cd	_211	Ir	0	0.454443	3.78393	-0.6936	5	5	3	2	0	P6_3/mmc	194	46.5556	8.01892	2.59815	5.94045	0.000265	0.223154	3.68222	12	10	4	-5.4994	-0.7368	-0.3509	-7.6339	48	1.61	2.18	75	7e-08	13	97	1040	594.22	445.78	8.99382	16.9083	37.468	1.69	112.411	1.55	1.09	-0.72	14.5546	21.9301	10.1566	5.119
Cd	_211	Lu	0	0.454443	3.78393	-0.6936	5	5	3	2	0	P6_3/mmc	194	46.5556	8.01892	2.59815	5.94045	0.000265	0.223154	3.68222	12	10	4	-5.4994	-0.7368	-0.3509	-7.6339	48	1.61	2.18	75	7e-08	13	97	1040	594.22	445.78	8.99382	16.9083	37.468	1.69	112.411	1.55	1.09	-0.72	58.8634	9.87166	2.88491	5.00748
Cd	_211	Mn	0	0.454443	3.78393	-0.6936	5	5	3	2	0	P6_3/mmc	194	46.5556	8.01892	2.59815	5.94045	0.000265	0.223154	3.68222	12	10	4	-5.4994	-0.7368	-0.3509	-7.6339	48	1.61	2.18	75	7e-08	13	97	1040	594.22	445.78	8.99382	16.9083	37.468	1.69	112.411	1.55	1.09	-0.72	320.085	8.26524	6.40044	5.08344
Cd	_211	Mo	0	0.454443	3.78393	-0.6936	5	5	3	2	0	P6_3/mmc	194	46.5556	8.01892	2.59815	5.94045	0.000265	0.223154	3.68222	12	10	4	-5.4994	-0.7368	-0.3509	-7.6339	48	1.61	2.18	75	7e-08	13	97	1040	594.22	445.78	8.99382	16.9083	37.468	1.69	112.411	1.55	1.09	-0.72	15.8916	10.0249	8.59875	4.96438
Cd	_211	Nb	0	0.454443	3.78393	-0.6936	5	5	3	2	0	P6_3/mmc	194	46.5556	8.01892	2.59815	5.94045	0.000265	0.223154	3.68222	12	10	4	-5.4994	-0.7368	-0.3509	-7.6339	48	1.61	2.18	75	7e-08	13	97	1040	594.22	445.78	8.99382	16.9083	37.468	1.69	112.411	1.55	1.09	-0.72	18.3058	8.42765	5.20789	5.0282
Cd	_211	Ni	0	0.454443	3.78393	-0.6936	5	5	3	2	0	P6_3/mmc	194	46.5556	8.01892	2.59815	5.94045	0.000265	0.223154	3.68222	12	10	4	-5.4994	-0.7368	-0.3509	-7.6339	48	1.61	2.18	75	7e-08	13	97	1040	594.22	445.78	8.99382	16.9083	37.468	1.69	112.411	1.55	1.09	-0.72	10.7721	9.04769	8.06383	5.1775
Cd	_211	Os	0	0.454443	3.78393	-0.6936	5	5	3	2	0	P6_3/mmc	194	46.5556	8.01892	2.59815	5.94045	0.000265	0.223154	3.68222	12	10	4	-5.4994	-0.7368	-0.3509	-7.6339	48	1.61	2.18	75	7e-08	13	97	1040	594.22	445.78	8.99382	16.9083	37.468	1.69	112.411	1.55	1.09	-0.72	28.711	22.0044	8.56779	5.09379
Cd	_211	Pd	0	0.454443	3.78393	-0.6936	5	5	3	2	0	P6_3/mmc	194	46.5556	8.01892	2.59815	5.94045	0.000265	0.223154	3.68222	12	10	4	-5.4994	-0.7368	-0.3509	-7.6339	48	1.61	2.18	75	7e-08	13	97	1040	594.22	445.78	8.99382	16.9083	37.468	1.69	112.411	1.55	1.09	-0.72	15.4903	11.4081	4.4796	5.05443
Cd	_211	Pt	0	0.454443	3.78393	-0.6936	5	5	3	2	0	P6_3/mmc	194	46.5556	8.01892	2.59815	5.94045	0.000265	0.223154	3.68222	12	10	4	-5.4994	-0.7368	-0.3509	-7.6339	48	1.61	2.18	75	7e-08	13	97	1040	594.22	445.78	8.99382	16.9083	37.468	1.69	112.411	1.55	1.09	-0.72	15.7229	20.6034	7.28511	5.08489
Cd	_211	Re	0	0.454443	3.78393	-0.6936	5	5	3	2	0	P6_3/mmc	194	46.5556	8.01892	2.59815	5.94045	0.000265	0.223154	3.68222	12	10	4	-5.4994	-0.7368	-0.3509	-7.6339	48	1.61	2.18	75	7e-08	13	97	1040	594.22	445.78	8.99382	16.9083	37.468	1.69	112.411	1.55	1.09	-0.72	30.122	20.5301	7.09929	5.13772
Cd	_211	Rh	0	0.454443	3.78393	-0.6936	5	5	3	2	0	P6_3/mmc	194	46.5556	8.01892	2.59815	5.94045	0.000265	0.223154	3.68222	12	10	4	-5.4994	-0.7368	-0.3509	-7.6339	48	1.61	2.18	75	7e-08	13	97	1040	594.22	445.78	8.99382	16.9083	37.468	1.69	112.411	1.55	1.09	-0.72	14.1989	12.0346	7.14604	5.16071
Cd	_211	Ru	0	0.454443	3.78393	-0.6936	5	5	3	2	0	P6_3/mmc	194	46.5556	8.01892	2.59815	5.94045	0.000265	0.223154	3.68222	12	10	4	-5.4994	-0.7368	-0.3509	-7.6339	48	1.61	2.18	75	7e-08	13	97	1040	594.22	445.78	8.99382	16.9083	37.468	1.69	112.411	1.55	1.09	-0.72	27.9036	12.0293	8.37186	5.06339
Cd	_211	Sc	0	0.454443	3.78393	-0.6936	5	5	3	2	0	P6_3/mmc	194	46.5556	8.01892	2.59815	5.94045	0.000265	0.223154	3.68222	12	10	4	-5.4994	-0.7368	-0.3509	-7.6339	48	1.61	2.18	75	7e-08	13	97	1040	594.22	445.78	8.99382	16.9083	37.468	1.69	112.411	1.55	1.09	-0.72	49.3879	3.02305	3.77515	5.01872
Cd	_211	Ta	0	0.454443	3.78393	-0.6936	5	5	3	2	0	P6_3/mmc	194	46.5556	8.01892	2.59815	5.94045	0.000265	0.223154	3.68222	12	10	4	-5.4994	-0.7368	-0.3509	-7.6339	48	1.61	2.18	75	7e-08	13	97	1040	594.22	445.78	8.99382	16.9083	37.468	1.69	112.411	1.55	1.09	-0.72	18.335	16.3878	6.03781	5.02768
Cd	_211	Tc	0	0.454443	3.78393	-0.6936	5	5	3	2	0	P6_3/mmc	194	46.5556	8.01892	2.59815	5.94045	0.000265	0.223154	3.68222	12	10	4	-5.4994	-0.7368	-0.3509	-7.6339	48	1.61	2.18	75	7e-08	13	97	1040	594.22	445.78	8.99382	16.9083	37.468	1.69	112.411	1.55	1.09	-0.72	29.1829	11.1526	8.13065	5.08758
Cd	_211	Ti	0	0.454443	3.78393	-0.6936	5	5	3	2	0	P6_3/mmc	194	46.5556	8.01892	2.59815	5.94045	0.000265	0.223154	3.68222	12	10	4	-5.4994	-0.7368	-0.3509	-7.6339	48	1.61	2.18	75	7e-08	13	97	1040	594.22	445.78	8.99382	16.9083	37.468	1.69	112.411	1.55	1.09	-0.72	34.7139	4.57944	6.013	4.9945
Cd	_211	V	0	0.454443	3.78393	-0.6936	5	5	3	2	0	P6_3/mmc	194	46.5556	8.01892	2.59815	5.94045	0.000265	0.223154	3.68222	12	10	4	-5.4994	-0.7368	-0.3509	-7.6339	48	1.61	2.18	75	7e-08	13	97	1040	594.22	445.78	8.99382	16.9083	37.468	1.69	112.411	1.55	1.09	-0.72	13.3996	6.3129	6.26286	4.97045
Cd	_211	W	0	0.454443	3.78393	-0.6936	5	5	3	2	0	P6_3/mmc	194	46.5556	8.01892	2.59815	5.94045	0.000265	0.223154	3.68222	12	10	4	-5.4994	-0.7368	-0.3509	-7.6339	48	1.61	2.18	75	7e-08	13	97	1040	594.22	445.78	8.99382	16.9083	37.468	1.69	112.411	1.55	1.09	-0.72	16.1914	18.854	7.38203	5.00332
Cd	_211	Y	0	0.454443	3.78393	-0.6936	5	5	3	2	0	P6_3/mmc	194	46.5556	8.01892	2.59815	5.94045	0.000265	0.223154	3.68222	12	10	4	-5.4994	-0.7368	-0.3509	-7.6339	48	1.61	2.18	75	7e-08	13	97	1040	594.22	445.78	8.99382	16.9083	37.468	1.69	112.411	1.55	1.09	-0.72	65.6941	4.49452	3.12641	5.02887
Cd	_211	Zn	0	0.454443	3.78393	-0.6936	5	5	3	2	0	P6_3/mmc	194	46.5556	8.01892	2.59815	5.94045	0.000265	0.223154	3.68222	12	10	4	-5.4994	-0.7368	-0.3509	-7.6339	48	1.61	2.18	75	7e-08	13	97	1040	594.22	445.78	8.99382	16.9083	37.468	1.69	112.411	1.55	1.09	-0.72	31.1149	6.98148	3.29833	5.85949
Cd	_211	Zr	0	0.454443	3.78393	-0.6936	5	5	3	2	0	P6_3/mmc	194	46.5556	8.01892	2.59815	5.94045	0.000265	0.223154	3.68222	12	10	4	-5.4994	-0.7368	-0.3509	-7.6339	48	1.61	2.18	75	7e-08	13	97	1040	594.22	445.78	8.99382	16.9083	37.468	1.69	112.411	1.55	1.09	-0.72	46.9993	6.44609	4.36232	5.03937
Cd	_212	Ag	0	0.481098	3.69195	-0.6594	5	5	3	1	0	P6_3/mmc	194	46.5556	8.01892	2.59815	5.94045	0.000265	0.223154	3.68222	12	10	4	-5.4994	-0.7368	-0.3509	-7.6339	48	1.61	2.18	75	7e-08	13	97	1040	594.22	445.78	8.99382	16.9083	37.468	1.69	112.411	1.55	1.09	-0.72	18.0049	9.94835	3.94068	5.06578
Cd	_212	Au	0	0.481098	3.69195	-0.6594	5	5	3	1	0	P6_3/mmc	194	46.5556	8.01892	2.59815	5.94045	0.000265	0.223154	3.68222	12	10	4	-5.4994	-0.7368	-0.3509	-7.6339	48	1.61	2.18	75	7e-08	13	97	1040	594.22	445.78	8.99382	16.9083	37.468	1.69	112.411	1.55	1.09	-0.72	18.1447	18.0257	5.84744	5.14389
Cd	_212	Cd	0	0.481098	3.69195	-0.6594	5	5	3	1	0	P6_3/mmc	194	46.5556	8.01892	2.59815	5.94045	0.000265	0.223154	3.68222	12	10	4	-5.4994	-0.7368	-0.3509	-7.6339	48	1.61	2.18	75	7e-08	13	97	1040	594.22	445.78	8.99382	16.9083	37.468	1.69	112.411	1.55	1.09	-0.72	46.5556	8.01892	2.59815	5.94045
Cd	_212	Co	0	0.481098	3.69195	-0.6594	5	5	3	1	0	P6_3/mmc	194	46.5556	8.01892	2.59815	5.94045	0.000265	0.223154	3.68222	12	10	4	-5.4994	-0.7368	-0.3509	-7.6339	48	1.61	2.18	75	7e-08	13	97	1040	594.22	445.78	8.99382	16.9083	37.468	1.69	112.411	1.55	1.09	-0.72	21.8447	8.95968	5.23998	5.07384
Cd	_212	Cr	0	0.481098	3.69195	-0.6594	5	5	3	1	0	P6_3/mmc	194	46.5556	8.01892	2.59815	5.94045	0.000265	0.223154	3.68222	12	10	4	-5.4994	-0.7368	-0.3509	-7.6339	48	1.61	2.18	75	7e-08	13	97	1040	594.22	445.78	8.99382	16.9083	37.468	1.69	112.411	1.55	1.09	-0.72	23.7395	7.27408	7.22912	4.93427
Cd	_212	Cu	0	0.481098	3.69195	-0.6594	5	5	3	1	0	P6_3/mmc	194	46.5556	8.01892	2.59815	5.94045	0.000265	0.223154	3.68222	12	10	4	-5.4994	-0.7368	-0.3509	-7.6339	48	1.61	2.18	75	7e-08	13	97	1040	594.22	445.78	8.99382	16.9083	37.468	1.69	112.411	1.55	1.09	-0.72	11.8719	8.88827	7.51859	5.07016
Cd	_212	Fe	0	0.481098	3.69195	-0.6594	5	5	3	1	0	P6_3/mmc	194	46.5556	8.01892	2.59815	5.94045	0.000265	0.223154	3.68222	12	10	4	-5.4994	-0.7368	-0.3509	-7.6339	48	1.61	2.18	75	7e-08	13	97	1040	594.22	445.78	8.99382	16.9083	37.468	1.69	112.411	1.55	1.09	-0.72	11.4538	8.09626	5.30148	4.94233
Cd	_212	Hf	0	0.481098	3.69195	-0.6594	5	5	3	1	0	P6_3/mmc	194	46.5556	8.01892	2.59815	5.94045	0.000265	0.223154	3.68222	12	10	4	-5.4994	-0.7368	-0.3509	-7.6339	48	1.61	2.18	75	7e-08	13	97	1040	594.22	445.78	8.99382	16.9083	37.468	1.69	112.411	1.55	1.09	-0.72	44.9647	13.1832	5.00781	4.96399
Cd	_212	Hg	0	0.481098	3.69195	-0.6594	5	5	3	1	0	P6_3/mmc	194	46.5556	8.01892	2.59815	5.94045	0.000265	0.223154	3.68222	12	10	4	-5.4994	-0.7368	-0.3509	-7.6339	48	1.61	2.18	75	7e-08	13	97	1040	594.22	445.78	8.99382	16.9083	37.468	1.69	112.411	1.55	1.09	-0.72	63.6459	10.4669	0.332021	4.94563
Cd	_212	Ir	0	0.481098	3.69195	-0.6594	5	5	3	1	0	P6_3/mmc	194	46.5556	8.01892	2.59815	5.94045	0.000265	0.223154	3.68222	12	10	4	-5.4994	-0.7368	-0.3509	-7.6339	48	1.61	2.18	75	7e-08	13	97	1040	594.22	445.78	8.99382	16.9083	37.468	1.69	112.411	1.55	1.09	-0.72	14.5546	21.9301	10.1566	5.119
Cd	_212	Lu	0	0.481098	3.69195	-0.6594	5	5	3	1	0	P6_3/mmc	194	46.5556	8.01892	2.59815	5.94045	0.000265	0.223154	3.68222	12	10	4	-5.4994	-0.7368	-0.3509	-7.6339	48	1.61	2.18	75	7e-08	13	97	1040	594.22	445.78	8.99382	16.9083	37.468	1.69	112.411	1.55	1.09	-0.72	58.8634	9.87166	2.88491	5.00748
Cd	_212	Mn	0	0.481098	3.69195	-0.6594	5	5	3	1	0	P6_3/mmc	194	46.5556	8.01892	2.59815	5.94045	0.000265	0.223154	3.68222	12	10	4	-5.4994	-0.7368	-0.3509	-7.6339	48	1.61	2.18	75	7e-08	13	97	1040	594.22	445.78	8.99382	16.9083	37.468	1.69	112.411	1.55	1.09	-0.72	320.085	8.26524	6.40044	5.08344
Cd	_212	Mo	0	0.481098	3.69195	-0.6594	5	5	3	1	0	P6_3/mmc	194	46.5556	8.01892	2.59815	5.94045	0.000265	0.223154	3.68222	12	10	4	-5.4994	-0.7368	-0.3509	-7.6339	48	1.61	2.18	75	7e-08	13	97	1040	594.22	445.78	8.99382	16.9083	37.468	1.69	112.411	1.55	1.09	-0.72	15.8916	10.0249	8.59875	4.96438
Cd	_212	Nb	0	0.481098	3.69195	-0.6594	5	5	3	1	0	P6_3/mmc	194	46.5556	8.01892	2.59815	5.94045	0.000265	0.223154	3.68222	12	10	4	-5.4994	-0.7368	-0.3509	-7.6339	48	1.61	2.18	75	7e-08	13	97	1040	594.22	445.78	8.99382	16.9083	37.468	1.69	112.411	1.55	1.09	-0.72	18.3058	8.42765	5.20789	5.0282
Cd	_212	Ni	0	0.481098	3.69195	-0.6594	5	5	3	1	0	P6_3/mmc	194	46.5556	8.01892	2.59815	5.94045	0.000265	0.223154	3.68222	12	10	4	-5.4994	-0.7368	-0.3509	-7.6339	48	1.61	2.18	75	7e-08	13	97	1040	594.22	445.78	8.99382	16.9083	37.468	1.69	112.411	1.55	1.09	-0.72	10.7721	9.04769	8.06383	5.1775
Cd	_212	Os	0	0.481098	3.69195	-0.6594	5	5	3	1	0	P6_3/mmc	194	46.5556	8.01892	2.59815	5.94045	0.000265	0.223154	3.68222	12	10	4	-5.4994	-0.7368	-0.3509	-7.6339	48	1.61	2.18	75	7e-08	13	97	1040	594.22	445.78	8.99382	16.9083	37.468	1.69	112.411	1.55	1.09	-0.72	28.711	22.0044	8.56779	5.09379
Cd	_212	Pd	0	0.481098	3.69195	-0.6594	5	5	3	1	0	P6_3/mmc	194	46.5556	8.01892	2.59815	5.94045	0.000265	0.223154	3.68222	12	10	4	-5.4994	-0.7368	-0.3509	-7.6339	48	1.61	2.18	75	7e-08	13	97	1040	594.22	445.78	8.99382	16.9083	37.468	1.69	112.411	1.55	1.09	-0.72	15.4903	11.4081	4.4796	5.05443
Cd	_212	Pt	0	0.481098	3.69195	-0.6594	5	5	3	1	0	P6_3/mmc	194	46.5556	8.01892	2.59815	5.94045	0.000265	0.223154	3.68222	12	10	4	-5.4994	-0.7368	-0.3509	-7.6339	48	1.61	2.18	75	7e-08	13	97	1040	594.22	445.78	8.99382	16.9083	37.468	1.69	112.411	1.55	1.09	-0.72	15.7229	20.6034	7.28511	5.08489
Cd	_212	Re	0	0.481098	3.69195	-0.6594	5	5	3	1	0	P6_3/mmc	194	46.5556	8.01892	2.59815	5.94045	0.000265	0.223154	3.68222	12	10	4	-5.4994	-0.7368	-0.3509	-7.6339	48	1.61	2.18	75	7e-08	13	97	1040	594.22	445.78	8.99382	16.9083	37.468	1.69	112.411	1.55	1.09	-0.72	30.122	20.5301	7.09929	5.13772
Cd	_212	Rh	0	0.481098	3.69195	-0.6594	5	5	3	1	0	P6_3/mmc	194	46.5556	8.01892	2.59815	5.94045	0.000265	0.223154	3.68222	12	10	4	-5.4994	-0.7368	-0.3509	-7.6339	48	1.61	2.18	75	7e-08	13	97	1040	594.22	445.78	8.99382	16.9083	37.468	1.69	112.411	1.55	1.09	-0.72	14.1989	12.0346	7.14604	5.16071
Cd	_212	Ru	0	0.481098	3.69195	-0.6594	5	5	3	1	0	P6_3/mmc	194	46.5556	8.01892	2.59815	5.94045	0.000265	0.223154	3.68222	12	10	4	-5.4994	-0.7368	-0.3509	-7.6339	48	1.61	2.18	75	7e-08	13	97	1040	594.22	445.78	8.99382	16.9083	37.468	1.69	112.411	1.55	1.09	-0.72	27.9036	12.0293	8.37186	5.06339
Cd	_212	Sc	0	0.481098	3.69195	-0.6594	5	5	3	1	0	P6_3/mmc	194	46.5556	8.01892	2.59815	5.94045	0.000265	0.223154	3.68222	12	10	4	-5.4994	-0.7368	-0.3509	-7.6339	48	1.61	2.18	75	7e-08	13	97	1040	594.22	445.78	8.99382	16.9083	37.468	1.69	112.411	1.55	1.09	-0.72	49.3879	3.02305	3.77515	5.01872
Cd	_212	Ta	0	0.481098	3.69195	-0.6594	5	5	3	1	0	P6_3/mmc	194	46.5556	8.01892	2.59815	5.94045	0.000265	0.223154	3.68222	12	10	4	-5.4994	-0.7368	-0.3509	-7.6339	48	1.61	2.18	75	7e-08	13	97	1040	594.22	445.78	8.99382	16.9083	37.468	1.69	112.411	1.55	1.09	-0.72	18.335	16.3878	6.03781	5.02768
Cd	_212	Tc	0	0.481098	3.69195	-0.6594	5	5	3	1	0	P6_3/mmc	194	46.5556	8.01892	2.59815	5.94045	0.000265	0.223154	3.68222	12	10	4	-5.4994	-0.7368	-0.3509	-7.6339	48	1.61	2.18	75	7e-08	13	97	1040	594.22	445.78	8.99382	16.9083	37.468	1.69	112.411	1.55	1.09	-0.72	29.1829	11.1526	8.13065	5.08758
Cd	_212	Ti	0	0.481098	3.69195	-0.6594	5	5	3	1	0	P6_3/mmc	194	46.5556	8.01892	2.59815	5.94045	0.000265	0.223154	3.68222	12	10	4	-5.4994	-0.7368	-0.3509	-7.6339	48	1.61	2.18	75	7e-08	13	97	1040	594.22	445.78	8.99382	16.9083	37.468	1.69	112.411	1.55	1.09	-0.72	34.7139	4.57944	6.013	4.9945
Cd	_212	V	0	0.481098	3.69195	-0.6594	5	5	3	1	0	P6_3/mmc	194	46.5556	8.01892	2.59815	5.94045	0.000265	0.223154	3.68222	12	10	4	-5.4994	-0.7368	-0.3509	-7.6339	48	1.61	2.18	75	7e-08	13	97	1040	594.22	445.78	8.99382	16.9083	37.468	1.69	112.411	1.55	1.09	-0.72	13.3996	6.3129	6.26286	4.97045
Cd	_212	W	0	0.481098	3.69195	-0.6594	5	5	3	1	0	P6_3/mmc	194	46.5556	8.01892	2.59815	5.94045	0.000265	0.223154	3.68222	12	10	4	-5.4994	-0.7368	-0.3509	-7.6339	48	1.61	2.18	75	7e-08	13	97	1040	594.22	445.78	8.99382	16.9083	37.468	1.69	112.411	1.55	1.09	-0.72	16.1914	18.854	7.38203	5.00332
Cd	_212	Y	0	0.481098	3.69195	-0.6594	5	5	3	1	0	P6_3/mmc	194	46.5556	8.01892	2.59815	5.94045	0.000265	0.223154	3.68222	12	10	4	-5.4994	-0.7368	-0.3509	-7.6339	48	1.61	2.18	75	7e-08	13	97	1040	594.22	445.78	8.99382	16.9083	37.468	1.69	112.411	1.55	1.09	-0.72	65.6941	4.49452	3.12641	5.02887
Cd	_212	Zn	0	0.481098	3.69195	-0.6594	5	5	3	1	0	P6_3/mmc	194	46.5556	8.01892	2.59815	5.94045	0.000265	0.223154	3.68222	12	10	4	-5.4994	-0.7368	-0.3509	-7.6339	48	1.61	2.18	75	7e-08	13	97	1040	594.22	445.78	8.99382	16.9083	37.468	1.69	112.411	1.55	1.09	-0.72	31.1149	6.98148	3.29833	5.85949
Cd	_212	Zr	0	0.481098	3.69195	-0.6594	5	5	3	1	0	P6_3/mmc	194	46.5556	8.01892	2.59815	5.94045	0.000265	0.223154	3.68222	12	10	4	-5.4994	-0.7368	-0.3509	-7.6339	48	1.61	2.18	75	7e-08	13	97	1040	594.22	445.78	8.99382	16.9083	37.468	1.69	112.411	1.55	1.09	-0.72	46.9993	6.44609	4.36232	5.03937
Cd	_2-12	Ag	0	0.463198	3.89972	-0.6732	8	8	6	6	2	P6_3/mmc	194	46.5556	8.01892	2.59815	5.94045	0.000265	0.223154	3.68222	12	10	4	-5.4994	-0.7368	-0.3509	-7.6339	48	1.61	2.18	75	7e-08	13	97	1040	594.22	445.78	8.99382	16.9083	37.468	1.69	112.411	1.55	1.09	-0.72	18.0049	9.94835	3.94068	5.06578
Cd	_2-12	Au	0	0.463198	3.89972	-0.6732	8	8	6	6	2	P6_3/mmc	194	46.5556	8.01892	2.59815	5.94045	0.000265	0.223154	3.68222	12	10	4	-5.4994	-0.7368	-0.3509	-7.6339	48	1.61	2.18	75	7e-08	13	97	1040	594.22	445.78	8.99382	16.9083	37.468	1.69	112.411	1.55	1.09	-0.72	18.1447	18.0257	5.84744	5.14389
Cd	_2-12	Cd	0	0.463198	3.89972	-0.6732	8	8	6	6	2	P6_3/mmc	194	46.5556	8.01892	2.59815	5.94045	0.000265	0.223154	3.68222	12	10	4	-5.4994	-0.7368	-0.3509	-7.6339	48	1.61	2.18	75	7e-08	13	97	1040	594.22	445.78	8.99382	16.9083	37.468	1.69	112.411	1.55	1.09	-0.72	46.5556	8.01892	2.59815	5.94045
Cd	_2-12	Co	0	0.463198	3.89972	-0.6732	8	8	6	6	2	P6_3/mmc	194	46.5556	8.01892	2.59815	5.94045	0.000265	0.223154	3.68222	12	10	4	-5.4994	-0.7368	-0.3509	-7.6339	48	1.61	2.18	75	7e-08	13	97	1040	594.22	445.78	8.99382	16.9083	37.468	1.69	112.411	1.55	1.09	-0.72	21.8447	8.95968	5.23998	5.07384
Cd	_2-12	Cr	0	0.463198	3.89972	-0.6732	8	8	6	6	2	P6_3/mmc	194	46.5556	8.01892	2.59815	5.94045	0.000265	0.223154	3.68222	12	10	4	-5.4994	-0.7368	-0.3509	-7.6339	48	1.61	2.18	75	7e-08	13	97	1040	594.22	445.78	8.99382	16.9083	37.468	1.69	112.411	1.55	1.09	-0.72	23.7395	7.27408	7.22912	4.93427
Cd	_2-12	Cu	0	0.463198	3.89972	-0.6732	8	8	6	6	2	P6_3/mmc	194	46.5556	8.01892	2.59815	5.94045	0.000265	0.223154	3.68222	12	10	4	-5.4994	-0.7368	-0.3509	-7.6339	48	1.61	2.18	75	7e-08	13	97	1040	594.22	445.78	8.99382	16.9083	37.468	1.69	112.411	1.55	1.09	-0.72	11.8719	8.88827	7.51859	5.07016
Cd	_2-12	Fe	0	0.463198	3.89972	-0.6732	8	8	6	6	2	P6_3/mmc	194	46.5556	8.01892	2.59815	5.94045	0.000265	0.223154	3.68222	12	10	4	-5.4994	-0.7368	-0.3509	-7.6339	48	1.61	2.18	75	7e-08	13	97	1040	594.22	445.78	8.99382	16.9083	37.468	1.69	112.411	1.55	1.09	-0.72	11.4538	8.09626	5.30148	4.94233
Cd	_2-12	Hf	0	0.463198	3.89972	-0.6732	8	8	6	6	2	P6_3/mmc	194	46.5556	8.01892	2.59815	5.94045	0.000265	0.223154	3.68222	12	10	4	-5.4994	-0.7368	-0.3509	-7.6339	48	1.61	2.18	75	7e-08	13	97	1040	594.22	445.78	8.99382	16.9083	37.468	1.69	112.411	1.55	1.09	-0.72	44.9647	13.1832	5.00781	4.96399
Cd	_2-12	Hg	0	0.463198	3.89972	-0.6732	8	8	6	6	2	P6_3/mmc	194	46.5556	8.01892	2.59815	5.94045	0.000265	0.223154	3.68222	12	10	4	-5.4994	-0.7368	-0.3509	-7.6339	48	1.61	2.18	75	7e-08	13	97	1040	594.22	445.78	8.99382	16.9083	37.468	1.69	112.411	1.55	1.09	-0.72	63.6459	10.4669	0.332021	4.94563
Cd	_2-12	Ir	0	0.463198	3.89972	-0.6732	8	8	6	6	2	P6_3/mmc	194	46.5556	8.01892	2.59815	5.94045	0.000265	0.223154	3.68222	12	10	4	-5.4994	-0.7368	-0.3509	-7.6339	48	1.61	2.18	75	7e-08	13	97	1040	594.22	445.78	8.99382	16.9083	37.468	1.69	112.411	1.55	1.09	-0.72	14.5546	21.9301	10.1566	5.119
Cd	_2-12	Lu	0	0.463198	3.89972	-0.6732	8	8	6	6	2	P6_3/mmc	194	46.5556	8.01892	2.59815	5.94045	0.000265	0.223154	3.68222	12	10	4	-5.4994	-0.7368	-0.3509	-7.6339	48	1.61	2.18	75	7e-08	13	97	1040	594.22	445.78	8.99382	16.9083	37.468	1.69	112.411	1.55	1.09	-0.72	58.8634	9.87166	2.88491	5.00748
Cd	_2-12	Mn	0	0.463198	3.89972	-0.6732	8	8	6	6	2	P6_3/mmc	194	46.5556	8.01892	2.59815	5.94045	0.000265	0.223154	3.68222	12	10	4	-5.4994	-0.7368	-0.3509	-7.6339	48	1.61	2.18	75	7e-08	13	97	1040	594.22	445.78	8.99382	16.9083	37.468	1.69	112.411	1.55	1.09	-0.72	320.085	8.26524	6.40044	5.08344
Cd	_2-12	Mo	0	0.463198	3.89972	-0.6732	8	8	6	6	2	P6_3/mmc	194	46.5556	8.01892	2.59815	5.94045	0.000265	0.223154	3.68222	12	10	4	-5.4994	-0.7368	-0.3509	-7.6339	48	1.61	2.18	75	7e-08	13	97	1040	594.22	445.78	8.99382	16.9083	37.468	1.69	112.411	1.55	1.09	-0.72	15.8916	10.0249	8.59875	4.96438
Cd	_2-12	Nb	0	0.463198	3.89972	-0.6732	8	8	6	6	2	P6_3/mmc	194	46.5556	8.01892	2.59815	5.94045	0.000265	0.223154	3.68222	12	10	4	-5.4994	-0.7368	-0.3509	-7.6339	48	1.61	2.18	75	7e-08	13	97	1040	594.22	445.78	8.99382	16.9083	37.468	1.69	112.411	1.55	1.09	-0.72	18.3058	8.42765	5.20789	5.0282
Cd	_2-12	Ni	0	0.463198	3.89972	-0.6732	8	8	6	6	2	P6_3/mmc	194	46.5556	8.01892	2.59815	5.94045	0.000265	0.223154	3.68222	12	10	4	-5.4994	-0.7368	-0.3509	-7.6339	48	1.61	2.18	75	7e-08	13	97	1040	594.22	445.78	8.99382	16.9083	37.468	1.69	112.411	1.55	1.09	-0.72	10.7721	9.04769	8.06383	5.1775
Cd	_2-12	Os	0	0.463198	3.89972	-0.6732	8	8	6	6	2	P6_3/mmc	194	46.5556	8.01892	2.59815	5.94045	0.000265	0.223154	3.68222	12	10	4	-5.4994	-0.7368	-0.3509	-7.6339	48	1.61	2.18	75	7e-08	13	97	1040	594.22	445.78	8.99382	16.9083	37.468	1.69	112.411	1.55	1.09	-0.72	28.711	22.0044	8.56779	5.09379
Cd	_2-12	Pd	0	0.463198	3.89972	-0.6732	8	8	6	6	2	P6_3/mmc	194	46.5556	8.01892	2.59815	5.94045	0.000265	0.223154	3.68222	12	10	4	-5.4994	-0.7368	-0.3509	-7.6339	48	1.61	2.18	75	7e-08	13	97	1040	594.22	445.78	8.99382	16.9083	37.468	1.69	112.411	1.55	1.09	-0.72	15.4903	11.4081	4.4796	5.05443
Cd	_2-12	Pt	0	0.463198	3.89972	-0.6732	8	8	6	6	2	P6_3/mmc	194	46.5556	8.01892	2.59815	5.94045	0.000265	0.223154	3.68222	12	10	4	-5.4994	-0.7368	-0.3509	-7.6339	48	1.61	2.18	75	7e-08	13	97	1040	594.22	445.78	8.99382	16.9083	37.468	1.69	112.411	1.55	1.09	-0.72	15.7229	20.6034	7.28511	5.08489
Cd	_2-12	Re	0	0.463198	3.89972	-0.6732	8	8	6	6	2	P6_3/mmc	194	46.5556	8.01892	2.59815	5.94045	0.000265	0.223154	3.68222	12	10	4	-5.4994	-0.7368	-0.3509	-7.6339	48	1.61	2.18	75	7e-08	13	97	1040	594.22	445.78	8.99382	16.9083	37.468	1.69	112.411	1.55	1.09	-0.72	30.122	20.5301	7.09929	5.13772
Cd	_2-12	Rh	0	0.463198	3.89972	-0.6732	8	8	6	6	2	P6_3/mmc	194	46.5556	8.01892	2.59815	5.94045	0.000265	0.223154	3.68222	12	10	4	-5.4994	-0.7368	-0.3509	-7.6339	48	1.61	2.18	75	7e-08	13	97	1040	594.22	445.78	8.99382	16.9083	37.468	1.69	112.411	1.55	1.09	-0.72	14.1989	12.0346	7.14604	5.16071
Cd	_2-12	Ru	0	0.463198	3.89972	-0.6732	8	8	6	6	2	P6_3/mmc	194	46.5556	8.01892	2.59815	5.94045	0.000265	0.223154	3.68222	12	10	4	-5.4994	-0.7368	-0.3509	-7.6339	48	1.61	2.18	75	7e-08	13	97	1040	594.22	445.78	8.99382	16.9083	37.468	1.69	112.411	1.55	1.09	-0.72	27.9036	12.0293	8.37186	5.06339
Cd	_2-12	Sc	0	0.463198	3.89972	-0.6732	8	8	6	6	2	P6_3/mmc	194	46.5556	8.01892	2.59815	5.94045	0.000265	0.223154	3.68222	12	10	4	-5.4994	-0.7368	-0.3509	-7.6339	48	1.61	2.18	75	7e-08	13	97	1040	594.22	445.78	8.99382	16.9083	37.468	1.69	112.411	1.55	1.09	-0.72	49.3879	3.02305	3.77515	5.01872
Cd	_2-12	Ta	0	0.463198	3.89972	-0.6732	8	8	6	6	2	P6_3/mmc	194	46.5556	8.01892	2.59815	5.94045	0.000265	0.223154	3.68222	12	10	4	-5.4994	-0.7368	-0.3509	-7.6339	48	1.61	2.18	75	7e-08	13	97	1040	594.22	445.78	8.99382	16.9083	37.468	1.69	112.411	1.55	1.09	-0.72	18.335	16.3878	6.03781	5.02768
Cd	_2-12	Tc	0	0.463198	3.89972	-0.6732	8	8	6	6	2	P6_3/mmc	194	46.5556	8.01892	2.59815	5.94045	0.000265	0.223154	3.68222	12	10	4	-5.4994	-0.7368	-0.3509	-7.6339	48	1.61	2.18	75	7e-08	13	97	1040	594.22	445.78	8.99382	16.9083	37.468	1.69	112.411	1.55	1.09	-0.72	29.1829	11.1526	8.13065	5.08758
Cd	_2-12	Ti	0	0.463198	3.89972	-0.6732	8	8	6	6	2	P6_3/mmc	194	46.5556	8.01892	2.59815	5.94045	0.000265	0.223154	3.68222	12	10	4	-5.4994	-0.7368	-0.3509	-7.6339	48	1.61	2.18	75	7e-08	13	97	1040	594.22	445.78	8.99382	16.9083	37.468	1.69	112.411	1.55	1.09	-0.72	34.7139	4.57944	6.013	4.9945
Cd	_2-12	V	0	0.463198	3.89972	-0.6732	8	8	6	6	2	P6_3/mmc	194	46.5556	8.01892	2.59815	5.94045	0.000265	0.223154	3.68222	12	10	4	-5.4994	-0.7368	-0.3509	-7.6339	48	1.61	2.18	75	7e-08	13	97	1040	594.22	445.78	8.99382	16.9083	37.468	1.69	112.411	1.55	1.09	-0.72	13.3996	6.3129	6.26286	4.97045
Cd	_2-12	W	0	0.463198	3.89972	-0.6732	8	8	6	6	2	P6_3/mmc	194	46.5556	8.01892	2.59815	5.94045	0.000265	0.223154	3.68222	12	10	4	-5.4994	-0.7368	-0.3509	-7.6339	48	1.61	2.18	75	7e-08	13	97	1040	594.22	445.78	8.99382	16.9083	37.468	1.69	112.411	1.55	1.09	-0.72	16.1914	18.854	7.38203	5.00332
Cd	_2-12	Y	0	0.463198	3.89972	-0.6732	8	8	6	6	2	P6_3/mmc	194	46.5556	8.01892	2.59815	5.94045	0.000265	0.223154	3.68222	12	10	4	-5.4994	-0.7368	-0.3509	-7.6339	48	1.61	2.18	75	7e-08	13	97	1040	594.22	445.78	8.99382	16.9083	37.468	1.69	112.411	1.55	1.09	-0.72	65.6941	4.49452	3.12641	5.02887
Cd	_2-12	Zn	0	0.463198	3.89972	-0.6732	8	8	6	6	2	P6_3/mmc	194	46.5556	8.01892	2.59815	5.94045	0.000265	0.223154	3.68222	12	10	4	-5.4994	-0.7368	-0.3509	-7.6339	48	1.61	2.18	75	7e-08	13	97	1040	594.22	445.78	8.99382	16.9083	37.468	1.69	112.411	1.55	1.09	-0.72	31.1149	6.98148	3.29833	5.85949
Cd	_2-12	Zr	0	0.463198	3.89972	-0.6732	8	8	6	6	2	P6_3/mmc	194	46.5556	8.01892	2.59815	5.94045	0.000265	0.223154	3.68222	12	10	4	-5.4994	-0.7368	-0.3509	-7.6339	48	1.61	2.18	75	7e-08	13	97	1040	594.22	445.78	8.99382	16.9083	37.468	1.69	112.411	1.55	1.09	-0.72	46.9993	6.44609	4.36232	5.03937
Cd	_221	Ag	0	0.450526	3.86563	-0.7222	5	6	4	2	1	P6_3/mmc	194	46.5556	8.01892	2.59815	5.94045	0.000265	0.223154	3.68222	12	10	4	-5.4994	-0.7368	-0.3509	-7.6339	48	1.61	2.18	75	7e-08	13	97	1040	594.22	445.78	8.99382	16.9083	37.468	1.69	112.411	1.55	1.09	-0.72	18.0049	9.94835	3.94068	5.06578
Cd	_221	Au	0	0.450526	3.86563	-0.7222	5	6	4	2	1	P6_3/mmc	194	46.5556	8.01892	2.59815	5.94045	0.000265	0.223154	3.68222	12	10	4	-5.4994	-0.7368	-0.3509	-7.6339	48	1.61	2.18	75	7e-08	13	97	1040	594.22	445.78	8.99382	16.9083	37.468	1.69	112.411	1.55	1.09	-0.72	18.1447	18.0257	5.84744	5.14389
Cd	_221	Cd	0	0.450526	3.86563	-0.7222	5	6	4	2	1	P6_3/mmc	194	46.5556	8.01892	2.59815	5.94045	0.000265	0.223154	3.68222	12	10	4	-5.4994	-0.7368	-0.3509	-7.6339	48	1.61	2.18	75	7e-08	13	97	1040	594.22	445.78	8.99382	16.9083	37.468	1.69	112.411	1.55	1.09	-0.72	46.5556	8.01892	2.59815	5.94045
Cd	_221	Co	0	0.450526	3.86563	-0.7222	5	6	4	2	1	P6_3/mmc	194	46.5556	8.01892	2.59815	5.94045	0.000265	0.223154	3.68222	12	10	4	-5.4994	-0.7368	-0.3509	-7.6339	48	1.61	2.18	75	7e-08	13	97	1040	594.22	445.78	8.99382	16.9083	37.468	1.69	112.411	1.55	1.09	-0.72	21.8447	8.95968	5.23998	5.07384
Cd	_221	Cr	0	0.450526	3.86563	-0.7222	5	6	4	2	1	P6_3/mmc	194	46.5556	8.01892	2.59815	5.94045	0.000265	0.223154	3.68222	12	10	4	-5.4994	-0.7368	-0.3509	-7.6339	48	1.61	2.18	75	7e-08	13	97	1040	594.22	445.78	8.99382	16.9083	37.468	1.69	112.411	1.55	1.09	-0.72	23.7395	7.27408	7.22912	4.93427
Cd	_221	Cu	0	0.450526	3.86563	-0.7222	5	6	4	2	1	P6_3/mmc	194	46.5556	8.01892	2.59815	5.94045	0.000265	0.223154	3.68222	12	10	4	-5.4994	-0.7368	-0.3509	-7.6339	48	1.61	2.18	75	7e-08	13	97	1040	594.22	445.78	8.99382	16.9083	37.468	1.69	112.411	1.55	1.09	-0.72	11.8719	8.88827	7.51859	5.07016
Cd	_221	Fe	0	0.450526	3.86563	-0.7222	5	6	4	2	1	P6_3/mmc	194	46.5556	8.01892	2.59815	5.94045	0.000265	0.223154	3.68222	12	10	4	-5.4994	-0.7368	-0.3509	-7.6339	48	1.61	2.18	75	7e-08	13	97	1040	594.22	445.78	8.99382	16.9083	37.468	1.69	112.411	1.55	1.09	-0.72	11.4538	8.09626	5.30148	4.94233
Cd	_221	Hf	0	0.450526	3.86563	-0.7222	5	6	4	2	1	P6_3/mmc	194	46.5556	8.01892	2.59815	5.94045	0.000265	0.223154	3.68222	12	10	4	-5.4994	-0.7368	-0.3509	-7.6339	48	1.61	2.18	75	7e-08	13	97	1040	594.22	445.78	8.99382	16.9083	37.468	1.69	112.411	1.55	1.09	-0.72	44.9647	13.1832	5.00781	4.96399
Cd	_221	Hg	0	0.450526	3.86563	-0.7222	5	6	4	2	1	P6_3/mmc	194	46.5556	8.01892	2.59815	5.94045	0.000265	0.223154	3.68222	12	10	4	-5.4994	-0.7368	-0.3509	-7.6339	48	1.61	2.18	75	7e-08	13	97	1040	594.22	445.78	8.99382	16.9083	37.468	1.69	112.411	1.55	1.09	-0.72	63.6459	10.4669	0.332021	4.94563
Cd	_221	Ir	0	0.450526	3.86563	-0.7222	5	6	4	2	1	P6_3/mmc	194	46.5556	8.01892	2.59815	5.94045	0.000265	0.223154	3.68222	12	10	4	-5.4994	-0.7368	-0.3509	-7.6339	48	1.61	2.18	75	7e-08	13	97	1040	594.22	445.78	8.99382	16.9083	37.468	1.69	112.411	1.55	1.09	-0.72	14.5546	21.9301	10.1566	5.119
Cd	_221	Lu	0	0.450526	3.86563	-0.7222	5	6	4	2	1	P6_3/mmc	194	46.5556	8.01892	2.59815	5.94045	0.000265	0.223154	3.68222	12	10	4	-5.4994	-0.7368	-0.3509	-7.6339	48	1.61	2.18	75	7e-08	13	97	1040	594.22	445.78	8.99382	16.9083	37.468	1.69	112.411	1.55	1.09	-0.72	58.8634	9.87166	2.88491	5.00748
Cd	_221	Mn	0	0.450526	3.86563	-0.7222	5	6	4	2	1	P6_3/mmc	194	46.5556	8.01892	2.59815	5.94045	0.000265	0.223154	3.68222	12	10	4	-5.4994	-0.7368	-0.3509	-7.6339	48	1.61	2.18	75	7e-08	13	97	1040	594.22	445.78	8.99382	16.9083	37.468	1.69	112.411	1.55	1.09	-0.72	320.085	8.26524	6.40044	5.08344
Cd	_221	Mo	0	0.450526	3.86563	-0.7222	5	6	4	2	1	P6_3/mmc	194	46.5556	8.01892	2.59815	5.94045	0.000265	0.223154	3.68222	12	10	4	-5.4994	-0.7368	-0.3509	-7.6339	48	1.61	2.18	75	7e-08	13	97	1040	594.22	445.78	8.99382	16.9083	37.468	1.69	112.411	1.55	1.09	-0.72	15.8916	10.0249	8.59875	4.96438
Cd	_221	Nb	0	0.450526	3.86563	-0.7222	5	6	4	2	1	P6_3/mmc	194	46.5556	8.01892	2.59815	5.94045	0.000265	0.223154	3.68222	12	10	4	-5.4994	-0.7368	-0.3509	-7.6339	48	1.61	2.18	75	7e-08	13	97	1040	594.22	445.78	8.99382	16.9083	37.468	1.69	112.411	1.55	1.09	-0.72	18.3058	8.42765	5.20789	5.0282
Cd	_221	Ni	0	0.450526	3.86563	-0.7222	5	6	4	2	1	P6_3/mmc	194	46.5556	8.01892	2.59815	5.94045	0.000265	0.223154	3.68222	12	10	4	-5.4994	-0.7368	-0.3509	-7.6339	48	1.61	2.18	75	7e-08	13	97	1040	594.22	445.78	8.99382	16.9083	37.468	1.69	112.411	1.55	1.09	-0.72	10.7721	9.04769	8.06383	5.1775
Cd	_221	Os	0	0.450526	3.86563	-0.7222	5	6	4	2	1	P6_3/mmc	194	46.5556	8.01892	2.59815	5.94045	0.000265	0.223154	3.68222	12	10	4	-5.4994	-0.7368	-0.3509	-7.6339	48	1.61	2.18	75	7e-08	13	97	1040	594.22	445.78	8.99382	16.9083	37.468	1.69	112.411	1.55	1.09	-0.72	28.711	22.0044	8.56779	5.09379
Cd	_221	Pd	0	0.450526	3.86563	-0.7222	5	6	4	2	1	P6_3/mmc	194	46.5556	8.01892	2.59815	5.94045	0.000265	0.223154	3.68222	12	10	4	-5.4994	-0.7368	-0.3509	-7.6339	48	1.61	2.18	75	7e-08	13	97	1040	594.22	445.78	8.99382	16.9083	37.468	1.69	112.411	1.55	1.09	-0.72	15.4903	11.4081	4.4796	5.05443
Cd	_221	Pt	0	0.450526	3.86563	-0.7222	5	6	4	2	1	P6_3/mmc	194	46.5556	8.01892	2.59815	5.94045	0.000265	0.223154	3.68222	12	10	4	-5.4994	-0.7368	-0.3509	-7.6339	48	1.61	2.18	75	7e-08	13	97	1040	594.22	445.78	8.99382	16.9083	37.468	1.69	112.411	1.55	1.09	-0.72	15.7229	20.6034	7.28511	5.08489
Cd	_221	Re	0	0.450526	3.86563	-0.7222	5	6	4	2	1	P6_3/mmc	194	46.5556	8.01892	2.59815	5.94045	0.000265	0.223154	3.68222	12	10	4	-5.4994	-0.7368	-0.3509	-7.6339	48	1.61	2.18	75	7e-08	13	97	1040	594.22	445.78	8.99382	16.9083	37.468	1.69	112.411	1.55	1.09	-0.72	30.122	20.5301	7.09929	5.13772
Cd	_221	Rh	0	0.450526	3.86563	-0.7222	5	6	4	2	1	P6_3/mmc	194	46.5556	8.01892	2.59815	5.94045	0.000265	0.223154	3.68222	12	10	4	-5.4994	-0.7368	-0.3509	-7.6339	48	1.61	2.18	75	7e-08	13	97	1040	594.22	445.78	8.99382	16.9083	37.468	1.69	112.411	1.55	1.09	-0.72	14.1989	12.0346	7.14604	5.16071
Cd	_221	Ru	0	0.450526	3.86563	-0.7222	5	6	4	2	1	P6_3/mmc	194	46.5556	8.01892	2.59815	5.94045	0.000265	0.223154	3.68222	12	10	4	-5.4994	-0.7368	-0.3509	-7.6339	48	1.61	2.18	75	7e-08	13	97	1040	594.22	445.78	8.99382	16.9083	37.468	1.69	112.411	1.55	1.09	-0.72	27.9036	12.0293	8.37186	5.06339
Cd	_221	Sc	0	0.450526	3.86563	-0.7222	5	6	4	2	1	P6_3/mmc	194	46.5556	8.01892	2.59815	5.94045	0.000265	0.223154	3.68222	12	10	4	-5.4994	-0.7368	-0.3509	-7.6339	48	1.61	2.18	75	7e-08	13	97	1040	594.22	445.78	8.99382	16.9083	37.468	1.69	112.411	1.55	1.09	-0.72	49.3879	3.02305	3.77515	5.01872
Cd	_221	Ta	0	0.450526	3.86563	-0.7222	5	6	4	2	1	P6_3/mmc	194	46.5556	8.01892	2.59815	5.94045	0.000265	0.223154	3.68222	12	10	4	-5.4994	-0.7368	-0.3509	-7.6339	48	1.61	2.18	75	7e-08	13	97	1040	594.22	445.78	8.99382	16.9083	37.468	1.69	112.411	1.55	1.09	-0.72	18.335	16.3878	6.03781	5.02768
Cd	_221	Tc	0	0.450526	3.86563	-0.7222	5	6	4	2	1	P6_3/mmc	194	46.5556	8.01892	2.59815	5.94045	0.000265	0.223154	3.68222	12	10	4	-5.4994	-0.7368	-0.3509	-7.6339	48	1.61	2.18	75	7e-08	13	97	1040	594.22	445.78	8.99382	16.9083	37.468	1.69	112.411	1.55	1.09	-0.72	29.1829	11.1526	8.13065	5.08758
Cd	_221	Ti	0	0.450526	3.86563	-0.7222	5	6	4	2	1	P6_3/mmc	194	46.5556	8.01892	2.59815	5.94045	0.000265	0.223154	3.68222	12	10	4	-5.4994	-0.7368	-0.3509	-7.6339	48	1.61	2.18	75	7e-08	13	97	1040	594.22	445.78	8.99382	16.9083	37.468	1.69	112.411	1.55	1.09	-0.72	34.7139	4.57944	6.013	4.9945
Cd	_221	V	0	0.450526	3.86563	-0.7222	5	6	4	2	1	P6_3/mmc	194	46.5556	8.01892	2.59815	5.94045	0.000265	0.223154	3.68222	12	10	4	-5.4994	-0.7368	-0.3509	-7.6339	48	1.61	2.18	75	7e-08	13	97	1040	594.22	445.78	8.99382	16.9083	37.468	1.69	112.411	1.55	1.09	-0.72	13.3996	6.3129	6.26286	4.97045
Cd	_221	W	0	0.450526	3.86563	-0.7222	5	6	4	2	1	P6_3/mmc	194	46.5556	8.01892	2.59815	5.94045	0.000265	0.223154	3.68222	12	10	4	-5.4994	-0.7368	-0.3509	-7.6339	48	1.61	2.18	75	7e-08	13	97	1040	594.22	445.78	8.99382	16.9083	37.468	1.69	112.411	1.55	1.09	-0.72	16.1914	18.854	7.38203	5.00332
Cd	_221	Y	0	0.450526	3.86563	-0.7222	5	6	4	2	1	P6_3/mmc	194	46.5556	8.01892	2.59815	5.94045	0.000265	0.223154	3.68222	12	10	4	-5.4994	-0.7368	-0.3509	-7.6339	48	1.61	2.18	75	7e-08	13	97	1040	594.22	445.78	8.99382	16.9083	37.468	1.69	112.411	1.55	1.09	-0.72	65.6941	4.49452	3.12641	5.02887
Cd	_221	Zn	0	0.450526	3.86563	-0.7222	5	6	4	2	1	P6_3/mmc	194	46.5556	8.01892	2.59815	5.94045	0.000265	0.223154	3.68222	12	10	4	-5.4994	-0.7368	-0.3509	-7.6339	48	1.61	2.18	75	7e-08	13	97	1040	594.22	445.78	8.99382	16.9083	37.468	1.69	112.411	1.55	1.09	-0.72	31.1149	6.98148	3.29833	5.85949
Cd	_221	Zr	0	0.450526	3.86563	-0.7222	5	6	4	2	1	P6_3/mmc	194	46.5556	8.01892	2.59815	5.94045	0.000265	0.223154	3.68222	12	10	4	-5.4994	-0.7368	-0.3509	-7.6339	48	1.61	2.18	75	7e-08	13	97	1040	594.22	445.78	8.99382	16.9083	37.468	1.69	112.411	1.55	1.09	-0.72	46.9993	6.44609	4.36232	5.03937
Co	_001	Ag	0.187359	2.10786	4.85767	0.3303	9	9	6	6	6	P6_3/mmc	194	21.8447	8.95968	5.23998	5.07384	3.21328	2.33881	4.51828	9	7	3	-3.9463	-3.9152	-5.1966	-1.6744	27	1.52	2	64	6e-08	6.67	100	3200	1768	1432	7.88101	17.0844	33.5	1.88	58.9332	1.35	0.768333	0.662265	18.0049	9.94835	3.94068	5.06578
Co	_001	Au	0.187359	2.10786	4.85767	0.3303	9	9	6	6	6	P6_3/mmc	194	21.8447	8.95968	5.23998	5.07384	3.21328	2.33881	4.51828	9	7	3	-3.9463	-3.9152	-5.1966	-1.6744	27	1.52	2	64	6e-08	6.67	100	3200	1768	1432	7.88101	17.0844	33.5	1.88	58.9332	1.35	0.768333	0.662265	18.1447	18.0257	5.84744	5.14389
Co	_001	Cd	0.187359	2.10786	4.85767	0.3303	9	9	6	6	6	P6_3/mmc	194	21.8447	8.95968	5.23998	5.07384	3.21328	2.33881	4.51828	9	7	3	-3.9463	-3.9152	-5.1966	-1.6744	27	1.52	2	64	6e-08	6.67	100	3200	1768	1432	7.88101	17.0844	33.5	1.88	58.9332	1.35	0.768333	0.662265	46.5556	8.01892	2.59815	5.94045
Co	_001	Co	0.187359	2.10786	4.85767	0.3303	9	9	6	6	6	P6_3/mmc	194	21.8447	8.95968	5.23998	5.07384	3.21328	2.33881	4.51828	9	7	3	-3.9463	-3.9152	-5.1966	-1.6744	27	1.52	2	64	6e-08	6.67	100	3200	1768	1432	7.88101	17.0844	33.5	1.88	58.9332	1.35	0.768333	0.662265	21.8447	8.95968	5.23998	5.07384
Co	_001	Cr	0.187359	2.10786	4.85767	0.3303	9	9	6	6	6	P6_3/mmc	194	21.8447	8.95968	5.23998	5.07384	3.21328	2.33881	4.51828	9	7	3	-3.9463	-3.9152	-5.1966	-1.6744	27	1.52	2	64	6e-08	6.67	100	3200	1768	1432	7.88101	17.0844	33.5	1.88	58.9332	1.35	0.768333	0.662265	23.7395	7.27408	7.22912	4.93427
Co	_001	Cu	0.187359	2.10786	4.85767	0.3303	9	9	6	6	6	P6_3/mmc	194	21.8447	8.95968	5.23998	5.07384	3.21328	2.33881	4.51828	9	7	3	-3.9463	-3.9152	-5.1966	-1.6744	27	1.52	2	64	6e-08	6.67	100	3200	1768	1432	7.88101	17.0844	33.5	1.88	58.9332	1.35	0.768333	0.662265	11.8719	8.88827	7.51859	5.07016
Co	_001	Fe	0.187359	2.10786	4.85767	0.3303	9	9	6	6	6	P6_3/mmc	194	21.8447	8.95968	5.23998	5.07384	3.21328	2.33881	4.51828	9	7	3	-3.9463	-3.9152	-5.1966	-1.6744	27	1.52	2	64	6e-08	6.67	100	3200	1768	1432	7.88101	17.0844	33.5	1.88	58.9332	1.35	0.768333	0.662265	11.4538	8.09626	5.30148	4.94233
Co	_001	Hf	0.187359	2.10786	4.85767	0.3303	9	9	6	6	6	P6_3/mmc	194	21.8447	8.95968	5.23998	5.07384	3.21328	2.33881	4.51828	9	7	3	-3.9463	-3.9152	-5.1966	-1.6744	27	1.52	2	64	6e-08	6.67	100	3200	1768	1432	7.88101	17.0844	33.5	1.88	58.9332	1.35	0.768333	0.662265	44.9647	13.1832	5.00781	4.96399
Co	_001	Hg	0.187359	2.10786	4.85767	0.3303	9	9	6	6	6	P6_3/mmc	194	21.8447	8.95968	5.23998	5.07384	3.21328	2.33881	4.51828	9	7	3	-3.9463	-3.9152	-5.1966	-1.6744	27	1.52	2	64	6e-08	6.67	100	3200	1768	1432	7.88101	17.0844	33.5	1.88	58.9332	1.35	0.768333	0.662265	63.6459	10.4669	0.332021	4.94563
Co	_001	Ir	0.187359	2.10786	4.85767	0.3303	9	9	6	6	6	P6_3/mmc	194	21.8447	8.95968	5.23998	5.07384	3.21328	2.33881	4.51828	9	7	3	-3.9463	-3.9152	-5.1966	-1.6744	27	1.52	2	64	6e-08	6.67	100	3200	1768	1432	7.88101	17.0844	33.5	1.88	58.9332	1.35	0.768333	0.662265	14.5546	21.9301	10.1566	5.119
Co	_001	Lu	0.187359	2.10786	4.85767	0.3303	9	9	6	6	6	P6_3/mmc	194	21.8447	8.95968	5.23998	5.07384	3.21328	2.33881	4.51828	9	7	3	-3.9463	-3.9152	-5.1966	-1.6744	27	1.52	2	64	6e-08	6.67	100	3200	1768	1432	7.88101	17.0844	33.5	1.88	58.9332	1.35	0.768333	0.662265	58.8634	9.87166	2.88491	5.00748
Co	_001	Mn	0.187359	2.10786	4.85767	0.3303	9	9	6	6	6	P6_3/mmc	194	21.8447	8.95968	5.23998	5.07384	3.21328	2.33881	4.51828	9	7	3	-3.9463	-3.9152	-5.1966	-1.6744	27	1.52	2	64	6e-08	6.67	100	3200	1768	1432	7.88101	17.0844	33.5	1.88	58.9332	1.35	0.768333	0.662265	320.085	8.26524	6.40044	5.08344
Co	_001	Mo	0.187359	2.10786	4.85767	0.3303	9	9	6	6	6	P6_3/mmc	194	21.8447	8.95968	5.23998	5.07384	3.21328	2.33881	4.51828	9	7	3	-3.9463	-3.9152	-5.1966	-1.6744	27	1.52	2	64	6e-08	6.67	100	3200	1768	1432	7.88101	17.0844	33.5	1.88	58.9332	1.35	0.768333	0.662265	15.8916	10.0249	8.59875	4.96438
Co	_001	Nb	0.187359	2.10786	4.85767	0.3303	9	9	6	6	6	P6_3/mmc	194	21.8447	8.95968	5.23998	5.07384	3.21328	2.33881	4.51828	9	7	3	-3.9463	-3.9152	-5.1966	-1.6744	27	1.52	2	64	6e-08	6.67	100	3200	1768	1432	7.88101	17.0844	33.5	1.88	58.9332	1.35	0.768333	0.662265	18.3058	8.42765	5.20789	5.0282
Co	_001	Ni	0.187359	2.10786	4.85767	0.3303	9	9	6	6	6	P6_3/mmc	194	21.8447	8.95968	5.23998	5.07384	3.21328	2.33881	4.51828	9	7	3	-3.9463	-3.9152	-5.1966	-1.6744	27	1.52	2	64	6e-08	6.67	100	3200	1768	1432	7.88101	17.0844	33.5	1.88	58.9332	1.35	0.768333	0.662265	10.7721	9.04769	8.06383	5.1775
Co	_001	Os	0.187359	2.10786	4.85767	0.3303	9	9	6	6	6	P6_3/mmc	194	21.8447	8.95968	5.23998	5.07384	3.21328	2.33881	4.51828	9	7	3	-3.9463	-3.9152	-5.1966	-1.6744	27	1.52	2	64	6e-08	6.67	100	3200	1768	1432	7.88101	17.0844	33.5	1.88	58.9332	1.35	0.768333	0.662265	28.711	22.0044	8.56779	5.09379
Co	_001	Pd	0.187359	2.10786	4.85767	0.3303	9	9	6	6	6	P6_3/mmc	194	21.8447	8.95968	5.23998	5.07384	3.21328	2.33881	4.51828	9	7	3	-3.9463	-3.9152	-5.1966	-1.6744	27	1.52	2	64	6e-08	6.67	100	3200	1768	1432	7.88101	17.0844	33.5	1.88	58.9332	1.35	0.768333	0.662265	15.4903	11.4081	4.4796	5.05443
Co	_001	Pt	0.187359	2.10786	4.85767	0.3303	9	9	6	6	6	P6_3/mmc	194	21.8447	8.95968	5.23998	5.07384	3.21328	2.33881	4.51828	9	7	3	-3.9463	-3.9152	-5.1966	-1.6744	27	1.52	2	64	6e-08	6.67	100	3200	1768	1432	7.88101	17.0844	33.5	1.88	58.9332	1.35	0.768333	0.662265	15.7229	20.6034	7.28511	5.08489
Co	_001	Re	0.187359	2.10786	4.85767	0.3303	9	9	6	6	6	P6_3/mmc	194	21.8447	8.95968	5.23998	5.07384	3.21328	2.33881	4.51828	9	7	3	-3.9463	-3.9152	-5.1966	-1.6744	27	1.52	2	64	6e-08	6.67	100	3200	1768	1432	7.88101	17.0844	33.5	1.88	58.9332	1.35	0.768333	0.662265	30.122	20.5301	7.09929	5.13772
Co	_001	Rh	0.187359	2.10786	4.85767	0.3303	9	9	6	6	6	P6_3/mmc	194	21.8447	8.95968	5.23998	5.07384	3.21328	2.33881	4.51828	9	7	3	-3.9463	-3.9152	-5.1966	-1.6744	27	1.52	2	64	6e-08	6.67	100	3200	1768	1432	7.88101	17.0844	33.5	1.88	58.9332	1.35	0.768333	0.662265	14.1989	12.0346	7.14604	5.16071
Co	_001	Ru	0.187359	2.10786	4.85767	0.3303	9	9	6	6	6	P6_3/mmc	194	21.8447	8.95968	5.23998	5.07384	3.21328	2.33881	4.51828	9	7	3	-3.9463	-3.9152	-5.1966	-1.6744	27	1.52	2	64	6e-08	6.67	100	3200	1768	1432	7.88101	17.0844	33.5	1.88	58.9332	1.35	0.768333	0.662265	27.9036	12.0293	8.37186	5.06339
Co	_001	Sc	0.187359	2.10786	4.85767	0.3303	9	9	6	6	6	P6_3/mmc	194	21.8447	8.95968	5.23998	5.07384	3.21328	2.33881	4.51828	9	7	3	-3.9463	-3.9152	-5.1966	-1.6744	27	1.52	2	64	6e-08	6.67	100	3200	1768	1432	7.88101	17.0844	33.5	1.88	58.9332	1.35	0.768333	0.662265	49.3879	3.02305	3.77515	5.01872
Co	_001	Ta	0.187359	2.10786	4.85767	0.3303	9	9	6	6	6	P6_3/mmc	194	21.8447	8.95968	5.23998	5.07384	3.21328	2.33881	4.51828	9	7	3	-3.9463	-3.9152	-5.1966	-1.6744	27	1.52	2	64	6e-08	6.67	100	3200	1768	1432	7.88101	17.0844	33.5	1.88	58.9332	1.35	0.768333	0.662265	18.335	16.3878	6.03781	5.02768
Co	_001	Tc	0.187359	2.10786	4.85767	0.3303	9	9	6	6	6	P6_3/mmc	194	21.8447	8.95968	5.23998	5.07384	3.21328	2.33881	4.51828	9	7	3	-3.9463	-3.9152	-5.1966	-1.6744	27	1.52	2	64	6e-08	6.67	100	3200	1768	1432	7.88101	17.0844	33.5	1.88	58.9332	1.35	0.768333	0.662265	29.1829	11.1526	8.13065	5.08758
Co	_001	Ti	0.187359	2.10786	4.85767	0.3303	9	9	6	6	6	P6_3/mmc	194	21.8447	8.95968	5.23998	5.07384	3.21328	2.33881	4.51828	9	7	3	-3.9463	-3.9152	-5.1966	-1.6744	27	1.52	2	64	6e-08	6.67	100	3200	1768	1432	7.88101	17.0844	33.5	1.88	58.9332	1.35	0.768333	0.662265	34.7139	4.57944	6.013	4.9945
Co	_001	V	0.187359	2.10786	4.85767	0.3303	9	9	6	6	6	P6_3/mmc	194	21.8447	8.95968	5.23998	5.07384	3.21328	2.33881	4.51828	9	7	3	-3.9463	-3.9152	-5.1966	-1.6744	27	1.52	2	64	6e-08	6.67	100	3200	1768	1432	7.88101	17.0844	33.5	1.88	58.9332	1.35	0.768333	0.662265	13.3996	6.3129	6.26286	4.97045
Co	_001	W	0.187359	2.10786	4.85767	0.3303	9	9	6	6	6	P6_3/mmc	194	21.8447	8.95968	5.23998	5.07384	3.21328	2.33881	4.51828	9	7	3	-3.9463	-3.9152	-5.1966	-1.6744	27	1.52	2	64	6e-08	6.67	100	3200	1768	1432	7.88101	17.0844	33.5	1.88	58.9332	1.35	0.768333	0.662265	16.1914	18.854	7.38203	5.00332
Co	_001	Y	0.187359	2.10786	4.85767	0.3303	9	9	6	6	6	P6_3/mmc	194	21.8447	8.95968	5.23998	5.07384	3.21328	2.33881	4.51828	9	7	3	-3.9463	-3.9152	-5.1966	-1.6744	27	1.52	2	64	6e-08	6.67	100	3200	1768	1432	7.88101	17.0844	33.5	1.88	58.9332	1.35	0.768333	0.662265	65.6941	4.49452	3.12641	5.02887
Co	_001	Zn	0.187359	2.10786	4.85767	0.3303	9	9	6	6	6	P6_3/mmc	194	21.8447	8.95968	5.23998	5.07384	3.21328	2.33881	4.51828	9	7	3	-3.9463	-3.9152	-5.1966	-1.6744	27	1.52	2	64	6e-08	6.67	100	3200	1768	1432	7.88101	17.0844	33.5	1.88	58.9332	1.35	0.768333	0.662265	31.1149	6.98148	3.29833	5.85949
Co	_001	Zr	0.187359	2.10786	4.85767	0.3303	9	9	6	6	6	P6_3/mmc	194	21.8447	8.95968	5.23998	5.07384	3.21328	2.33881	4.51828	9	7	3	-3.9463	-3.9152	-5.1966	-1.6744	27	1.52	2	64	6e-08	6.67	100	3200	1768	1432	7.88101	17.0844	33.5	1.88	58.9332	1.35	0.768333	0.662265	46.9993	6.44609	4.36232	5.03937
Co	_100	Ag	0.265341	2.25704	4.5464	0.469637	8	8	6	2	2	P6_3/mmc	194	21.8447	8.95968	5.23998	5.07384	3.21328	2.33881	4.51828	9	7	3	-3.9463	-3.9152	-5.1966	-1.6744	27	1.52	2	64	6e-08	6.67	100	3200	1768	1432	7.88101	17.0844	33.5	1.88	58.9332	1.35	0.768333	0.662265	18.0049	9.94835	3.94068	5.06578
Co	_100	Au	0.265341	2.25704	4.5464	0.469637	8	8	6	2	2	P6_3/mmc	194	21.8447	8.95968	5.23998	5.07384	3.21328	2.33881	4.51828	9	7	3	-3.9463	-3.9152	-5.1966	-1.6744	27	1.52	2	64	6e-08	6.67	100	3200	1768	1432	7.88101	17.0844	33.5	1.88	58.9332	1.35	0.768333	0.662265	18.1447	18.0257	5.84744	5.14389
Co	_100	Cd	0.265341	2.25704	4.5464	0.469637	8	8	6	2	2	P6_3/mmc	194	21.8447	8.95968	5.23998	5.07384	3.21328	2.33881	4.51828	9	7	3	-3.9463	-3.9152	-5.1966	-1.6744	27	1.52	2	64	6e-08	6.67	100	3200	1768	1432	7.88101	17.0844	33.5	1.88	58.9332	1.35	0.768333	0.662265	46.5556	8.01892	2.59815	5.94045
Co	_100	Co	0.265341	2.25704	4.5464	0.469637	8	8	6	2	2	P6_3/mmc	194	21.8447	8.95968	5.23998	5.07384	3.21328	2.33881	4.51828	9	7	3	-3.9463	-3.9152	-5.1966	-1.6744	27	1.52	2	64	6e-08	6.67	100	3200	1768	1432	7.88101	17.0844	33.5	1.88	58.9332	1.35	0.768333	0.662265	21.8447	8.95968	5.23998	5.07384
Co	_100	Cr	0.265341	2.25704	4.5464	0.469637	8	8	6	2	2	P6_3/mmc	194	21.8447	8.95968	5.23998	5.07384	3.21328	2.33881	4.51828	9	7	3	-3.9463	-3.9152	-5.1966	-1.6744	27	1.52	2	64	6e-08	6.67	100	3200	1768	1432	7.88101	17.0844	33.5	1.88	58.9332	1.35	0.768333	0.662265	23.7395	7.27408	7.22912	4.93427
Co	_100	Cu	0.265341	2.25704	4.5464	0.469637	8	8	6	2	2	P6_3/mmc	194	21.8447	8.95968	5.23998	5.07384	3.21328	2.33881	4.51828	9	7	3	-3.9463	-3.9152	-5.1966	-1.6744	27	1.52	2	64	6e-08	6.67	100	3200	1768	1432	7.88101	17.0844	33.5	1.88	58.9332	1.35	0.768333	0.662265	11.8719	8.88827	7.51859	5.07016
Co	_100	Fe	0.265341	2.25704	4.5464	0.469637	8	8	6	2	2	P6_3/mmc	194	21.8447	8.95968	5.23998	5.07384	3.21328	2.33881	4.51828	9	7	3	-3.9463	-3.9152	-5.1966	-1.6744	27	1.52	2	64	6e-08	6.67	100	3200	1768	1432	7.88101	17.0844	33.5	1.88	58.9332	1.35	0.768333	0.662265	11.4538	8.09626	5.30148	4.94233
Co	_100	Hf	0	2.25704	4.5464	0.469637	8	8	6	2	2	P6_3/mmc	194	21.8447	8.95968	5.23998	5.07384	3.21328	2.33881	4.51828	9	7	3	-3.9463	-3.9152	-5.1966	-1.6744	27	1.52	2	64	6e-08	6.67	100	3200	1768	1432	7.88101	17.0844	33.5	1.88	58.9332	1.35	0.768333	0.662265	44.9647	13.1832	5.00781	4.96399
Co	_100	Hg	0.265341	2.25704	4.5464	0.469637	8	8	6	2	2	P6_3/mmc	194	21.8447	8.95968	5.23998	5.07384	3.21328	2.33881	4.51828	9	7	3	-3.9463	-3.9152	-5.1966	-1.6744	27	1.52	2	64	6e-08	6.67	100	3200	1768	1432	7.88101	17.0844	33.5	1.88	58.9332	1.35	0.768333	0.662265	63.6459	10.4669	0.332021	4.94563
Co	_100	Ir	0.265341	2.25704	4.5464	0.469637	8	8	6	2	2	P6_3/mmc	194	21.8447	8.95968	5.23998	5.07384	3.21328	2.33881	4.51828	9	7	3	-3.9463	-3.9152	-5.1966	-1.6744	27	1.52	2	64	6e-08	6.67	100	3200	1768	1432	7.88101	17.0844	33.5	1.88	58.9332	1.35	0.768333	0.662265	14.5546	21.9301	10.1566	5.119
Co	_100	Lu	0	2.25704	4.5464	0.469637	8	8	6	2	2	P6_3/mmc	194	21.8447	8.95968	5.23998	5.07384	3.21328	2.33881	4.51828	9	7	3	-3.9463	-3.9152	-5.1966	-1.6744	27	1.52	2	64	6e-08	6.67	100	3200	1768	1432	7.88101	17.0844	33.5	1.88	58.9332	1.35	0.768333	0.662265	58.8634	9.87166	2.88491	5.00748
Co	_100	Mn	0.265341	2.25704	4.5464	0.469637	8	8	6	2	2	P6_3/mmc	194	21.8447	8.95968	5.23998	5.07384	3.21328	2.33881	4.51828	9	7	3	-3.9463	-3.9152	-5.1966	-1.6744	27	1.52	2	64	6e-08	6.67	100	3200	1768	1432	7.88101	17.0844	33.5	1.88	58.9332	1.35	0.768333	0.662265	320.085	8.26524	6.40044	5.08344
Co	_100	Mo	0.265341	2.25704	4.5464	0.469637	8	8	6	2	2	P6_3/mmc	194	21.8447	8.95968	5.23998	5.07384	3.21328	2.33881	4.51828	9	7	3	-3.9463	-3.9152	-5.1966	-1.6744	27	1.52	2	64	6e-08	6.67	100	3200	1768	1432	7.88101	17.0844	33.5	1.88	58.9332	1.35	0.768333	0.662265	15.8916	10.0249	8.59875	4.96438
Co	_100	Nb	0.265341	2.25704	4.5464	0.469637	8	8	6	2	2	P6_3/mmc	194	21.8447	8.95968	5.23998	5.07384	3.21328	2.33881	4.51828	9	7	3	-3.9463	-3.9152	-5.1966	-1.6744	27	1.52	2	64	6e-08	6.67	100	3200	1768	1432	7.88101	17.0844	33.5	1.88	58.9332	1.35	0.768333	0.662265	18.3058	8.42765	5.20789	5.0282
Co	_100	Ni	0.265341	2.25704	4.5464	0.469637	8	8	6	2	2	P6_3/mmc	194	21.8447	8.95968	5.23998	5.07384	3.21328	2.33881	4.51828	9	7	3	-3.9463	-3.9152	-5.1966	-1.6744	27	1.52	2	64	6e-08	6.67	100	3200	1768	1432	7.88101	17.0844	33.5	1.88	58.9332	1.35	0.768333	0.662265	10.7721	9.04769	8.06383	5.1775
Co	_100	Os	0.265341	2.25704	4.5464	0.469637	8	8	6	2	2	P6_3/mmc	194	21.8447	8.95968	5.23998	5.07384	3.21328	2.33881	4.51828	9	7	3	-3.9463	-3.9152	-5.1966	-1.6744	27	1.52	2	64	6e-08	6.67	100	3200	1768	1432	7.88101	17.0844	33.5	1.88	58.9332	1.35	0.768333	0.662265	28.711	22.0044	8.56779	5.09379
Co	_100	Pd	0.265341	2.25704	4.5464	0.469637	8	8	6	2	2	P6_3/mmc	194	21.8447	8.95968	5.23998	5.07384	3.21328	2.33881	4.51828	9	7	3	-3.9463	-3.9152	-5.1966	-1.6744	27	1.52	2	64	6e-08	6.67	100	3200	1768	1432	7.88101	17.0844	33.5	1.88	58.9332	1.35	0.768333	0.662265	15.4903	11.4081	4.4796	5.05443
Co	_100	Pt	0.265341	2.25704	4.5464	0.469637	8	8	6	2	2	P6_3/mmc	194	21.8447	8.95968	5.23998	5.07384	3.21328	2.33881	4.51828	9	7	3	-3.9463	-3.9152	-5.1966	-1.6744	27	1.52	2	64	6e-08	6.67	100	3200	1768	1432	7.88101	17.0844	33.5	1.88	58.9332	1.35	0.768333	0.662265	15.7229	20.6034	7.28511	5.08489
Co	_100	Re	0.265341	2.25704	4.5464	0.469637	8	8	6	2	2	P6_3/mmc	194	21.8447	8.95968	5.23998	5.07384	3.21328	2.33881	4.51828	9	7	3	-3.9463	-3.9152	-5.1966	-1.6744	27	1.52	2	64	6e-08	6.67	100	3200	1768	1432	7.88101	17.0844	33.5	1.88	58.9332	1.35	0.768333	0.662265	30.122	20.5301	7.09929	5.13772
Co	_100	Rh	0.265341	2.25704	4.5464	0.469637	8	8	6	2	2	P6_3/mmc	194	21.8447	8.95968	5.23998	5.07384	3.21328	2.33881	4.51828	9	7	3	-3.9463	-3.9152	-5.1966	-1.6744	27	1.52	2	64	6e-08	6.67	100	3200	1768	1432	7.88101	17.0844	33.5	1.88	58.9332	1.35	0.768333	0.662265	14.1989	12.0346	7.14604	5.16071
Co	_100	Ru	0.265341	2.25704	4.5464	0.469637	8	8	6	2	2	P6_3/mmc	194	21.8447	8.95968	5.23998	5.07384	3.21328	2.33881	4.51828	9	7	3	-3.9463	-3.9152	-5.1966	-1.6744	27	1.52	2	64	6e-08	6.67	100	3200	1768	1432	7.88101	17.0844	33.5	1.88	58.9332	1.35	0.768333	0.662265	27.9036	12.0293	8.37186	5.06339
Co	_100	Sc	0	2.25704	4.5464	0.469637	8	8	6	2	2	P6_3/mmc	194	21.8447	8.95968	5.23998	5.07384	3.21328	2.33881	4.51828	9	7	3	-3.9463	-3.9152	-5.1966	-1.6744	27	1.52	2	64	6e-08	6.67	100	3200	1768	1432	7.88101	17.0844	33.5	1.88	58.9332	1.35	0.768333	0.662265	49.3879	3.02305	3.77515	5.01872
Co	_100	Ta	0.265341	2.25704	4.5464	0.469637	8	8	6	2	2	P6_3/mmc	194	21.8447	8.95968	5.23998	5.07384	3.21328	2.33881	4.51828	9	7	3	-3.9463	-3.9152	-5.1966	-1.6744	27	1.52	2	64	6e-08	6.67	100	3200	1768	1432	7.88101	17.0844	33.5	1.88	58.9332	1.35	0.768333	0.662265	18.335	16.3878	6.03781	5.02768
Co	_100	Tc	0.265341	2.25704	4.5464	0.469637	8	8	6	2	2	P6_3/mmc	194	21.8447	8.95968	5.23998	5.07384	3.21328	2.33881	4.51828	9	7	3	-3.9463	-3.9152	-5.1966	-1.6744	27	1.52	2	64	6e-08	6.67	100	3200	1768	1432	7.88101	17.0844	33.5	1.88	58.9332	1.35	0.768333	0.662265	29.1829	11.1526	8.13065	5.08758
Co	_100	Ti	0.265341	2.25704	4.5464	0.469637	8	8	6	2	2	P6_3/mmc	194	21.8447	8.95968	5.23998	5.07384	3.21328	2.33881	4.51828	9	7	3	-3.9463	-3.9152	-5.1966	-1.6744	27	1.52	2	64	6e-08	6.67	100	3200	1768	1432	7.88101	17.0844	33.5	1.88	58.9332	1.35	0.768333	0.662265	34.7139	4.57944	6.013	4.9945
Co	_100	V	0.265341	2.25704	4.5464	0.469637	8	8	6	2	2	P6_3/mmc	194	21.8447	8.95968	5.23998	5.07384	3.21328	2.33881	4.51828	9	7	3	-3.9463	-3.9152	-5.1966	-1.6744	27	1.52	2	64	6e-08	6.67	100	3200	1768	1432	7.88101	17.0844	33.5	1.88	58.9332	1.35	0.768333	0.662265	13.3996	6.3129	6.26286	4.97045
Co	_100	W	0.265341	2.25704	4.5464	0.469637	8	8	6	2	2	P6_3/mmc	194	21.8447	8.95968	5.23998	5.07384	3.21328	2.33881	4.51828	9	7	3	-3.9463	-3.9152	-5.1966	-1.6744	27	1.52	2	64	6e-08	6.67	100	3200	1768	1432	7.88101	17.0844	33.5	1.88	58.9332	1.35	0.768333	0.662265	16.1914	18.854	7.38203	5.00332
Co	_100	Y	0	2.25704	4.5464	0.469637	8	8	6	2	2	P6_3/mmc	194	21.8447	8.95968	5.23998	5.07384	3.21328	2.33881	4.51828	9	7	3	-3.9463	-3.9152	-5.1966	-1.6744	27	1.52	2	64	6e-08	6.67	100	3200	1768	1432	7.88101	17.0844	33.5	1.88	58.9332	1.35	0.768333	0.662265	65.6941	4.49452	3.12641	5.02887
Co	_100	Zn	0.265341	2.25704	4.5464	0.469637	8	8	6	2	2	P6_3/mmc	194	21.8447	8.95968	5.23998	5.07384	3.21328	2.33881	4.51828	9	7	3	-3.9463	-3.9152	-5.1966	-1.6744	27	1.52	2	64	6e-08	6.67	100	3200	1768	1432	7.88101	17.0844	33.5	1.88	58.9332	1.35	0.768333	0.662265	31.1149	6.98148	3.29833	5.85949
Co	_100	Zr	0	2.25704	4.5464	0.469637	8	8	6	2	2	P6_3/mmc	194	21.8447	8.95968	5.23998	5.07384	3.21328	2.33881	4.51828	9	7	3	-3.9463	-3.9152	-5.1966	-1.6744	27	1.52	2	64	6e-08	6.67	100	3200	1768	1432	7.88101	17.0844	33.5	1.88	58.9332	1.35	0.768333	0.662265	46.9993	6.44609	4.36232	5.03937
Co	_101	Ag	0.315712	2.40238	4.56559	0.4369	8	8	5	5	2	P6_3/mmc	194	21.8447	8.95968	5.23998	5.07384	3.21328	2.33881	4.51828	9	7	3	-3.9463	-3.9152	-5.1966	-1.6744	27	1.52	2	64	6e-08	6.67	100	3200	1768	1432	7.88101	17.0844	33.5	1.88	58.9332	1.35	0.768333	0.662265	18.0049	9.94835	3.94068	5.06578
Co	_101	Au	0.315712	2.40238	4.56559	0.4369	8	8	5	5	2	P6_3/mmc	194	21.8447	8.95968	5.23998	5.07384	3.21328	2.33881	4.51828	9	7	3	-3.9463	-3.9152	-5.1966	-1.6744	27	1.52	2	64	6e-08	6.67	100	3200	1768	1432	7.88101	17.0844	33.5	1.88	58.9332	1.35	0.768333	0.662265	18.1447	18.0257	5.84744	5.14389
Co	_101	Cd	0.315712	2.40238	4.56559	0.4369	8	8	5	5	2	P6_3/mmc	194	21.8447	8.95968	5.23998	5.07384	3.21328	2.33881	4.51828	9	7	3	-3.9463	-3.9152	-5.1966	-1.6744	27	1.52	2	64	6e-08	6.67	100	3200	1768	1432	7.88101	17.0844	33.5	1.88	58.9332	1.35	0.768333	0.662265	46.5556	8.01892	2.59815	5.94045
Co	_101	Co	0.315712	2.40238	4.56559	0.4369	8	8	5	5	2	P6_3/mmc	194	21.8447	8.95968	5.23998	5.07384	3.21328	2.33881	4.51828	9	7	3	-3.9463	-3.9152	-5.1966	-1.6744	27	1.52	2	64	6e-08	6.67	100	3200	1768	1432	7.88101	17.0844	33.5	1.88	58.9332	1.35	0.768333	0.662265	21.8447	8.95968	5.23998	5.07384
Co	_101	Cr	0.315712	2.40238	4.56559	0.4369	8	8	5	5	2	P6_3/mmc	194	21.8447	8.95968	5.23998	5.07384	3.21328	2.33881	4.51828	9	7	3	-3.9463	-3.9152	-5.1966	-1.6744	27	1.52	2	64	6e-08	6.67	100	3200	1768	1432	7.88101	17.0844	33.5	1.88	58.9332	1.35	0.768333	0.662265	23.7395	7.27408	7.22912	4.93427
Co	_101	Cu	0.315712	2.40238	4.56559	0.4369	8	8	5	5	2	P6_3/mmc	194	21.8447	8.95968	5.23998	5.07384	3.21328	2.33881	4.51828	9	7	3	-3.9463	-3.9152	-5.1966	-1.6744	27	1.52	2	64	6e-08	6.67	100	3200	1768	1432	7.88101	17.0844	33.5	1.88	58.9332	1.35	0.768333	0.662265	11.8719	8.88827	7.51859	5.07016
Co	_101	Fe	0.315712	2.40238	4.56559	0.4369	8	8	5	5	2	P6_3/mmc	194	21.8447	8.95968	5.23998	5.07384	3.21328	2.33881	4.51828	9	7	3	-3.9463	-3.9152	-5.1966	-1.6744	27	1.52	2	64	6e-08	6.67	100	3200	1768	1432	7.88101	17.0844	33.5	1.88	58.9332	1.35	0.768333	0.662265	11.4538	8.09626	5.30148	4.94233
Co	_101	Hf	0.315712	2.40238	4.56559	0.4369	8	8	5	5	2	P6_3/mmc	194	21.8447	8.95968	5.23998	5.07384	3.21328	2.33881	4.51828	9	7	3	-3.9463	-3.9152	-5.1966	-1.6744	27	1.52	2	64	6e-08	6.67	100	3200	1768	1432	7.88101	17.0844	33.5	1.88	58.9332	1.35	0.768333	0.662265	44.9647	13.1832	5.00781	4.96399
Co	_101	Hg	0.315712	2.40238	4.56559	0.4369	8	8	5	5	2	P6_3/mmc	194	21.8447	8.95968	5.23998	5.07384	3.21328	2.33881	4.51828	9	7	3	-3.9463	-3.9152	-5.1966	-1.6744	27	1.52	2	64	6e-08	6.67	100	3200	1768	1432	7.88101	17.0844	33.5	1.88	58.9332	1.35	0.768333	0.662265	63.6459	10.4669	0.332021	4.94563
Co	_101	Ir	0.315712	2.40238	4.56559	0.4369	8	8	5	5	2	P6_3/mmc	194	21.8447	8.95968	5.23998	5.07384	3.21328	2.33881	4.51828	9	7	3	-3.9463	-3.9152	-5.1966	-1.6744	27	1.52	2	64	6e-08	6.67	100	3200	1768	1432	7.88101	17.0844	33.5	1.88	58.9332	1.35	0.768333	0.662265	14.5546	21.9301	10.1566	5.119
Co	_101	Lu	0	2.40238	4.56559	0.4369	8	8	5	5	2	P6_3/mmc	194	21.8447	8.95968	5.23998	5.07384	3.21328	2.33881	4.51828	9	7	3	-3.9463	-3.9152	-5.1966	-1.6744	27	1.52	2	64	6e-08	6.67	100	3200	1768	1432	7.88101	17.0844	33.5	1.88	58.9332	1.35	0.768333	0.662265	58.8634	9.87166	2.88491	5.00748
Co	_101	Mn	0.315712	2.40238	4.56559	0.4369	8	8	5	5	2	P6_3/mmc	194	21.8447	8.95968	5.23998	5.07384	3.21328	2.33881	4.51828	9	7	3	-3.9463	-3.9152	-5.1966	-1.6744	27	1.52	2	64	6e-08	6.67	100	3200	1768	1432	7.88101	17.0844	33.5	1.88	58.9332	1.35	0.768333	0.662265	320.085	8.26524	6.40044	5.08344
Co	_101	Mo	0.315712	2.40238	4.56559	0.4369	8	8	5	5	2	P6_3/mmc	194	21.8447	8.95968	5.23998	5.07384	3.21328	2.33881	4.51828	9	7	3	-3.9463	-3.9152	-5.1966	-1.6744	27	1.52	2	64	6e-08	6.67	100	3200	1768	1432	7.88101	17.0844	33.5	1.88	58.9332	1.35	0.768333	0.662265	15.8916	10.0249	8.59875	4.96438
Co	_101	Nb	0.315712	2.40238	4.56559	0.4369	8	8	5	5	2	P6_3/mmc	194	21.8447	8.95968	5.23998	5.07384	3.21328	2.33881	4.51828	9	7	3	-3.9463	-3.9152	-5.1966	-1.6744	27	1.52	2	64	6e-08	6.67	100	3200	1768	1432	7.88101	17.0844	33.5	1.88	58.9332	1.35	0.768333	0.662265	18.3058	8.42765	5.20789	5.0282
Co	_101	Ni	0.315712	2.40238	4.56559	0.4369	8	8	5	5	2	P6_3/mmc	194	21.8447	8.95968	5.23998	5.07384	3.21328	2.33881	4.51828	9	7	3	-3.9463	-3.9152	-5.1966	-1.6744	27	1.52	2	64	6e-08	6.67	100	3200	1768	1432	7.88101	17.0844	33.5	1.88	58.9332	1.35	0.768333	0.662265	10.7721	9.04769	8.06383	5.1775
Co	_101	Os	0.315712	2.40238	4.56559	0.4369	8	8	5	5	2	P6_3/mmc	194	21.8447	8.95968	5.23998	5.07384	3.21328	2.33881	4.51828	9	7	3	-3.9463	-3.9152	-5.1966	-1.6744	27	1.52	2	64	6e-08	6.67	100	3200	1768	1432	7.88101	17.0844	33.5	1.88	58.9332	1.35	0.768333	0.662265	28.711	22.0044	8.56779	5.09379
Co	_101	Pd	0.315712	2.40238	4.56559	0.4369	8	8	5	5	2	P6_3/mmc	194	21.8447	8.95968	5.23998	5.07384	3.21328	2.33881	4.51828	9	7	3	-3.9463	-3.9152	-5.1966	-1.6744	27	1.52	2	64	6e-08	6.67	100	3200	1768	1432	7.88101	17.0844	33.5	1.88	58.9332	1.35	0.768333	0.662265	15.4903	11.4081	4.4796	5.05443
Co	_101	Pt	0.315712	2.40238	4.56559	0.4369	8	8	5	5	2	P6_3/mmc	194	21.8447	8.95968	5.23998	5.07384	3.21328	2.33881	4.51828	9	7	3	-3.9463	-3.9152	-5.1966	-1.6744	27	1.52	2	64	6e-08	6.67	100	3200	1768	1432	7.88101	17.0844	33.5	1.88	58.9332	1.35	0.768333	0.662265	15.7229	20.6034	7.28511	5.08489
Co	_101	Re	0.315712	2.40238	4.56559	0.4369	8	8	5	5	2	P6_3/mmc	194	21.8447	8.95968	5.23998	5.07384	3.21328	2.33881	4.51828	9	7	3	-3.9463	-3.9152	-5.1966	-1.6744	27	1.52	2	64	6e-08	6.67	100	3200	1768	1432	7.88101	17.0844	33.5	1.88	58.9332	1.35	0.768333	0.662265	30.122	20.5301	7.09929	5.13772
Co	_101	Rh	0.315712	2.40238	4.56559	0.4369	8	8	5	5	2	P6_3/mmc	194	21.8447	8.95968	5.23998	5.07384	3.21328	2.33881	4.51828	9	7	3	-3.9463	-3.9152	-5.1966	-1.6744	27	1.52	2	64	6e-08	6.67	100	3200	1768	1432	7.88101	17.0844	33.5	1.88	58.9332	1.35	0.768333	0.662265	14.1989	12.0346	7.14604	5.16071
Co	_101	Ru	0.315712	2.40238	4.56559	0.4369	8	8	5	5	2	P6_3/mmc	194	21.8447	8.95968	5.23998	5.07384	3.21328	2.33881	4.51828	9	7	3	-3.9463	-3.9152	-5.1966	-1.6744	27	1.52	2	64	6e-08	6.67	100	3200	1768	1432	7.88101	17.0844	33.5	1.88	58.9332	1.35	0.768333	0.662265	27.9036	12.0293	8.37186	5.06339
Co	_101	Sc	0	2.40238	4.56559	0.4369	8	8	5	5	2	P6_3/mmc	194	21.8447	8.95968	5.23998	5.07384	3.21328	2.33881	4.51828	9	7	3	-3.9463	-3.9152	-5.1966	-1.6744	27	1.52	2	64	6e-08	6.67	100	3200	1768	1432	7.88101	17.0844	33.5	1.88	58.9332	1.35	0.768333	0.662265	49.3879	3.02305	3.77515	5.01872
Co	_101	Ta	0.315712	2.40238	4.56559	0.4369	8	8	5	5	2	P6_3/mmc	194	21.8447	8.95968	5.23998	5.07384	3.21328	2.33881	4.51828	9	7	3	-3.9463	-3.9152	-5.1966	-1.6744	27	1.52	2	64	6e-08	6.67	100	3200	1768	1432	7.88101	17.0844	33.5	1.88	58.9332	1.35	0.768333	0.662265	18.335	16.3878	6.03781	5.02768
Co	_101	Tc	0.315712	2.40238	4.56559	0.4369	8	8	5	5	2	P6_3/mmc	194	21.8447	8.95968	5.23998	5.07384	3.21328	2.33881	4.51828	9	7	3	-3.9463	-3.9152	-5.1966	-1.6744	27	1.52	2	64	6e-08	6.67	100	3200	1768	1432	7.88101	17.0844	33.5	1.88	58.9332	1.35	0.768333	0.662265	29.1829	11.1526	8.13065	5.08758
Co	_101	Ti	0.315712	2.40238	4.56559	0.4369	8	8	5	5	2	P6_3/mmc	194	21.8447	8.95968	5.23998	5.07384	3.21328	2.33881	4.51828	9	7	3	-3.9463	-3.9152	-5.1966	-1.6744	27	1.52	2	64	6e-08	6.67	100	3200	1768	1432	7.88101	17.0844	33.5	1.88	58.9332	1.35	0.768333	0.662265	34.7139	4.57944	6.013	4.9945
Co	_101	V	0.315712	2.40238	4.56559	0.4369	8	8	5	5	2	P6_3/mmc	194	21.8447	8.95968	5.23998	5.07384	3.21328	2.33881	4.51828	9	7	3	-3.9463	-3.9152	-5.1966	-1.6744	27	1.52	2	64	6e-08	6.67	100	3200	1768	1432	7.88101	17.0844	33.5	1.88	58.9332	1.35	0.768333	0.662265	13.3996	6.3129	6.26286	4.97045
Co	_101	W	0.315712	2.40238	4.56559	0.4369	8	8	5	5	2	P6_3/mmc	194	21.8447	8.95968	5.23998	5.07384	3.21328	2.33881	4.51828	9	7	3	-3.9463	-3.9152	-5.1966	-1.6744	27	1.52	2	64	6e-08	6.67	100	3200	1768	1432	7.88101	17.0844	33.5	1.88	58.9332	1.35	0.768333	0.662265	16.1914	18.854	7.38203	5.00332
Co	_101	Y	0	2.40238	4.56559	0.4369	8	8	5	5	2	P6_3/mmc	194	21.8447	8.95968	5.23998	5.07384	3.21328	2.33881	4.51828	9	7	3	-3.9463	-3.9152	-5.1966	-1.6744	27	1.52	2	64	6e-08	6.67	100	3200	1768	1432	7.88101	17.0844	33.5	1.88	58.9332	1.35	0.768333	0.662265	65.6941	4.49452	3.12641	5.02887
Co	_101	Zn	0.315712	2.40238	4.56559	0.4369	8	8	5	5	2	P6_3/mmc	194	21.8447	8.95968	5.23998	5.07384	3.21328	2.33881	4.51828	9	7	3	-3.9463	-3.9152	-5.1966	-1.6744	27	1.52	2	64	6e-08	6.67	100	3200	1768	1432	7.88101	17.0844	33.5	1.88	58.9332	1.35	0.768333	0.662265	31.1149	6.98148	3.29833	5.85949
Co	_101	Zr	0.315712	2.40238	4.56559	0.4369	8	8	5	5	2	P6_3/mmc	194	21.8447	8.95968	5.23998	5.07384	3.21328	2.33881	4.51828	9	7	3	-3.9463	-3.9152	-5.1966	-1.6744	27	1.52	2	64	6e-08	6.67	100	3200	1768	1432	7.88101	17.0844	33.5	1.88	58.9332	1.35	0.768333	0.662265	46.9993	6.44609	4.36232	5.03937
Co	_102	Ag	0	2.54114	3.84886	0.5382	7	7	6	2	2	P6_3/mmc	194	21.8447	8.95968	5.23998	5.07384	3.21328	2.33881	4.51828	9	7	3	-3.9463	-3.9152	-5.1966	-1.6744	27	1.52	2	64	6e-08	6.67	100	3200	1768	1432	7.88101	17.0844	33.5	1.88	58.9332	1.35	0.768333	0.662265	18.0049	9.94835	3.94068	5.06578
Co	_102	Au	0.0906488	2.54114	3.84886	0.5382	7	7	6	2	2	P6_3/mmc	194	21.8447	8.95968	5.23998	5.07384	3.21328	2.33881	4.51828	9	7	3	-3.9463	-3.9152	-5.1966	-1.6744	27	1.52	2	64	6e-08	6.67	100	3200	1768	1432	7.88101	17.0844	33.5	1.88	58.9332	1.35	0.768333	0.662265	18.1447	18.0257	5.84744	5.14389
Co	_102	Cd	0	2.54114	3.84886	0.5382	7	7	6	2	2	P6_3/mmc	194	21.8447	8.95968	5.23998	5.07384	3.21328	2.33881	4.51828	9	7	3	-3.9463	-3.9152	-5.1966	-1.6744	27	1.52	2	64	6e-08	6.67	100	3200	1768	1432	7.88101	17.0844	33.5	1.88	58.9332	1.35	0.768333	0.662265	46.5556	8.01892	2.59815	5.94045
Co	_102	Co	0.0906488	2.54114	3.84886	0.5382	7	7	6	2	2	P6_3/mmc	194	21.8447	8.95968	5.23998	5.07384	3.21328	2.33881	4.51828	9	7	3	-3.9463	-3.9152	-5.1966	-1.6744	27	1.52	2	64	6e-08	6.67	100	3200	1768	1432	7.88101	17.0844	33.5	1.88	58.9332	1.35	0.768333	0.662265	21.8447	8.95968	5.23998	5.07384
Co	_102	Cr	0	2.54114	3.84886	0.5382	7	7	6	2	2	P6_3/mmc	194	21.8447	8.95968	5.23998	5.07384	3.21328	2.33881	4.51828	9	7	3	-3.9463	-3.9152	-5.1966	-1.6744	27	1.52	2	64	6e-08	6.67	100	3200	1768	1432	7.88101	17.0844	33.5	1.88	58.9332	1.35	0.768333	0.662265	23.7395	7.27408	7.22912	4.93427
Co	_102	Cu	0	2.54114	3.84886	0.5382	7	7	6	2	2	P6_3/mmc	194	21.8447	8.95968	5.23998	5.07384	3.21328	2.33881	4.51828	9	7	3	-3.9463	-3.9152	-5.1966	-1.6744	27	1.52	2	64	6e-08	6.67	100	3200	1768	1432	7.88101	17.0844	33.5	1.88	58.9332	1.35	0.768333	0.662265	11.8719	8.88827	7.51859	5.07016
Co	_102	Fe	0.0906488	2.54114	3.84886	0.5382	7	7	6	2	2	P6_3/mmc	194	21.8447	8.95968	5.23998	5.07384	3.21328	2.33881	4.51828	9	7	3	-3.9463	-3.9152	-5.1966	-1.6744	27	1.52	2	64	6e-08	6.67	100	3200	1768	1432	7.88101	17.0844	33.5	1.88	58.9332	1.35	0.768333	0.662265	11.4538	8.09626	5.30148	4.94233
Co	_102	Hf	0	2.54114	3.84886	0.5382	7	7	6	2	2	P6_3/mmc	194	21.8447	8.95968	5.23998	5.07384	3.21328	2.33881	4.51828	9	7	3	-3.9463	-3.9152	-5.1966	-1.6744	27	1.52	2	64	6e-08	6.67	100	3200	1768	1432	7.88101	17.0844	33.5	1.88	58.9332	1.35	0.768333	0.662265	44.9647	13.1832	5.00781	4.96399
Co	_102	Hg	0	2.54114	3.84886	0.5382	7	7	6	2	2	P6_3/mmc	194	21.8447	8.95968	5.23998	5.07384	3.21328	2.33881	4.51828	9	7	3	-3.9463	-3.9152	-5.1966	-1.6744	27	1.52	2	64	6e-08	6.67	100	3200	1768	1432	7.88101	17.0844	33.5	1.88	58.9332	1.35	0.768333	0.662265	63.6459	10.4669	0.332021	4.94563
Co	_102	Ir	0.0906488	2.54114	3.84886	0.5382	7	7	6	2	2	P6_3/mmc	194	21.8447	8.95968	5.23998	5.07384	3.21328	2.33881	4.51828	9	7	3	-3.9463	-3.9152	-5.1966	-1.6744	27	1.52	2	64	6e-08	6.67	100	3200	1768	1432	7.88101	17.0844	33.5	1.88	58.9332	1.35	0.768333	0.662265	14.5546	21.9301	10.1566	5.119
Co	_102	Lu	0	2.54114	3.84886	0.5382	7	7	6	2	2	P6_3/mmc	194	21.8447	8.95968	5.23998	5.07384	3.21328	2.33881	4.51828	9	7	3	-3.9463	-3.9152	-5.1966	-1.6744	27	1.52	2	64	6e-08	6.67	100	3200	1768	1432	7.88101	17.0844	33.5	1.88	58.9332	1.35	0.768333	0.662265	58.8634	9.87166	2.88491	5.00748
Co	_102	Mn	0	2.54114	3.84886	0.5382	7	7	6	2	2	P6_3/mmc	194	21.8447	8.95968	5.23998	5.07384	3.21328	2.33881	4.51828	9	7	3	-3.9463	-3.9152	-5.1966	-1.6744	27	1.52	2	64	6e-08	6.67	100	3200	1768	1432	7.88101	17.0844	33.5	1.88	58.9332	1.35	0.768333	0.662265	320.085	8.26524	6.40044	5.08344
Co	_102	Mo	0.0906488	2.54114	3.84886	0.5382	7	7	6	2	2	P6_3/mmc	194	21.8447	8.95968	5.23998	5.07384	3.21328	2.33881	4.51828	9	7	3	-3.9463	-3.9152	-5.1966	-1.6744	27	1.52	2	64	6e-08	6.67	100	3200	1768	1432	7.88101	17.0844	33.5	1.88	58.9332	1.35	0.768333	0.662265	15.8916	10.0249	8.59875	4.96438
Co	_102	Nb	0	2.54114	3.84886	0.5382	7	7	6	2	2	P6_3/mmc	194	21.8447	8.95968	5.23998	5.07384	3.21328	2.33881	4.51828	9	7	3	-3.9463	-3.9152	-5.1966	-1.6744	27	1.52	2	64	6e-08	6.67	100	3200	1768	1432	7.88101	17.0844	33.5	1.88	58.9332	1.35	0.768333	0.662265	18.3058	8.42765	5.20789	5.0282
Co	_102	Ni	0.0906488	2.54114	3.84886	0.5382	7	7	6	2	2	P6_3/mmc	194	21.8447	8.95968	5.23998	5.07384	3.21328	2.33881	4.51828	9	7	3	-3.9463	-3.9152	-5.1966	-1.6744	27	1.52	2	64	6e-08	6.67	100	3200	1768	1432	7.88101	17.0844	33.5	1.88	58.9332	1.35	0.768333	0.662265	10.7721	9.04769	8.06383	5.1775
Co	_102	Os	0.0906488	2.54114	3.84886	0.5382	7	7	6	2	2	P6_3/mmc	194	21.8447	8.95968	5.23998	5.07384	3.21328	2.33881	4.51828	9	7	3	-3.9463	-3.9152	-5.1966	-1.6744	27	1.52	2	64	6e-08	6.67	100	3200	1768	1432	7.88101	17.0844	33.5	1.88	58.9332	1.35	0.768333	0.662265	28.711	22.0044	8.56779	5.09379
Co	_102	Pd	0.0906488	2.54114	3.84886	0.5382	7	7	6	2	2	P6_3/mmc	194	21.8447	8.95968	5.23998	5.07384	3.21328	2.33881	4.51828	9	7	3	-3.9463	-3.9152	-5.1966	-1.6744	27	1.52	2	64	6e-08	6.67	100	3200	1768	1432	7.88101	17.0844	33.5	1.88	58.9332	1.35	0.768333	0.662265	15.4903	11.4081	4.4796	5.05443
Co	_102	Pt	0.0906488	2.54114	3.84886	0.5382	7	7	6	2	2	P6_3/mmc	194	21.8447	8.95968	5.23998	5.07384	3.21328	2.33881	4.51828	9	7	3	-3.9463	-3.9152	-5.1966	-1.6744	27	1.52	2	64	6e-08	6.67	100	3200	1768	1432	7.88101	17.0844	33.5	1.88	58.9332	1.35	0.768333	0.662265	15.7229	20.6034	7.28511	5.08489
Co	_102	Re	0.0906488	2.54114	3.84886	0.5382	7	7	6	2	2	P6_3/mmc	194	21.8447	8.95968	5.23998	5.07384	3.21328	2.33881	4.51828	9	7	3	-3.9463	-3.9152	-5.1966	-1.6744	27	1.52	2	64	6e-08	6.67	100	3200	1768	1432	7.88101	17.0844	33.5	1.88	58.9332	1.35	0.768333	0.662265	30.122	20.5301	7.09929	5.13772
Co	_102	Rh	0.0906488	2.54114	3.84886	0.5382	7	7	6	2	2	P6_3/mmc	194	21.8447	8.95968	5.23998	5.07384	3.21328	2.33881	4.51828	9	7	3	-3.9463	-3.9152	-5.1966	-1.6744	27	1.52	2	64	6e-08	6.67	100	3200	1768	1432	7.88101	17.0844	33.5	1.88	58.9332	1.35	0.768333	0.662265	14.1989	12.0346	7.14604	5.16071
Co	_102	Ru	0.0906488	2.54114	3.84886	0.5382	7	7	6	2	2	P6_3/mmc	194	21.8447	8.95968	5.23998	5.07384	3.21328	2.33881	4.51828	9	7	3	-3.9463	-3.9152	-5.1966	-1.6744	27	1.52	2	64	6e-08	6.67	100	3200	1768	1432	7.88101	17.0844	33.5	1.88	58.9332	1.35	0.768333	0.662265	27.9036	12.0293	8.37186	5.06339
Co	_102	Sc	0	2.54114	3.84886	0.5382	7	7	6	2	2	P6_3/mmc	194	21.8447	8.95968	5.23998	5.07384	3.21328	2.33881	4.51828	9	7	3	-3.9463	-3.9152	-5.1966	-1.6744	27	1.52	2	64	6e-08	6.67	100	3200	1768	1432	7.88101	17.0844	33.5	1.88	58.9332	1.35	0.768333	0.662265	49.3879	3.02305	3.77515	5.01872
Co	_102	Ta	0	2.54114	3.84886	0.5382	7	7	6	2	2	P6_3/mmc	194	21.8447	8.95968	5.23998	5.07384	3.21328	2.33881	4.51828	9	7	3	-3.9463	-3.9152	-5.1966	-1.6744	27	1.52	2	64	6e-08	6.67	100	3200	1768	1432	7.88101	17.0844	33.5	1.88	58.9332	1.35	0.768333	0.662265	18.335	16.3878	6.03781	5.02768
Co	_102	Tc	0.0906488	2.54114	3.84886	0.5382	7	7	6	2	2	P6_3/mmc	194	21.8447	8.95968	5.23998	5.07384	3.21328	2.33881	4.51828	9	7	3	-3.9463	-3.9152	-5.1966	-1.6744	27	1.52	2	64	6e-08	6.67	100	3200	1768	1432	7.88101	17.0844	33.5	1.88	58.9332	1.35	0.768333	0.662265	29.1829	11.1526	8.13065	5.08758
Co	_102	Ti	0	2.54114	3.84886	0.5382	7	7	6	2	2	P6_3/mmc	194	21.8447	8.95968	5.23998	5.07384	3.21328	2.33881	4.51828	9	7	3	-3.9463	-3.9152	-5.1966	-1.6744	27	1.52	2	64	6e-08	6.67	100	3200	1768	1432	7.88101	17.0844	33.5	1.88	58.9332	1.35	0.768333	0.662265	34.7139	4.57944	6.013	4.9945
Co	_102	V	0	2.54114	3.84886	0.5382	7	7	6	2	2	P6_3/mmc	194	21.8447	8.95968	5.23998	5.07384	3.21328	2.33881	4.51828	9	7	3	-3.9463	-3.9152	-5.1966	-1.6744	27	1.52	2	64	6e-08	6.67	100	3200	1768	1432	7.88101	17.0844	33.5	1.88	58.9332	1.35	0.768333	0.662265	13.3996	6.3129	6.26286	4.97045
Co	_102	W	0.0906488	2.54114	3.84886	0.5382	7	7	6	2	2	P6_3/mmc	194	21.8447	8.95968	5.23998	5.07384	3.21328	2.33881	4.51828	9	7	3	-3.9463	-3.9152	-5.1966	-1.6744	27	1.52	2	64	6e-08	6.67	100	3200	1768	1432	7.88101	17.0844	33.5	1.88	58.9332	1.35	0.768333	0.662265	16.1914	18.854	7.38203	5.00332
Co	_102	Y	0	2.54114	3.84886	0.5382	7	7	6	2	2	P6_3/mmc	194	21.8447	8.95968	5.23998	5.07384	3.21328	2.33881	4.51828	9	7	3	-3.9463	-3.9152	-5.1966	-1.6744	27	1.52	2	64	6e-08	6.67	100	3200	1768	1432	7.88101	17.0844	33.5	1.88	58.9332	1.35	0.768333	0.662265	65.6941	4.49452	3.12641	5.02887
Co	_102	Zn	0	2.54114	3.84886	0.5382	7	7	6	2	2	P6_3/mmc	194	21.8447	8.95968	5.23998	5.07384	3.21328	2.33881	4.51828	9	7	3	-3.9463	-3.9152	-5.1966	-1.6744	27	1.52	2	64	6e-08	6.67	100	3200	1768	1432	7.88101	17.0844	33.5	1.88	58.9332	1.35	0.768333	0.662265	31.1149	6.98148	3.29833	5.85949
Co	_102	Zr	0	2.54114	3.84886	0.5382	7	7	6	2	2	P6_3/mmc	194	21.8447	8.95968	5.23998	5.07384	3.21328	2.33881	4.51828	9	7	3	-3.9463	-3.9152	-5.1966	-1.6744	27	1.52	2	64	6e-08	6.67	100	3200	1768	1432	7.88101	17.0844	33.5	1.88	58.9332	1.35	0.768333	0.662265	46.9993	6.44609	4.36232	5.03937
Co	_110	Ag	0	2.46167	4.32179	0.6264	7	7	6	2	2	P6_3/mmc	194	21.8447	8.95968	5.23998	5.07384	3.21328	2.33881	4.51828	9	7	3	-3.9463	-3.9152	-5.1966	-1.6744	27	1.52	2	64	6e-08	6.67	100	3200	1768	1432	7.88101	17.0844	33.5	1.88	58.9332	1.35	0.768333	0.662265	18.0049	9.94835	3.94068	5.06578
Co	_110	Au	0.0619257	2.46167	4.32179	0.6264	7	7	6	2	2	P6_3/mmc	194	21.8447	8.95968	5.23998	5.07384	3.21328	2.33881	4.51828	9	7	3	-3.9463	-3.9152	-5.1966	-1.6744	27	1.52	2	64	6e-08	6.67	100	3200	1768	1432	7.88101	17.0844	33.5	1.88	58.9332	1.35	0.768333	0.662265	18.1447	18.0257	5.84744	5.14389
Co	_110	Cd	0	2.46167	4.32179	0.6264	7	7	6	2	2	P6_3/mmc	194	21.8447	8.95968	5.23998	5.07384	3.21328	2.33881	4.51828	9	7	3	-3.9463	-3.9152	-5.1966	-1.6744	27	1.52	2	64	6e-08	6.67	100	3200	1768	1432	7.88101	17.0844	33.5	1.88	58.9332	1.35	0.768333	0.662265	46.5556	8.01892	2.59815	5.94045
Co	_110	Co	0.0619257	2.46167	4.32179	0.6264	7	7	6	2	2	P6_3/mmc	194	21.8447	8.95968	5.23998	5.07384	3.21328	2.33881	4.51828	9	7	3	-3.9463	-3.9152	-5.1966	-1.6744	27	1.52	2	64	6e-08	6.67	100	3200	1768	1432	7.88101	17.0844	33.5	1.88	58.9332	1.35	0.768333	0.662265	21.8447	8.95968	5.23998	5.07384
Co	_110	Cr	0	2.46167	4.32179	0.6264	7	7	6	2	2	P6_3/mmc	194	21.8447	8.95968	5.23998	5.07384	3.21328	2.33881	4.51828	9	7	3	-3.9463	-3.9152	-5.1966	-1.6744	27	1.52	2	64	6e-08	6.67	100	3200	1768	1432	7.88101	17.0844	33.5	1.88	58.9332	1.35	0.768333	0.662265	23.7395	7.27408	7.22912	4.93427
Co	_110	Cu	0.0619257	2.46167	4.32179	0.6264	7	7	6	2	2	P6_3/mmc	194	21.8447	8.95968	5.23998	5.07384	3.21328	2.33881	4.51828	9	7	3	-3.9463	-3.9152	-5.1966	-1.6744	27	1.52	2	64	6e-08	6.67	100	3200	1768	1432	7.88101	17.0844	33.5	1.88	58.9332	1.35	0.768333	0.662265	11.8719	8.88827	7.51859	5.07016
Co	_110	Fe	0.0619257	2.46167	4.32179	0.6264	7	7	6	2	2	P6_3/mmc	194	21.8447	8.95968	5.23998	5.07384	3.21328	2.33881	4.51828	9	7	3	-3.9463	-3.9152	-5.1966	-1.6744	27	1.52	2	64	6e-08	6.67	100	3200	1768	1432	7.88101	17.0844	33.5	1.88	58.9332	1.35	0.768333	0.662265	11.4538	8.09626	5.30148	4.94233
Co	_110	Hf	0	2.46167	4.32179	0.6264	7	7	6	2	2	P6_3/mmc	194	21.8447	8.95968	5.23998	5.07384	3.21328	2.33881	4.51828	9	7	3	-3.9463	-3.9152	-5.1966	-1.6744	27	1.52	2	64	6e-08	6.67	100	3200	1768	1432	7.88101	17.0844	33.5	1.88	58.9332	1.35	0.768333	0.662265	44.9647	13.1832	5.00781	4.96399
Co	_110	Hg	0	2.46167	4.32179	0.6264	7	7	6	2	2	P6_3/mmc	194	21.8447	8.95968	5.23998	5.07384	3.21328	2.33881	4.51828	9	7	3	-3.9463	-3.9152	-5.1966	-1.6744	27	1.52	2	64	6e-08	6.67	100	3200	1768	1432	7.88101	17.0844	33.5	1.88	58.9332	1.35	0.768333	0.662265	63.6459	10.4669	0.332021	4.94563
Co	_110	Ir	0.0619257	2.46167	4.32179	0.6264	7	7	6	2	2	P6_3/mmc	194	21.8447	8.95968	5.23998	5.07384	3.21328	2.33881	4.51828	9	7	3	-3.9463	-3.9152	-5.1966	-1.6744	27	1.52	2	64	6e-08	6.67	100	3200	1768	1432	7.88101	17.0844	33.5	1.88	58.9332	1.35	0.768333	0.662265	14.5546	21.9301	10.1566	5.119
Co	_110	Lu	0	2.46167	4.32179	0.6264	7	7	6	2	2	P6_3/mmc	194	21.8447	8.95968	5.23998	5.07384	3.21328	2.33881	4.51828	9	7	3	-3.9463	-3.9152	-5.1966	-1.6744	27	1.52	2	64	6e-08	6.67	100	3200	1768	1432	7.88101	17.0844	33.5	1.88	58.9332	1.35	0.768333	0.662265	58.8634	9.87166	2.88491	5.00748
Co	_110	Mn	0.0619257	2.46167	4.32179	0.6264	7	7	6	2	2	P6_3/mmc	194	21.8447	8.95968	5.23998	5.07384	3.21328	2.33881	4.51828	9	7	3	-3.9463	-3.9152	-5.1966	-1.6744	27	1.52	2	64	6e-08	6.67	100	3200	1768	1432	7.88101	17.0844	33.5	1.88	58.9332	1.35	0.768333	0.662265	320.085	8.26524	6.40044	5.08344
Co	_110	Mo	0.0619257	2.46167	4.32179	0.6264	7	7	6	2	2	P6_3/mmc	194	21.8447	8.95968	5.23998	5.07384	3.21328	2.33881	4.51828	9	7	3	-3.9463	-3.9152	-5.1966	-1.6744	27	1.52	2	64	6e-08	6.67	100	3200	1768	1432	7.88101	17.0844	33.5	1.88	58.9332	1.35	0.768333	0.662265	15.8916	10.0249	8.59875	4.96438
Co	_110	Nb	0	2.46167	4.32179	0.6264	7	7	6	2	2	P6_3/mmc	194	21.8447	8.95968	5.23998	5.07384	3.21328	2.33881	4.51828	9	7	3	-3.9463	-3.9152	-5.1966	-1.6744	27	1.52	2	64	6e-08	6.67	100	3200	1768	1432	7.88101	17.0844	33.5	1.88	58.9332	1.35	0.768333	0.662265	18.3058	8.42765	5.20789	5.0282
Co	_110	Ni	0.0619257	2.46167	4.32179	0.6264	7	7	6	2	2	P6_3/mmc	194	21.8447	8.95968	5.23998	5.07384	3.21328	2.33881	4.51828	9	7	3	-3.9463	-3.9152	-5.1966	-1.6744	27	1.52	2	64	6e-08	6.67	100	3200	1768	1432	7.88101	17.0844	33.5	1.88	58.9332	1.35	0.768333	0.662265	10.7721	9.04769	8.06383	5.1775
Co	_110	Os	0.0619257	2.46167	4.32179	0.6264	7	7	6	2	2	P6_3/mmc	194	21.8447	8.95968	5.23998	5.07384	3.21328	2.33881	4.51828	9	7	3	-3.9463	-3.9152	-5.1966	-1.6744	27	1.52	2	64	6e-08	6.67	100	3200	1768	1432	7.88101	17.0844	33.5	1.88	58.9332	1.35	0.768333	0.662265	28.711	22.0044	8.56779	5.09379
Co	_110	Pd	0.0619257	2.46167	4.32179	0.6264	7	7	6	2	2	P6_3/mmc	194	21.8447	8.95968	5.23998	5.07384	3.21328	2.33881	4.51828	9	7	3	-3.9463	-3.9152	-5.1966	-1.6744	27	1.52	2	64	6e-08	6.67	100	3200	1768	1432	7.88101	17.0844	33.5	1.88	58.9332	1.35	0.768333	0.662265	15.4903	11.4081	4.4796	5.05443
Co	_110	Pt	0.0619257	2.46167	4.32179	0.6264	7	7	6	2	2	P6_3/mmc	194	21.8447	8.95968	5.23998	5.07384	3.21328	2.33881	4.51828	9	7	3	-3.9463	-3.9152	-5.1966	-1.6744	27	1.52	2	64	6e-08	6.67	100	3200	1768	1432	7.88101	17.0844	33.5	1.88	58.9332	1.35	0.768333	0.662265	15.7229	20.6034	7.28511	5.08489
Co	_110	Re	0.0619257	2.46167	4.32179	0.6264	7	7	6	2	2	P6_3/mmc	194	21.8447	8.95968	5.23998	5.07384	3.21328	2.33881	4.51828	9	7	3	-3.9463	-3.9152	-5.1966	-1.6744	27	1.52	2	64	6e-08	6.67	100	3200	1768	1432	7.88101	17.0844	33.5	1.88	58.9332	1.35	0.768333	0.662265	30.122	20.5301	7.09929	5.13772
Co	_110	Rh	0.0619257	2.46167	4.32179	0.6264	7	7	6	2	2	P6_3/mmc	194	21.8447	8.95968	5.23998	5.07384	3.21328	2.33881	4.51828	9	7	3	-3.9463	-3.9152	-5.1966	-1.6744	27	1.52	2	64	6e-08	6.67	100	3200	1768	1432	7.88101	17.0844	33.5	1.88	58.9332	1.35	0.768333	0.662265	14.1989	12.0346	7.14604	5.16071
Co	_110	Ru	0.0619257	2.46167	4.32179	0.6264	7	7	6	2	2	P6_3/mmc	194	21.8447	8.95968	5.23998	5.07384	3.21328	2.33881	4.51828	9	7	3	-3.9463	-3.9152	-5.1966	-1.6744	27	1.52	2	64	6e-08	6.67	100	3200	1768	1432	7.88101	17.0844	33.5	1.88	58.9332	1.35	0.768333	0.662265	27.9036	12.0293	8.37186	5.06339
Co	_110	Sc	0	2.46167	4.32179	0.6264	7	7	6	2	2	P6_3/mmc	194	21.8447	8.95968	5.23998	5.07384	3.21328	2.33881	4.51828	9	7	3	-3.9463	-3.9152	-5.1966	-1.6744	27	1.52	2	64	6e-08	6.67	100	3200	1768	1432	7.88101	17.0844	33.5	1.88	58.9332	1.35	0.768333	0.662265	49.3879	3.02305	3.77515	5.01872
Co	_110	Ta	0	2.46167	4.32179	0.6264	7	7	6	2	2	P6_3/mmc	194	21.8447	8.95968	5.23998	5.07384	3.21328	2.33881	4.51828	9	7	3	-3.9463	-3.9152	-5.1966	-1.6744	27	1.52	2	64	6e-08	6.67	100	3200	1768	1432	7.88101	17.0844	33.5	1.88	58.9332	1.35	0.768333	0.662265	18.335	16.3878	6.03781	5.02768
Co	_110	Tc	0.0619257	2.46167	4.32179	0.6264	7	7	6	2	2	P6_3/mmc	194	21.8447	8.95968	5.23998	5.07384	3.21328	2.33881	4.51828	9	7	3	-3.9463	-3.9152	-5.1966	-1.6744	27	1.52	2	64	6e-08	6.67	100	3200	1768	1432	7.88101	17.0844	33.5	1.88	58.9332	1.35	0.768333	0.662265	29.1829	11.1526	8.13065	5.08758
Co	_110	Ti	0	2.46167	4.32179	0.6264	7	7	6	2	2	P6_3/mmc	194	21.8447	8.95968	5.23998	5.07384	3.21328	2.33881	4.51828	9	7	3	-3.9463	-3.9152	-5.1966	-1.6744	27	1.52	2	64	6e-08	6.67	100	3200	1768	1432	7.88101	17.0844	33.5	1.88	58.9332	1.35	0.768333	0.662265	34.7139	4.57944	6.013	4.9945
Co	_110	V	0	2.46167	4.32179	0.6264	7	7	6	2	2	P6_3/mmc	194	21.8447	8.95968	5.23998	5.07384	3.21328	2.33881	4.51828	9	7	3	-3.9463	-3.9152	-5.1966	-1.6744	27	1.52	2	64	6e-08	6.67	100	3200	1768	1432	7.88101	17.0844	33.5	1.88	58.9332	1.35	0.768333	0.662265	13.3996	6.3129	6.26286	4.97045
Co	_110	W	0.0619257	2.46167	4.32179	0.6264	7	7	6	2	2	P6_3/mmc	194	21.8447	8.95968	5.23998	5.07384	3.21328	2.33881	4.51828	9	7	3	-3.9463	-3.9152	-5.1966	-1.6744	27	1.52	2	64	6e-08	6.67	100	3200	1768	1432	7.88101	17.0844	33.5	1.88	58.9332	1.35	0.768333	0.662265	16.1914	18.854	7.38203	5.00332
Co	_110	Y	0	2.46167	4.32179	0.6264	7	7	6	2	2	P6_3/mmc	194	21.8447	8.95968	5.23998	5.07384	3.21328	2.33881	4.51828	9	7	3	-3.9463	-3.9152	-5.1966	-1.6744	27	1.52	2	64	6e-08	6.67	100	3200	1768	1432	7.88101	17.0844	33.5	1.88	58.9332	1.35	0.768333	0.662265	65.6941	4.49452	3.12641	5.02887
Co	_110	Zn	0	2.46167	4.32179	0.6264	7	7	6	2	2	P6_3/mmc	194	21.8447	8.95968	5.23998	5.07384	3.21328	2.33881	4.51828	9	7	3	-3.9463	-3.9152	-5.1966	-1.6744	27	1.52	2	64	6e-08	6.67	100	3200	1768	1432	7.88101	17.0844	33.5	1.88	58.9332	1.35	0.768333	0.662265	31.1149	6.98148	3.29833	5.85949
Co	_110	Zr	0	2.46167	4.32179	0.6264	7	7	6	2	2	P6_3/mmc	194	21.8447	8.95968	5.23998	5.07384	3.21328	2.33881	4.51828	9	7	3	-3.9463	-3.9152	-5.1966	-1.6744	27	1.52	2	64	6e-08	6.67	100	3200	1768	1432	7.88101	17.0844	33.5	1.88	58.9332	1.35	0.768333	0.662265	46.9993	6.44609	4.36232	5.03937
Co	_111	Ag	0	2.61613	4.08591	0.650718	6	6	4	2	0	P6_3/mmc	194	21.8447	8.95968	5.23998	5.07384	3.21328	2.33881	4.51828	9	7	3	-3.9463	-3.9152	-5.1966	-1.6744	27	1.52	2	64	6e-08	6.67	100	3200	1768	1432	7.88101	17.0844	33.5	1.88	58.9332	1.35	0.768333	0.662265	18.0049	9.94835	3.94068	5.06578
Co	_111	Au	0.00335903	2.61613	4.08591	0.650718	6	6	4	2	0	P6_3/mmc	194	21.8447	8.95968	5.23998	5.07384	3.21328	2.33881	4.51828	9	7	3	-3.9463	-3.9152	-5.1966	-1.6744	27	1.52	2	64	6e-08	6.67	100	3200	1768	1432	7.88101	17.0844	33.5	1.88	58.9332	1.35	0.768333	0.662265	18.1447	18.0257	5.84744	5.14389
Co	_111	Cd	0	2.61613	4.08591	0.650718	6	6	4	2	0	P6_3/mmc	194	21.8447	8.95968	5.23998	5.07384	3.21328	2.33881	4.51828	9	7	3	-3.9463	-3.9152	-5.1966	-1.6744	27	1.52	2	64	6e-08	6.67	100	3200	1768	1432	7.88101	17.0844	33.5	1.88	58.9332	1.35	0.768333	0.662265	46.5556	8.01892	2.59815	5.94045
Co	_111	Co	0.00335903	2.61613	4.08591	0.650718	6	6	4	2	0	P6_3/mmc	194	21.8447	8.95968	5.23998	5.07384	3.21328	2.33881	4.51828	9	7	3	-3.9463	-3.9152	-5.1966	-1.6744	27	1.52	2	64	6e-08	6.67	100	3200	1768	1432	7.88101	17.0844	33.5	1.88	58.9332	1.35	0.768333	0.662265	21.8447	8.95968	5.23998	5.07384
Co	_111	Cr	0.00335903	2.61613	4.08591	0.650718	6	6	4	2	0	P6_3/mmc	194	21.8447	8.95968	5.23998	5.07384	3.21328	2.33881	4.51828	9	7	3	-3.9463	-3.9152	-5.1966	-1.6744	27	1.52	2	64	6e-08	6.67	100	3200	1768	1432	7.88101	17.0844	33.5	1.88	58.9332	1.35	0.768333	0.662265	23.7395	7.27408	7.22912	4.93427
Co	_111	Cu	0.00335903	2.61613	4.08591	0.650718	6	6	4	2	0	P6_3/mmc	194	21.8447	8.95968	5.23998	5.07384	3.21328	2.33881	4.51828	9	7	3	-3.9463	-3.9152	-5.1966	-1.6744	27	1.52	2	64	6e-08	6.67	100	3200	1768	1432	7.88101	17.0844	33.5	1.88	58.9332	1.35	0.768333	0.662265	11.8719	8.88827	7.51859	5.07016
Co	_111	Fe	0.00335903	2.61613	4.08591	0.650718	6	6	4	2	0	P6_3/mmc	194	21.8447	8.95968	5.23998	5.07384	3.21328	2.33881	4.51828	9	7	3	-3.9463	-3.9152	-5.1966	-1.6744	27	1.52	2	64	6e-08	6.67	100	3200	1768	1432	7.88101	17.0844	33.5	1.88	58.9332	1.35	0.768333	0.662265	11.4538	8.09626	5.30148	4.94233
Co	_111	Hf	0	2.61613	4.08591	0.650718	6	6	4	2	0	P6_3/mmc	194	21.8447	8.95968	5.23998	5.07384	3.21328	2.33881	4.51828	9	7	3	-3.9463	-3.9152	-5.1966	-1.6744	27	1.52	2	64	6e-08	6.67	100	3200	1768	1432	7.88101	17.0844	33.5	1.88	58.9332	1.35	0.768333	0.662265	44.9647	13.1832	5.00781	4.96399
Co	_111	Hg	0	2.61613	4.08591	0.650718	6	6	4	2	0	P6_3/mmc	194	21.8447	8.95968	5.23998	5.07384	3.21328	2.33881	4.51828	9	7	3	-3.9463	-3.9152	-5.1966	-1.6744	27	1.52	2	64	6e-08	6.67	100	3200	1768	1432	7.88101	17.0844	33.5	1.88	58.9332	1.35	0.768333	0.662265	63.6459	10.4669	0.332021	4.94563
Co	_111	Ir	0.00335903	2.61613	4.08591	0.650718	6	6	4	2	0	P6_3/mmc	194	21.8447	8.95968	5.23998	5.07384	3.21328	2.33881	4.51828	9	7	3	-3.9463	-3.9152	-5.1966	-1.6744	27	1.52	2	64	6e-08	6.67	100	3200	1768	1432	7.88101	17.0844	33.5	1.88	58.9332	1.35	0.768333	0.662265	14.5546	21.9301	10.1566	5.119
Co	_111	Lu	0	2.61613	4.08591	0.650718	6	6	4	2	0	P6_3/mmc	194	21.8447	8.95968	5.23998	5.07384	3.21328	2.33881	4.51828	9	7	3	-3.9463	-3.9152	-5.1966	-1.6744	27	1.52	2	64	6e-08	6.67	100	3200	1768	1432	7.88101	17.0844	33.5	1.88	58.9332	1.35	0.768333	0.662265	58.8634	9.87166	2.88491	5.00748
Co	_111	Mn	0.00335903	2.61613	4.08591	0.650718	6	6	4	2	0	P6_3/mmc	194	21.8447	8.95968	5.23998	5.07384	3.21328	2.33881	4.51828	9	7	3	-3.9463	-3.9152	-5.1966	-1.6744	27	1.52	2	64	6e-08	6.67	100	3200	1768	1432	7.88101	17.0844	33.5	1.88	58.9332	1.35	0.768333	0.662265	320.085	8.26524	6.40044	5.08344
Co	_111	Mo	0.00335903	2.61613	4.08591	0.650718	6	6	4	2	0	P6_3/mmc	194	21.8447	8.95968	5.23998	5.07384	3.21328	2.33881	4.51828	9	7	3	-3.9463	-3.9152	-5.1966	-1.6744	27	1.52	2	64	6e-08	6.67	100	3200	1768	1432	7.88101	17.0844	33.5	1.88	58.9332	1.35	0.768333	0.662265	15.8916	10.0249	8.59875	4.96438
Co	_111	Nb	0	2.61613	4.08591	0.650718	6	6	4	2	0	P6_3/mmc	194	21.8447	8.95968	5.23998	5.07384	3.21328	2.33881	4.51828	9	7	3	-3.9463	-3.9152	-5.1966	-1.6744	27	1.52	2	64	6e-08	6.67	100	3200	1768	1432	7.88101	17.0844	33.5	1.88	58.9332	1.35	0.768333	0.662265	18.3058	8.42765	5.20789	5.0282
Co	_111	Ni	0.00335903	2.61613	4.08591	0.650718	6	6	4	2	0	P6_3/mmc	194	21.8447	8.95968	5.23998	5.07384	3.21328	2.33881	4.51828	9	7	3	-3.9463	-3.9152	-5.1966	-1.6744	27	1.52	2	64	6e-08	6.67	100	3200	1768	1432	7.88101	17.0844	33.5	1.88	58.9332	1.35	0.768333	0.662265	10.7721	9.04769	8.06383	5.1775
Co	_111	Os	0.00335903	2.61613	4.08591	0.650718	6	6	4	2	0	P6_3/mmc	194	21.8447	8.95968	5.23998	5.07384	3.21328	2.33881	4.51828	9	7	3	-3.9463	-3.9152	-5.1966	-1.6744	27	1.52	2	64	6e-08	6.67	100	3200	1768	1432	7.88101	17.0844	33.5	1.88	58.9332	1.35	0.768333	0.662265	28.711	22.0044	8.56779	5.09379
Co	_111	Pd	0.00335903	2.61613	4.08591	0.650718	6	6	4	2	0	P6_3/mmc	194	21.8447	8.95968	5.23998	5.07384	3.21328	2.33881	4.51828	9	7	3	-3.9463	-3.9152	-5.1966	-1.6744	27	1.52	2	64	6e-08	6.67	100	3200	1768	1432	7.88101	17.0844	33.5	1.88	58.9332	1.35	0.768333	0.662265	15.4903	11.4081	4.4796	5.05443
Co	_111	Pt	0.00335903	2.61613	4.08591	0.650718	6	6	4	2	0	P6_3/mmc	194	21.8447	8.95968	5.23998	5.07384	3.21328	2.33881	4.51828	9	7	3	-3.9463	-3.9152	-5.1966	-1.6744	27	1.52	2	64	6e-08	6.67	100	3200	1768	1432	7.88101	17.0844	33.5	1.88	58.9332	1.35	0.768333	0.662265	15.7229	20.6034	7.28511	5.08489
Co	_111	Re	0.00335903	2.61613	4.08591	0.650718	6	6	4	2	0	P6_3/mmc	194	21.8447	8.95968	5.23998	5.07384	3.21328	2.33881	4.51828	9	7	3	-3.9463	-3.9152	-5.1966	-1.6744	27	1.52	2	64	6e-08	6.67	100	3200	1768	1432	7.88101	17.0844	33.5	1.88	58.9332	1.35	0.768333	0.662265	30.122	20.5301	7.09929	5.13772
Co	_111	Rh	0.00335903	2.61613	4.08591	0.650718	6	6	4	2	0	P6_3/mmc	194	21.8447	8.95968	5.23998	5.07384	3.21328	2.33881	4.51828	9	7	3	-3.9463	-3.9152	-5.1966	-1.6744	27	1.52	2	64	6e-08	6.67	100	3200	1768	1432	7.88101	17.0844	33.5	1.88	58.9332	1.35	0.768333	0.662265	14.1989	12.0346	7.14604	5.16071
Co	_111	Ru	0.00335903	2.61613	4.08591	0.650718	6	6	4	2	0	P6_3/mmc	194	21.8447	8.95968	5.23998	5.07384	3.21328	2.33881	4.51828	9	7	3	-3.9463	-3.9152	-5.1966	-1.6744	27	1.52	2	64	6e-08	6.67	100	3200	1768	1432	7.88101	17.0844	33.5	1.88	58.9332	1.35	0.768333	0.662265	27.9036	12.0293	8.37186	5.06339
Co	_111	Sc	0	2.61613	4.08591	0.650718	6	6	4	2	0	P6_3/mmc	194	21.8447	8.95968	5.23998	5.07384	3.21328	2.33881	4.51828	9	7	3	-3.9463	-3.9152	-5.1966	-1.6744	27	1.52	2	64	6e-08	6.67	100	3200	1768	1432	7.88101	17.0844	33.5	1.88	58.9332	1.35	0.768333	0.662265	49.3879	3.02305	3.77515	5.01872
Co	_111	Ta	0	2.61613	4.08591	0.650718	6	6	4	2	0	P6_3/mmc	194	21.8447	8.95968	5.23998	5.07384	3.21328	2.33881	4.51828	9	7	3	-3.9463	-3.9152	-5.1966	-1.6744	27	1.52	2	64	6e-08	6.67	100	3200	1768	1432	7.88101	17.0844	33.5	1.88	58.9332	1.35	0.768333	0.662265	18.335	16.3878	6.03781	5.02768
Co	_111	Tc	0.00335903	2.61613	4.08591	0.650718	6	6	4	2	0	P6_3/mmc	194	21.8447	8.95968	5.23998	5.07384	3.21328	2.33881	4.51828	9	7	3	-3.9463	-3.9152	-5.1966	-1.6744	27	1.52	2	64	6e-08	6.67	100	3200	1768	1432	7.88101	17.0844	33.5	1.88	58.9332	1.35	0.768333	0.662265	29.1829	11.1526	8.13065	5.08758
Co	_111	Ti	0	2.61613	4.08591	0.650718	6	6	4	2	0	P6_3/mmc	194	21.8447	8.95968	5.23998	5.07384	3.21328	2.33881	4.51828	9	7	3	-3.9463	-3.9152	-5.1966	-1.6744	27	1.52	2	64	6e-08	6.67	100	3200	1768	1432	7.88101	17.0844	33.5	1.88	58.9332	1.35	0.768333	0.662265	34.7139	4.57944	6.013	4.9945
Co	_111	V	0	2.61613	4.08591	0.650718	6	6	4	2	0	P6_3/mmc	194	21.8447	8.95968	5.23998	5.07384	3.21328	2.33881	4.51828	9	7	3	-3.9463	-3.9152	-5.1966	-1.6744	27	1.52	2	64	6e-08	6.67	100	3200	1768	1432	7.88101	17.0844	33.5	1.88	58.9332	1.35	0.768333	0.662265	13.3996	6.3129	6.26286	4.97045
Co	_111	W	0.00335903	2.61613	4.08591	0.650718	6	6	4	2	0	P6_3/mmc	194	21.8447	8.95968	5.23998	5.07384	3.21328	2.33881	4.51828	9	7	3	-3.9463	-3.9152	-5.1966	-1.6744	27	1.52	2	64	6e-08	6.67	100	3200	1768	1432	7.88101	17.0844	33.5	1.88	58.9332	1.35	0.768333	0.662265	16.1914	18.854	7.38203	5.00332
Co	_111	Y	0	2.61613	4.08591	0.650718	6	6	4	2	0	P6_3/mmc	194	21.8447	8.95968	5.23998	5.07384	3.21328	2.33881	4.51828	9	7	3	-3.9463	-3.9152	-5.1966	-1.6744	27	1.52	2	64	6e-08	6.67	100	3200	1768	1432	7.88101	17.0844	33.5	1.88	58.9332	1.35	0.768333	0.662265	65.6941	4.49452	3.12641	5.02887
Co	_111	Zn	0	2.61613	4.08591	0.650718	6	6	4	2	0	P6_3/mmc	194	21.8447	8.95968	5.23998	5.07384	3.21328	2.33881	4.51828	9	7	3	-3.9463	-3.9152	-5.1966	-1.6744	27	1.52	2	64	6e-08	6.67	100	3200	1768	1432	7.88101	17.0844	33.5	1.88	58.9332	1.35	0.768333	0.662265	31.1149	6.98148	3.29833	5.85949
Co	_111	Zr	0	2.61613	4.08591	0.650718	6	6	4	2	0	P6_3/mmc	194	21.8447	8.95968	5.23998	5.07384	3.21328	2.33881	4.51828	9	7	3	-3.9463	-3.9152	-5.1966	-1.6744	27	1.52	2	64	6e-08	6.67	100	3200	1768	1432	7.88101	17.0844	33.5	1.88	58.9332	1.35	0.768333	0.662265	46.9993	6.44609	4.36232	5.03937
Co	_201	Ag	0	2.67062	4.41585	0.5907	6	6	3	2	2	P6_3/mmc	194	21.8447	8.95968	5.23998	5.07384	3.21328	2.33881	4.51828	9	7	3	-3.9463	-3.9152	-5.1966	-1.6744	27	1.52	2	64	6e-08	6.67	100	3200	1768	1432	7.88101	17.0844	33.5	1.88	58.9332	1.35	0.768333	0.662265	18.0049	9.94835	3.94068	5.06578
Co	_201	Au	0	2.67062	4.41585	0.5907	6	6	3	2	2	P6_3/mmc	194	21.8447	8.95968	5.23998	5.07384	3.21328	2.33881	4.51828	9	7	3	-3.9463	-3.9152	-5.1966	-1.6744	27	1.52	2	64	6e-08	6.67	100	3200	1768	1432	7.88101	17.0844	33.5	1.88	58.9332	1.35	0.768333	0.662265	18.1447	18.0257	5.84744	5.14389
Co	_201	Cd	0	2.67062	4.41585	0.5907	6	6	3	2	2	P6_3/mmc	194	21.8447	8.95968	5.23998	5.07384	3.21328	2.33881	4.51828	9	7	3	-3.9463	-3.9152	-5.1966	-1.6744	27	1.52	2	64	6e-08	6.67	100	3200	1768	1432	7.88101	17.0844	33.5	1.88	58.9332	1.35	0.768333	0.662265	46.5556	8.01892	2.59815	5.94045
Co	_201	Co	0	2.67062	4.41585	0.5907	6	6	3	2	2	P6_3/mmc	194	21.8447	8.95968	5.23998	5.07384	3.21328	2.33881	4.51828	9	7	3	-3.9463	-3.9152	-5.1966	-1.6744	27	1.52	2	64	6e-08	6.67	100	3200	1768	1432	7.88101	17.0844	33.5	1.88	58.9332	1.35	0.768333	0.662265	21.8447	8.95968	5.23998	5.07384
Co	_201	Cr	0	2.67062	4.41585	0.5907	6	6	3	2	2	P6_3/mmc	194	21.8447	8.95968	5.23998	5.07384	3.21328	2.33881	4.51828	9	7	3	-3.9463	-3.9152	-5.1966	-1.6744	27	1.52	2	64	6e-08	6.67	100	3200	1768	1432	7.88101	17.0844	33.5	1.88	58.9332	1.35	0.768333	0.662265	23.7395	7.27408	7.22912	4.93427
Co	_201	Cu	0	2.67062	4.41585	0.5907	6	6	3	2	2	P6_3/mmc	194	21.8447	8.95968	5.23998	5.07384	3.21328	2.33881	4.51828	9	7	3	-3.9463	-3.9152	-5.1966	-1.6744	27	1.52	2	64	6e-08	6.67	100	3200	1768	1432	7.88101	17.0844	33.5	1.88	58.9332	1.35	0.768333	0.662265	11.8719	8.88827	7.51859	5.07016
Co	_201	Fe	0	2.67062	4.41585	0.5907	6	6	3	2	2	P6_3/mmc	194	21.8447	8.95968	5.23998	5.07384	3.21328	2.33881	4.51828	9	7	3	-3.9463	-3.9152	-5.1966	-1.6744	27	1.52	2	64	6e-08	6.67	100	3200	1768	1432	7.88101	17.0844	33.5	1.88	58.9332	1.35	0.768333	0.662265	11.4538	8.09626	5.30148	4.94233
Co	_201	Hf	0	2.67062	4.41585	0.5907	6	6	3	2	2	P6_3/mmc	194	21.8447	8.95968	5.23998	5.07384	3.21328	2.33881	4.51828	9	7	3	-3.9463	-3.9152	-5.1966	-1.6744	27	1.52	2	64	6e-08	6.67	100	3200	1768	1432	7.88101	17.0844	33.5	1.88	58.9332	1.35	0.768333	0.662265	44.9647	13.1832	5.00781	4.96399
Co	_201	Hg	0	2.67062	4.41585	0.5907	6	6	3	2	2	P6_3/mmc	194	21.8447	8.95968	5.23998	5.07384	3.21328	2.33881	4.51828	9	7	3	-3.9463	-3.9152	-5.1966	-1.6744	27	1.52	2	64	6e-08	6.67	100	3200	1768	1432	7.88101	17.0844	33.5	1.88	58.9332	1.35	0.768333	0.662265	63.6459	10.4669	0.332021	4.94563
Co	_201	Ir	0	2.67062	4.41585	0.5907	6	6	3	2	2	P6_3/mmc	194	21.8447	8.95968	5.23998	5.07384	3.21328	2.33881	4.51828	9	7	3	-3.9463	-3.9152	-5.1966	-1.6744	27	1.52	2	64	6e-08	6.67	100	3200	1768	1432	7.88101	17.0844	33.5	1.88	58.9332	1.35	0.768333	0.662265	14.5546	21.9301	10.1566	5.119
Co	_201	Lu	0	2.67062	4.41585	0.5907	6	6	3	2	2	P6_3/mmc	194	21.8447	8.95968	5.23998	5.07384	3.21328	2.33881	4.51828	9	7	3	-3.9463	-3.9152	-5.1966	-1.6744	27	1.52	2	64	6e-08	6.67	100	3200	1768	1432	7.88101	17.0844	33.5	1.88	58.9332	1.35	0.768333	0.662265	58.8634	9.87166	2.88491	5.00748
Co	_201	Mn	0	2.67062	4.41585	0.5907	6	6	3	2	2	P6_3/mmc	194	21.8447	8.95968	5.23998	5.07384	3.21328	2.33881	4.51828	9	7	3	-3.9463	-3.9152	-5.1966	-1.6744	27	1.52	2	64	6e-08	6.67	100	3200	1768	1432	7.88101	17.0844	33.5	1.88	58.9332	1.35	0.768333	0.662265	320.085	8.26524	6.40044	5.08344
Co	_201	Mo	0	2.67062	4.41585	0.5907	6	6	3	2	2	P6_3/mmc	194	21.8447	8.95968	5.23998	5.07384	3.21328	2.33881	4.51828	9	7	3	-3.9463	-3.9152	-5.1966	-1.6744	27	1.52	2	64	6e-08	6.67	100	3200	1768	1432	7.88101	17.0844	33.5	1.88	58.9332	1.35	0.768333	0.662265	15.8916	10.0249	8.59875	4.96438
Co	_201	Nb	0	2.67062	4.41585	0.5907	6	6	3	2	2	P6_3/mmc	194	21.8447	8.95968	5.23998	5.07384	3.21328	2.33881	4.51828	9	7	3	-3.9463	-3.9152	-5.1966	-1.6744	27	1.52	2	64	6e-08	6.67	100	3200	1768	1432	7.88101	17.0844	33.5	1.88	58.9332	1.35	0.768333	0.662265	18.3058	8.42765	5.20789	5.0282
Co	_201	Ni	0	2.67062	4.41585	0.5907	6	6	3	2	2	P6_3/mmc	194	21.8447	8.95968	5.23998	5.07384	3.21328	2.33881	4.51828	9	7	3	-3.9463	-3.9152	-5.1966	-1.6744	27	1.52	2	64	6e-08	6.67	100	3200	1768	1432	7.88101	17.0844	33.5	1.88	58.9332	1.35	0.768333	0.662265	10.7721	9.04769	8.06383	5.1775
Co	_201	Os	0	2.67062	4.41585	0.5907	6	6	3	2	2	P6_3/mmc	194	21.8447	8.95968	5.23998	5.07384	3.21328	2.33881	4.51828	9	7	3	-3.9463	-3.9152	-5.1966	-1.6744	27	1.52	2	64	6e-08	6.67	100	3200	1768	1432	7.88101	17.0844	33.5	1.88	58.9332	1.35	0.768333	0.662265	28.711	22.0044	8.56779	5.09379
Co	_201	Pd	0	2.67062	4.41585	0.5907	6	6	3	2	2	P6_3/mmc	194	21.8447	8.95968	5.23998	5.07384	3.21328	2.33881	4.51828	9	7	3	-3.9463	-3.9152	-5.1966	-1.6744	27	1.52	2	64	6e-08	6.67	100	3200	1768	1432	7.88101	17.0844	33.5	1.88	58.9332	1.35	0.768333	0.662265	15.4903	11.4081	4.4796	5.05443
Co	_201	Pt	0	2.67062	4.41585	0.5907	6	6	3	2	2	P6_3/mmc	194	21.8447	8.95968	5.23998	5.07384	3.21328	2.33881	4.51828	9	7	3	-3.9463	-3.9152	-5.1966	-1.6744	27	1.52	2	64	6e-08	6.67	100	3200	1768	1432	7.88101	17.0844	33.5	1.88	58.9332	1.35	0.768333	0.662265	15.7229	20.6034	7.28511	5.08489
Co	_201	Re	0	2.67062	4.41585	0.5907	6	6	3	2	2	P6_3/mmc	194	21.8447	8.95968	5.23998	5.07384	3.21328	2.33881	4.51828	9	7	3	-3.9463	-3.9152	-5.1966	-1.6744	27	1.52	2	64	6e-08	6.67	100	3200	1768	1432	7.88101	17.0844	33.5	1.88	58.9332	1.35	0.768333	0.662265	30.122	20.5301	7.09929	5.13772
[truncated: 9,636 more rows]
[truncated: 48 more columns]

## Sheet: Figure 2
Figure 2. (a-d) Catalyst performance of CH4 pyrolysis.
Figure 2a				Figure 2b
[truncated: 122 more rows]

## Sheet: Figure 3
Figure 3. Catalyst characterization. (a) XRD profiles of pristine Ni and Re/Ni.(f) XANES spectra of Re L3-edge from Re/Ni catalyst with Re foil and Re2O7 as references. (g) Re L3-edge EXAFS in R space from Re/Ni catalyst with Re foil and Re2O7 as references.
[truncated: 1,754 more rows]

[truncated: 20 more sheets: Figure 4, Figure S1, Figure S4, FIgure S5, Figure S6, Figure S7, Figure S8, Figure S9, Figure S10, Figure S11, Figure S15 & Figure S20, Figure S17, FIgure S18, Figure S19, Figure S21, Figure S22, Figure S23 & Figure S24, Figure S28 & Figure S29, Figure S31 & Figure S32, Figure S34]
